# Supplementary material for: Global Variation in Escherichia coli mcr-1 Genes and Plasmids from Animal and Human Genomes Following Colistin Usage Restrictions in Livestock
Source: Antibiotics (Basel). 2024 Aug 12;13(8):759. doi: 10.3390/antibiotics13080759 (PMC11350921; doi:10.3390/antibiotics13080759)
Supplement: Supplementary file 1 [file antibiotics-13-00759-s001.zip]

Archive with 2 entries (2 files):
- Supplementary_Figures.pdf
- Supplementary_Tables_mcr1.xlsx
