# Supplementary material for: Global Variation in Escherichia coli mcr-1 Genes and Plasmids from Animal and Human Genomes Following Colistin Usage Restrictions in Livestock
Source: Antibiotics (Basel). 2024 Aug 12;13(8):759. doi: 10.3390/antibiotics13080759 (PMC11350921; doi:10.3390/antibiotics13080759)
Supplement: Supplementary file 1 [file antibiotics-13-00759-s001.zip › Supplementary_Tables_mcr1.xlsx]

## Sheet: Table S1 Raw data
#FILE	Country	ISO	Continent	Host	Colistin	ST	CC	Year	Location_2	Location	Plasmido	Promoter_variant	Variant	ISApl1_association	Replicon_type	ISApl1_copies	ISApl1	NUM_AMR_FOUND	mcr-1	aac(3)-Iia	aac(3)-Iid	aac(3)-IVa	aadA2	aadA5	ant(3'')-Ia	aph(3')-Ia	aph(3'')-Ib	aph(4)-Ia	aph(6)-Id	blaCTX-M-1	blaCTX-M-15	blaCTX-M-55	blaOXA-1	blaTEM-1A	blaTEM-1B	blaTEM-1D	catA1	cmlA1	dfrA1	dfrA12	dfrA17	floR	mcr-3	mph(A)	mph(B)	oqxA	oqxB	sul1	sul2
GCA_943790545.1	Italy	IT	Europe	Swine	Use	3014	-	2010	Plasmid	Plasmid	IncX4	Consensus	Consensus	High	IncX4	0	0	1	1	0	0	0	0	0	0	0	0	0	0	0	0	0	0	0	0	0	0	0	0	0	0	0	0	0	0	0	0	0	0
GCA_943790515.1	Italy	IT	Europe	Swine	Use	117	-	2012	Plasmid	Plasmid	IncX4	Consensus	Consensus	High	IncX4	0	0	2	1	0	0	0	0	0	0	1	0	0	0	0	0	0	0	0	0	0	0	0	0	0	0	0	0	0	0	0	0	0	0
GCA_943790505.1	Italy	IT	Europe	Swine	Use	117	-	2016	Chromosome	Chromosome	NA	NA	NA		NA	NA	NA	NA	NA	NA	NA	NA	NA	NA	NA	NA	NA	NA	NA	NA	NA	NA	NA	NA	NA	NA	NA	NA	NA	NA	NA	NA	NA	NA	NA	NA	NA	NA	NA
GCA_943790495.1	Italy	IT	Europe	Swine	Use	3489	-	2016	Plasmid	Plasmid	IncI2	Consensus	Consensus	High	IncI2	0	0	1	1	0	0	0	0	0	0	0	0	0	0	0	0	0	0	0	0	0	0	0	0	0	0	0	0	0	0	0	0	0	0
GCA_943737915.1	Russia	RU	Asia	Human	Ban	21	ST29 Cplx	2018	Plasmid	Plasmid	IncI2	PV1	PV1	Low	IncI2	0	0	1	1	0	0	0	0	0	0	0	0	0	0	0	0	0	0	0	0	0	0	0	0	0	0	0	0	0	0	0	0	0	0
GCA_943737905.1	Russia	RU	Asia	Human	Ban	4214	-	2017	Plasmid	Plasmid	IncHI2	Consensus	Consensus	High	IncHI2	0	0	10	1	0	0	0	0	0	1	0	0	0	0	0	0	0	0	0	1	0	0	0	0	0	0	1	0	1	0	0	0	1	0
GCA_943737895.1	Russia	RU	Asia	Human	Use	3298	-	2014	Plasmid	Plasmid	IncI2	PV1	PV1	Low	IncI2	0	0	1	1	0	0	0	0	0	0	0	0	0	0	0	0	0	0	0	0	0	0	0	0	0	0	0	0	0	0	0	0	0	0
GCA_943733375.1	Russia	RU	Asia	Human	Ban	10	ST10 Cplx	2017	Plasmid	Plasmid	IncI2	PV1	PV1	Low	IncI2	0	0	1	1	0	0	0	0	0	0	0	0	0	0	0	0	0	0	0	0	0	0	0	0	0	0	0	0	0	0	0	0	0	0
GCA_943733365.1	Russia	RU	Asia	Human	Use	744	-	2015	Plasmid	Plasmid	IncI2	PV1	PV1	Low	IncI2	0	0	1	1	0	0	0	0	0	0	0	0	0	0	0	0	0	0	0	0	0	0	0	0	0	0	0	0	0	0	0	0	0	0
GCA_943733355.1	Russia	RU	Asia	Human	Ban	5215	-	2018	Plasmid	Plasmid	IncX4	Consensus	Consensus	High	IncX4	0	0	1	1	0	0	0	0	0	0	0	0	0	0	0	0	0	0	0	0	0	0	0	0	0	0	0	0	0	0	0	0	0	0
GCA_943733345.1	Russia	RU	Asia	Human	Ban	746	-	2018	Plasmid	Plasmid	IncI2	PV1	PV1	Low	IncI2	0	0	1	1	0	0	0	0	0	0	0	0	0	0	0	0	0	0	0	0	0	0	0	0	0	0	0	0	0	0	0	0	0	0
GCA_943733335.1	Russia	RU	Asia	Human	Ban	744	-	2017	Plasmid	Plasmid	IncI2	PV1	PV1	Low	IncI2	0	0	1	1	0	0	0	0	0	0	0	0	0	0	0	0	0	0	0	0	0	0	0	0	0	0	0	0	0	0	0	0	0	0
GCA_943733325.1	Russia	RU	Asia	Human	Use	4214	-	2015	Plasmid	Plasmid	IncI2	PV1	PV1	Low	IncI2	0	0	1	1	0	0	0	0	0	0	0	0	0	0	0	0	0	0	0	0	0	0	0	0	0	0	0	0	0	0	0	0	0	0
GCA_943733315.1	Russia	RU	Asia	Human	Use	744	-	2015	Plasmid	Plasmid	IncI2	PV1	PV1	Low	IncI2	0	0	1	1	0	0	0	0	0	0	0	0	0	0	0	0	0	0	0	0	0	0	0	0	0	0	0	0	0	0	0	0	0	0
GCA_943733305.1	Russia	RU	Asia	Human	Ban	457	-	2017	Plasmid	Plasmid	IncX4	Consensus	Consensus	High	IncX4	0	0	1	1	0	0	0	0	0	0	0	0	0	0	0	0	0	0	0	0	0	0	0	0	0	0	0	0	0	0	0	0	0	0
GCA_943733295.1	Russia	RU	Asia	Human	Use	4214	-	2016	Plasmid	Plasmid	IncX4	Consensus	Consensus	High	IncX4	0	0	1	1	0	0	0	0	0	0	0	0	0	0	0	0	0	0	0	0	0	0	0	0	0	0	0	0	0	0	0	0	0	0
GCA_943733285.1	Russia	RU	Asia	Human	Ban	156	ST 156 Cplx	2017	Plasmid	Plasmid	IncI2	PV1	PV1	Low	IncI2	0	0	1	1	0	0	0	0	0	0	0	0	0	0	0	0	0	0	0	0	0	0	0	0	0	0	0	0	0	0	0	0	0	0
GCA_943733275.1	Russia	RU	Asia	Human	Ban	101	ST 101 Cplx	2018	Plasmid	Plasmid	IncI2	PV1	PV1	Low	IncI2	0	0	1	1	0	0	0	0	0	0	0	0	0	0	0	0	0	0	0	0	0	0	0	0	0	0	0	0	0	0	0	0	0	0
GCA_943733255.1	Russia	RU	Asia	Human	Use	131	ST 131 Cplx	2013	Plasmid	Plasmid	IncI2	PV1	PV1	Low	IncI2	0	0	1	1	0	0	0	0	0	0	0	0	0	0	0	0	0	0	0	0	0	0	0	0	0	0	0	0	0	0	0	0	0	0
GCA_943733245.1	Russia	RU	Asia	Human	Use	744	-	2015	Plasmid	Plasmid	IncI2	PV1	PV1	Low	IncI2	0	0	1	1	0	0	0	0	0	0	0	0	0	0	0	0	0	0	0	0	0	0	0	0	0	0	0	0	0	0	0	0	0	0
GCA_943733215.1	Russia	RU	Asia	Human	Ban	359	ST 101 Cplx	2018	Plasmid	Plasmid	IncI2	PV1	PV1	Low	IncI2	0	0	1	1	0	0	0	0	0	0	0	0	0	0	0	0	0	0	0	0	0	0	0	0	0	0	0	0	0	0	0	0	0	0
GCA_943733205.1	Russia	RU	Asia	Human	Ban	7358	ST 405 Cplx	2017	Plasmid	Plasmid	IncX4	Consensus	Consensus	High	IncX4	0	0	1	1	0	0	0	0	0	0	0	0	0	0	0	0	0	0	0	0	0	0	0	0	0	0	0	0	0	0	0	0	0	0
GCA_943733195.1	Russia	RU	Asia	Human	Ban	10	ST10 Cplx	2017	Plasmid	Plasmid	IncX4	Other	Other	High	IncX4	0	0	1	1	0	0	0	0	0	0	0	0	0	0	0	0	0	0	0	0	0	0	0	0	0	0	0	0	0	0	0	0	0	0
GCA_943733185.1	Russia	RU	Asia	Human	Use	215	-	2016	Plasmid	Plasmid	IncI2	PV1	PV1	Low	IncI2	0	0	1	1	0	0	0	0	0	0	0	0	0	0	0	0	0	0	0	0	0	0	0	0	0	0	0	0	0	0	0	0	0	0
GCA_943733175.1	Russia	RU	Asia	Human	Ban	617	ST10 Cplx	2017	Plasmid	Plasmid	IncI2	PV1	PV1	Low	IncI2	0	0	1	1	0	0	0	0	0	0	0	0	0	0	0	0	0	0	0	0	0	0	0	0	0	0	0	0	0	0	0	0	0	0
GCA_932910315.1	Italy	IT	Europe	Swine	Ban	617	ST10 Cplx	2017	Chromosome	Chromosome	NA	NA	NA		NA	NA	NA	NA	NA	NA	NA	NA	NA	NA	NA	NA	NA	NA	NA	NA	NA	NA	NA	NA	NA	NA	NA	NA	NA	NA	NA	NA	NA	NA	NA	NA	NA	NA	NA
GCA_932910215.1	Italy	IT	Europe	Swine	Use	617	ST10 Cplx	2016	Chromosome	Chromosome	NA	NA	NA		NA	NA	NA	NA	NA	NA	NA	NA	NA	NA	NA	NA	NA	NA	NA	NA	NA	NA	NA	NA	NA	NA	NA	NA	NA	NA	NA	NA	NA	NA	NA	NA	NA	NA	NA
GCA_932909795.1	Italy	IT	Europe	Swine	Use	617	ST10 Cplx	2015	Plasmid	Plasmid	IncX4	Consensus	Consensus	High	IncX4	0	0	1	1	0	0	0	0	0	0	0	0	0	0	0	0	0	0	0	0	0	0	0	0	0	0	0	0	0	0	0	0	0	0
GCA_932909715.1	Italy	IT	Europe	Swine	Ban	457	-	2017	Chromosome	Chromosome	NA	NA	NA		NA	NA	NA	NA	NA	NA	NA	NA	NA	NA	NA	NA	NA	NA	NA	NA	NA	NA	NA	NA	NA	NA	NA	NA	NA	NA	NA	NA	NA	NA	NA	NA	NA	NA	NA
GCA_932901625.1	Italy	IT	Europe	Swine	Use	156	ST 156 Cplx	2016	Chromosome	Chromosome	NA	NA	NA		NA	NA	NA	NA	NA	NA	NA	NA	NA	NA	NA	NA	NA	NA	NA	NA	NA	NA	NA	NA	NA	NA	NA	NA	NA	NA	NA	NA	NA	NA	NA	NA	NA	NA	NA
GCA_932901235.1	Italy	IT	Europe	Swine	Use	156	ST 156 Cplx	2016	Plasmid	Plasmid	IncX4	Consensus	Consensus	High	IncX4	0	0	1	1	0	0	0	0	0	0	0	0	0	0	0	0	0	0	0	0	0	0	0	0	0	0	0	0	0	0	0	0	0	0
GCA_932897035.1	Italy	IT	Europe	Swine	Use	156	ST 156 Cplx	2015	Chromosome	Chromosome	NA	NA	NA		NA	NA	NA	NA	NA	NA	NA	NA	NA	NA	NA	NA	NA	NA	NA	NA	NA	NA	NA	NA	NA	NA	NA	NA	NA	NA	NA	NA	NA	NA	NA	NA	NA	NA	NA
GCA_902703155.1	South Africa	ZA	Africa	Human	Use	602	ST 446 Cplx	2016	Plasmid	Plasmid	IncI2	Consensus	Consensus	High	IncI2	1	1	1	1	0	0	0	0	0	0	0	0	0	0	0	0	0	0	0	0	0	0	0	0	0	0	0	0	0	0	0	0	0	0
GCA_900604225.1	Netherlands	NL	Europe	Swine	Use	206	ST 206 Cplx	2016	Plasmid	Plasmid	IncX4	Consensus	Consensus	High	IncX4	0	0	1	1	0	0	0	0	0	0	0	0	0	0	0	0	0	0	0	0	0	0	0	0	0	0	0	0	0	0	0	0	0	0
GCA_900603895.1	Netherlands	NL	Europe	Swine	Use	224	-	2015	Plasmid	Plasmid	IncX4	Consensus	Consensus	High	IncX4	0	0	1	1	0	0	0	0	0	0	0	0	0	0	0	0	0	0	0	0	0	0	0	0	0	0	0	0	0	0	0	0	0	0
GCA_900448335.1	UK	GB	Europe	Human	Use	156	ST 156 Cplx	2013	Plasmid	Plasmid	IncHI2	Consensus	Consensus	High	IncHI2	4	1	11	1	0	0	0	1	0	1	0	0	0	0	0	0	0	0	0	1	0	0	0	0	0	0	1	0	1	0	0	0	1	0
GCA_900174635.1	France	FR	Europe	Human	Use	156	ST 156 Cplx	2016	Plasmid	Plasmid	IncX4	Consensus	Consensus	High	IncX4	0	0	1	1	0	0	0	0	0	0	0	0	0	0	0	0	0	0	0	0	0	0	0	0	0	0	0	0	0	0	0	0	0	0
GCA_030143755.1	China	CN	Asia	Human	Ban	156	ST 156 Cplx	2022	Plasmid	Plasmid	IncHI2	Consensus	Consensus	High	IncHI2	2	1	17	1	0	0	0	1	0	1	0	0	1	0	0	0	0	1	0	0	0	0	1	0	1	0	0	0	0	0	1	1	1	0
GCA_029946755.1	China	CN	Asia	Human	Ban	156	ST 156 Cplx	2020	Plasmid	Plasmid	IncHI2	Consensus	Consensus	High	IncHI2	1	1	19	1	0	0	0	0	0	1	1	0	1	0	0	0	0	0	0	1	0	0	1	0	1	0	1	0	0	0	1	1	1	1
GCA_029816805.1	Vietnam	VN	Asia	Human	Use	156	ST 156 Cplx	2015	Plasmid	Plasmid	IncX4	SNP7	Other	High	IncX4	0	0	1	1	0	0	0	0	0	0	0	0	0	0	0	0	0	0	0	0	0	0	0	0	0	0	0	0	0	0	0	0	0	0
GCA_029816785.1	Canada	CA	North America	Human	Use	224	-	2016	Plasmid	Plasmid	IncI2	SNP2	SNP2	High	IncI2	0	0	1	1	0	0	0	0	0	0	0	0	0	0	0	0	0	0	0	0	0	0	0	0	0	0	0	0	0	0	0	0	0	0
GCA_029726035.1	China	CN	Asia	Human	Ban	224	-	2021	Plasmid	Plasmid	Other	Consensus	Consensus	High	p0111	2	1	1	1	0	0	0	0	0	0	0	0	0	0	0	0	0	0	0	0	0	0	0	0	0	0	0	0	0	0	0	0	0	0
GCA_029725715.1	China	CN	Asia	Human	Ban	617	ST10 Cplx	2021	Plasmid	Plasmid	IncI2	PV1	PV1	Low	IncI2	0	0	3	1	0	0	0	0	0	0	0	0	0	0	0	0	1	0	0	1	0	0	0	0	0	0	0	0	0	0	0	0	0	0
GCA_029725695.1	China	CN	Asia	Human	Ban	6388	ST 101 Cplx	2021	Plasmid	Plasmid	IncI2	PV1	PV1	Low	IncI2	0	0	1	1	0	0	0	0	0	0	0	0	0	0	0	0	0	0	0	0	0	0	0	0	0	0	0	0	0	0	0	0	0	0
GCA_029725295.1	China	CN	Asia	Human	Ban	156	ST 156 Cplx	2021	Plasmid	Plasmid	IncI2	SNP6	Other	Low	IncI2	0	0	2	1	0	0	0	0	0	0	0	0	0	0	0	0	1	0	0	0	0	0	0	0	0	0	0	0	0	0	0	0	0	0
GCA_029722215.1	China	CN	Asia	Human	Ban	156	ST 156 Cplx	2019	Plasmid	Plasmid	IncHI2	SDV2	SDV2	High	IncHI2	0	0	17	1	0	0	0	1	0	1	1	1	0	1	0	0	0	0	0	0	0	0	1	0	1	0	1	0	1	0	1	1	0	0
GCA_029722105.1	China	CN	Asia	Human	Ban	162	ST 469 Cplx	2019	Plasmid	Plasmid	IncHI2	SDV2	SDV2	High	IncHI2	0	0	10	1	0	0	0	0	0	1	0	1	0	1	0	0	0	0	0	1	0	0	0	0	0	0	0	0	1	0	0	0	0	1
GCA_029722095.1	China	CN	Asia	Human	Ban	1114	-	2020	Plasmid	Plasmid	IncI2	SNP1	SNP1	Low	IncI2	0	0	1	1	0	0	0	0	0	0	0	0	0	0	0	0	0	0	0	0	0	0	0	0	0	0	0	0	0	0	0	0	0	0
GCA_029722055.1	China	CN	Asia	Human	Ban	1114	-	2020	Plasmid	Plasmid	IncI2	SNP1	SNP1	Low	IncI2	0	0	1	1	0	0	0	0	0	0	0	0	0	0	0	0	0	0	0	0	0	0	0	0	0	0	0	0	0	0	0	0	0	0
GCA_029645505.1	China	CN	Asia	Human	Use	156	ST 156 Cplx	2016	Plasmid	Plasmid	IncI2	SNP1	SNP1	Low	IncI2	0	0	1	1	0	0	0	0	0	0	0	0	0	0	0	0	0	0	0	0	0	0	0	0	0	0	0	0	0	0	0	0	0	0
GCA_029645485.1	China	CN	Asia	Human	Use	6397	-	2016	Plasmid	Plasmid	IncI2	PV1	PV1	Low	IncI2	0	0	1	1	0	0	0	0	0	0	0	0	0	0	0	0	0	0	0	0	0	0	0	0	0	0	0	0	0	0	0	0	0	0
GCA_029645465.1	China	CN	Asia	Human	Use	617	ST10 Cplx	2015	Chromosome	Chromosome	NA	NA	NA		NA	NA	NA	NA	NA	NA	NA	NA	NA	NA	NA	NA	NA	NA	NA	NA	NA	NA	NA	NA	NA	NA	NA	NA	NA	NA	NA	NA	NA	NA	NA	NA	NA	NA	NA
GCA_029448175.1	China	CN	Asia	Human	Use	10	ST10 Cplx	2016	Plasmid	Plasmid	IncHI2	Consensus	Consensus	High	IncHI2	3	1	18	1	0	0	0	1	0	1	0	1	1	1	0	0	0	0	0	1	0	0	1	0	0	0	1	0	0	0	1	1	1	1
GCA_029448155.1	China	CN	Asia	Human	Use	2732	-	2016	Plasmid	Plasmid	IncX4	PV3	PV3	Low	IncX4	0	0	2	1	0	0	0	0	0	0	0	0	0	0	0	0	0	0	0	0	0	0	0	0	0	0	1	0	0	0	0	0	0	0
GCA_029448135.1	China	CN	Asia	Human	Use	6387	-	2016	Plasmid	Plasmid	IncX4	SNP19	Other	Low	IncX4	0	0	1	1	0	0	0	0	0	0	0	0	0	0	0	0	0	0	0	0	0	0	0	0	0	0	0	0	0	0	0	0	0	0
GCA_029448115.1	China	CN	Asia	Human	Use	156	ST 156 Cplx	2013	Plasmid	Plasmid	IncI2	SNP2	SNP2	High	IncI2	0	0	2	1	0	0	0	0	0	0	0	0	0	0	0	0	0	0	0	1	0	0	0	0	0	0	0	0	0	0	0	0	0	0
GCA_029448095.1	China	CN	Asia	Human	Use	359	ST 101 Cplx	2016	Plasmid	Plasmid	IncI2	SDV1	SDV1	Low	IncI2	0	0	2	1	0	0	0	0	0	0	0	0	0	0	0	0	0	0	0	1	0	0	0	0	0	0	0	0	0	0	0	0	0	0
GCA_029448075.2	China	CN	Asia	Human	Use	354	ST 354 Cplx	2016		Plasmid	Other	Consensus	Consensus	High	ND	0	0	1	1	0	0	0	0	0	0	0	0	0	0	0	0	0	0	0	0	0	0	0	0	0	0	0	0	0	0	0	0	0	0
GCA_029448075.1	China	CN	Asia	Human	Use	156	ST 156 Cplx	2016	Two plasmids	Plasmid	Other	Consensus	Consensus	High	ND	0	0	1	1	0	0	0	0	0	0	0	0	0	0	0	0	0	0	0	0	0	0	0	0	0	0	0	0	0	0	0	0	0	0
GCA_029448055.1	China	CN	Asia	Human	Use	410	ST 23 Cplx	2016	Plasmid	Plasmid	IncX4	Consensus	Consensus	High	IncX4	0	0	3	1	0	0	0	0	0	0	0	0	0	0	0	0	0	0	0	0	0	0	0	0	0	0	1	0	0	0	0	0	0	1
GCA_029448035.1	China	CN	Asia	Human	Use	156	ST 156 Cplx	2016	Plasmid	Plasmid	IncI2	SNP1	SNP1	Low	IncI2	0	0	2	1	0	0	0	0	0	0	0	0	0	0	0	0	0	0	0	1	0	0	0	0	0	0	0	0	0	0	0	0	0	0
GCA_029448015.1	China	CN	Asia	Human	Use	10	ST10 Cplx	2016	Plasmid	Plasmid	IncI2	Consensus	Consensus	High	IncI2	0	0	1	1	0	0	0	0	0	0	0	0	0	0	0	0	0	0	0	0	0	0	0	0	0	0	0	0	0	0	0	0	0	0
GCA_029447995.1	China	CN	Asia	Human	Use	1011	-	2016	Plasmid	Plasmid	IncI2	SNP25	Other	Low	IncI2	0	0	1	1	0	0	0	0	0	0	0	0	0	0	0	0	0	0	0	0	0	0	0	0	0	0	0	0	0	0	0	0	0	0
GCA_029447975.1	China	CN	Asia	Human	Use	744	-	2016	Plasmid	Plasmid	IncX4	PV1	PV1	Low	IncX4	0	0	2	1	0	0	0	0	0	0	1	0	0	0	0	0	0	0	0	0	0	0	0	0	0	0	0	0	0	0	0	0	0	0
GCA_029447955.1	China	CN	Asia	Human	Use	10	ST10 Cplx	2015	Plasmid	Plasmid	IncX4	PV3	PV3	Low	IncX4	0	0	2	1	0	0	0	0	0	0	1	0	0	0	0	0	0	0	0	0	0	0	0	0	0	0	0	0	0	0	0	0	0	0
GCA_029447935.1	China	CN	Asia	Human	Use	405	ST 405 Cplx	2015	Plasmid	Plasmid	IncX4	SNP19	Other	Low	IncX4	0	0	2	1	0	0	0	0	0	0	0	0	0	0	0	0	0	0	0	0	0	0	0	0	0	0	1	0	0	0	0	0	0	0
GCA_029447915.1	China	CN	Asia	Human	Use	617	ST10 Cplx	2015	Plasmid	Plasmid	IncX4	Consensus	Consensus	High	IncX4	0	0	2	1	0	0	0	0	0	0	0	0	0	0	0	0	0	0	0	0	0	0	0	0	0	0	1	0	0	0	0	0	0	0
GCA_029447895.1	China	CN	Asia	Human	Use	131	ST 131 Cplx	2015	Plasmid	Plasmid	IncI2	PV1	PV1	Low	IncI2	0	0	1	1	0	0	0	0	0	0	0	0	0	0	0	0	0	0	0	0	0	0	0	0	0	0	0	0	0	0	0	0	0	0
GCA_029447875.1	China	CN	Asia	Human	Use	167	ST10 Cplx	2015	Plasmid	Plasmid	IncX4	SNP19	Other	Low	IncX4	0	0	2	1	0	0	0	0	0	0	0	0	0	0	0	0	0	0	0	1	0	0	0	0	0	0	0	0	0	0	0	0	0	0
GCA_029447855.1	China	CN	Asia	Human	Use	101	ST 101 Cplx	2015	Plasmid	Plasmid	IncHI2	Consensus	Consensus	High	IncHI2	2	1	15	1	0	0	0	1	0	1	1	0	1	0	0	0	0	0	0	0	0	0	1	0	0	0	1	0	0	0	1	1	1	1
GCA_029447835.1	China	CN	Asia	Human	Use	156	ST 156 Cplx	2015	Plasmid	Plasmid	IncHI2	SDV2	SDV2	High	IncHI2	0	0	19	1	0	0	0	1	0	1	1	1	0	1	0	0	0	0	0	1	0	1	1	0	1	0	1	0	1	0	0	0	1	1
GCA_029447815.1	China	CN	Asia	Human	Use	167	ST10 Cplx	2014	Plasmid	Plasmid	IncX4	PV3	PV3	Low	IncX4	0	0	2	1	0	0	0	0	0	0	0	0	0	0	0	1	0	0	0	0	0	0	0	0	0	0	0	0	0	0	0	0	0	0
GCA_029447795.1	China	CN	Asia	Human	Use	1485	ST 648 Cplx	2015	Plasmid	Plasmid	IncI2	SNP25	Other	Low	IncI2	0	0	1	1	0	0	0	0	0	0	0	0	0	0	0	0	0	0	0	0	0	0	0	0	0	0	0	0	0	0	0	0	0	0
GCA_029447775.1	China	CN	Asia	Human	Use	156	ST 156 Cplx	2014	Plasmid	Plasmid	IncX4	PV3	PV3	Low	IncX4	0	0	6	1	0	0	0	0	0	0	0	0	0	0	0	0	1	0	0	0	0	0	0	0	0	0	1	0	0	0	0	0	0	1
GCA_029447755.1	China	CN	Asia	Human	Use	1011	-	2013	Plasmid	Plasmid	IncI2	PV1	PV1	Low	IncI2	0	0	1	1	0	0	0	0	0	0	0	0	0	0	0	0	0	0	0	0	0	0	0	0	0	0	0	0	0	0	0	0	0	0
GCA_029447735.1	China	CN	Asia	Human	Use	10	ST10 Cplx	2014	Plasmid	Plasmid	IncI2	PV1	PV1	Low	IncI2	0	0	2	1	0	0	0	0	0	0	0	0	0	0	0	0	1	0	0	0	0	0	0	0	0	0	0	0	0	0	0	0	0	0
GCA_029447715.1	China	CN	Asia	Human	Use	2253	-	2014	Plasmid	Plasmid	IncI2	Other	Other	High	IncI2	0	0	3	1	0	0	0	0	0	0	0	0	0	0	0	0	0	0	1	1	0	0	0	0	0	0	0	0	0	0	0	0	0	0
GCA_029447695.1	China	CN	Asia	Human	Use	410	ST 23 Cplx	2014	Plasmid	Plasmid	IncX4	Consensus	Consensus	High	IncX4	0	0	3	1	0	0	0	0	0	0	1	0	0	0	0	0	0	0	0	0	0	0	0	0	0	0	1	0	0	0	0	0	0	0
GCA_029447675.1	China	CN	Asia	Human	Use	3714	-	2013	Plasmid	Plasmid	IncX4	SNP2	SNP2	High	IncX4	0	0	1	1	0	0	0	0	0	0	0	0	0	0	0	0	0	0	0	0	0	0	0	0	0	0	0	0	0	0	0	0	0	0
GCA_029447655.1	China	CN	Asia	Human	Use	3944	-	2013	Plasmid	Plasmid	IncX4	PV3	PV3	Low	IncX4	0	0	2	1	0	0	0	0	0	0	0	0	0	0	0	0	0	0	0	1	0	0	0	0	0	0	0	0	0	0	0	0	0	0
GCA_029447635.1	China	CN	Asia	Human	Use	167	ST10 Cplx	2013	Plasmid	Plasmid	IncI2	SDV4	Other	Low	IncI2	0	0	1	1	0	0	0	0	0	0	0	0	0	0	0	0	0	0	0	0	0	0	0	0	0	0	0	0	0	0	0	0	0	0
GCA_029447615.1	China	CN	Asia	Human	Ban	206	ST 206 Cplx	2017	Plasmid	Plasmid	Other	Consensus	Consensus	High	ND	1	1	1	1	0	0	0	0	0	0	0	0	0	0	0	0	0	0	0	0	0	0	0	0	0	0	0	0	0	0	0	0	0	0
GCA_029447595.1	China	CN	Asia	Human	Ban	457	-	2017	Plasmid	Plasmid	IncI2	SNP1	SNP1	Low	IncI2	0	0	2	1	0	0	0	0	0	0	0	0	0	0	0	0	0	0	0	0	0	0	0	0	0	0	0	0	0	0	0	0	0	0
GCA_029447575.1	China	CN	Asia	Human	Use	46	ST46 Cplx	2015	Plasmid	Plasmid	IncX4	PV3	PV3	Low	IncX4	0	0	6	1	0	0	0	0	0	0	0	1	0	1	0	0	0	0	1	0	0	0	0	0	0	0	1	0	0	0	0	0	0	1
GCA_029447555.1	China	CN	Asia	Human	Ban	10	ST10 Cplx	2017	Plasmid	Plasmid	IncI2	PV1	PV1	Low	IncI2	0	0	2	1	0	0	0	0	0	0	0	0	0	0	0	0	0	0	0	0	0	0	0	0	0	0	0	0	0	0	0	0	0	0
GCA_029447535.1	China	CN	Asia	Human	Use	206	ST 206 Cplx	2016	Plasmid	Plasmid	IncI2	PV1	PV1	Low	IncI2	0	0	2	1	0	0	0	0	0	0	0	0	0	0	0	0	0	0	0	0	0	0	0	0	0	0	0	0	0	0	0	0	0	0
GCA_029447515.1	China	CN	Asia	Human	Use	744	-	2016	Plasmid	Plasmid	IncI2	SNP1	SNP1	Low	IncI2	0	0	1	1	0	0	0	0	0	0	0	0	0	0	0	0	0	0	0	0	0	0	0	0	0	0	0	0	0	0	0	0	0	0
GCA_029447495.1	China	CN	Asia	Human	Ban	206	ST 206 Cplx	2017	Plasmid	Plasmid	IncHI2	SDV2	SDV2	High	IncHI2	0	0	9	1	0	0	0	0	0	0	0	0	1	0	0	0	0	0	0	1	0	0	0	0	0	0	1	0	0	0	0	0	0	1
GCA_029447475.1	China	CN	Asia	Human	Use	206	ST 206 Cplx	2016	Plasmid	Plasmid	IncI2	PV1	PV1	Low	IncI2	0	0	1	1	0	0	0	0	0	0	0	0	0	0	0	0	0	0	0	0	0	0	0	0	0	0	0	0	0	0	0	0	0	0
GCA_029447455.1	China	CN	Asia	Human	Use	165	ST 165 Cplx	2016	Plasmid	Plasmid	IncX4	PV3	PV3	Low	IncX4	0	0	1	1	0	0	0	0	0	0	0	0	0	0	0	0	0	0	0	0	0	0	0	0	0	0	0	0	0	0	0	0	0	0
GCA_029447435.1	China	CN	Asia	Human	Use	224	-	2016	Plasmid	Plasmid	IncHI2	SDV2	SDV2	High	IncHI2	1	1	18	1	0	0	0	1	0	0	0	1	0	1	0	0	0	0	0	1	0	0	0	0	1	0	1	0	1	0	1	1	1	1
GCA_029447415.1	China	CN	Asia	Human	Use	3054	-	2015	Plasmid	Plasmid	IncI2	PV2	PV2	Low	IncI2	0	0	2	1	0	0	0	0	0	0	0	0	0	0	0	0	1	0	0	0	0	0	0	0	0	0	0	0	0	0	0	0	0	0
GCA_029447395.1	China	CN	Asia	Human	Use	156	ST 156 Cplx	2015	Plasmid	Plasmid	IncI2	SNP2	SNP2	High	IncI2	0	0	1	1	0	0	0	0	0	0	0	0	0	0	0	0	0	0	0	0	0	0	0	0	0	0	0	0	0	0	0	0	0	0
GCA_029447375.1	China	CN	Asia	Human	Use	34	ST10 Cplx	2015	Plasmid	Plasmid	IncI2	PV1	PV1	Low	IncI2	2	1	2	1	0	0	0	0	0	0	0	0	0	0	0	0	0	0	0	1	0	0	0	0	0	0	0	0	0	0	0	0	0	0
GCA_029447355.1	China	CN	Asia	Human	Use	3054	-	2015	Plasmid	Plasmid	IncI2	PV1	PV1	Low	IncI2	0	0	1	1	0	0	0	0	0	0	0	0	0	0	0	0	0	0	0	0	0	0	0	0	0	0	0	0	0	0	0	0	0	0
GCA_029447335.1	China	CN	Asia	Human	Use	10	ST10 Cplx	2012	Plasmid	Plasmid	IncI2	SNP2	SNP2	High	IncI2	0	0	1	1	0	0	0	0	0	0	0	0	0	0	0	0	0	0	0	0	0	0	0	0	0	0	0	0	0	0	0	0	0	0
GCA_029447315.1	China	CN	Asia	Human	Use	3045	-	2015	Plasmid	Plasmid	IncI2	Consensus	Consensus	High	IncI2	2	1	1	1	0	0	0	0	0	0	0	0	0	0	0	0	0	0	0	0	0	0	0	0	0	0	0	0	0	0	0	0	0	0
GCA_029447295.2	China	CN	Asia	Human	Ban	1040	-	2017	Two plasmids	Plasmid	IncHI2	SNP1	SNP1	Low	IncHI2	0	0	14	1	0	0	0	0	0	1	0	0	0	0	0	0	1	0	0	1	0	0	1	0	0	0	1	0	1	0	0	0	1	1
GCA_029447295.1	China	CN	Asia	Human	Ban	206	ST 206 Cplx	2017		Plasmid	IncI2	SNP1	SNP1	Low	IncI2	0	0	1	1	0	0	0	0	0	0	0	0	0	0	0	0	0	0	0	0	0	0	0	0	0	0	0	0	0	0	0	0	0	0
GCA_029447255.1	China	CN	Asia	Human	Use	165	ST 165 Cplx	2014	Plasmid	Plasmid	IncI2	PV1	PV1	Low	IncI2	0	0	2	1	0	0	0	0	0	0	0	0	0	0	0	0	1	0	0	0	0	0	0	0	0	0	0	0	0	0	0	0	0	0
GCA_029447235.2	China	CN	Asia	Human	Use	10	ST10 Cplx	2014		Plasmid	IncHI2	PV1	PV1	Low	IncHI2	0	0	20	1	0	0	0	0	1	0	0	1	1	1	0	0	0	1	0	1	0	0	0	0	0	1	1	0	1	0	0	0	1	0
GCA_029447235.1	China	CN	Asia	Human	Use	7626	-	2014	Two plasmids	Plasmid	IncI2	PV1	PV1	Low	IncI2	0	0	1	1	0	0	0	0	0	0	0	0	0	0	0	0	0	0	0	0	0	0	0	0	0	0	0	0	0	0	0	0	0	0
GCA_029447215.1	China	CN	Asia	Human	Use	34	ST10 Cplx	2014	Plasmid	Plasmid	IncI2	PV1	PV1	Low	IncI2	0	0	2	1	0	0	0	0	0	0	0	0	0	0	0	0	1	0	0	0	0	0	0	0	0	0	0	0	0	0	0	0	0	0
GCA_029447195.1	China	CN	Asia	Human	Use	642	ST 278 Cplx	2014	Plasmid	Plasmid	IncX4	SNP19	Other	Low	IncX4	0	0	2	1	0	0	0	0	0	0	1	0	0	0	0	0	0	0	0	0	0	0	0	0	0	0	0	0	0	0	0	0	0	0
GCA_029447175.2	China	CN	Asia	Human	Use	398	ST 398 Cplx	2014	Two plasmids	Plasmid	Other	Consensus	Consensus	High	ND	0	0	9	1	0	0	0	0	0	0	0	1	0	1	0	0	0	0	0	1	0	0	0	0	0	0	0	0	0	0	0	0	0	1
GCA_029447175.1	China	CN	Asia	Human	Use	4015	-	2014		Plasmid	Other	Consensus	Consensus	High	IncB/O/K/Z	0	0	5	1	0	0	0	0	0	0	0	0	0	0	0	0	0	0	0	1	0	0	0	0	0	0	0	0	1	0	0	0	0	0
GCA_029447155.1	China	CN	Asia	Human	Ban	3997	-	2017	Plasmid	Plasmid	IncHI2	Consensus	Consensus	High	IncHI2	0	0	16	1	0	0	0	0	0	0	0	0	1	0	0	0	0	1	0	0	0	0	0	0	0	0	1	0	1	0	1	1	1	1
GCA_029447135.1	China	CN	Asia	Human	Ban	4012	-	2017	Plasmid	Plasmid	IncI2	PV1	PV1	Low	IncI2	0	0	1	1	0	0	0	0	0	0	0	0	0	0	0	0	0	0	0	0	0	0	0	0	0	0	0	0	0	0	0	0	0	0
GCA_029447115.1	China	CN	Asia	Human	Ban	155	ST 155 Cplx	2017	Plasmid	Plasmid	IncI2	SNP1	SNP1	Low	IncI2	0	0	1	1	0	0	0	0	0	0	0	0	0	0	0	0	0	0	0	0	0	0	0	0	0	0	0	0	0	0	0	0	0	0
GCA_029447095.2	China	CN	Asia	Human	Ban	206	ST 206 Cplx	2017		Plasmid	IncHI2	SNP1	SNP1	Low	IncHI2	0	0	17	1	1	0	0	0	0	0	1	1	0	1	0	0	0	1	0	1	0	0	0	0	0	0	0	0	0	0	1	1	0	0
GCA_029447095.1	China	CN	Asia	Human	Ban	101	ST 101 Cplx	2017	Two plasmids	Plasmid	IncI2	SNP1	SNP1	Low	IncI2	0	0	1	1	0	0	0	0	0	0	0	0	0	0	0	0	0	0	0	0	0	0	0	0	0	0	0	0	0	0	0	0	0	0
GCA_029447075.1	China	CN	Asia	Human	Ban	6736	-	2017	Plasmid	Plasmid	IncI2	SDV1	SDV1	Low	IncI2	0	0	2	1	0	0	0	0	0	0	0	0	0	0	0	0	0	0	0	0	0	0	0	0	0	0	0	0	0	0	0	0	0	0
GCA_029447055.1	China	CN	Asia	Human	Use	6627	-	2016	Plasmid	Plasmid	IncI2	PV2	PV2	Low	IncI2	0	0	2	1	0	0	0	0	0	0	1	0	0	0	0	0	0	0	0	0	0	0	0	0	0	0	0	0	0	0	0	0	0	0
GCA_029447035.1	China	CN	Asia	Human	Use	10	ST10 Cplx	2016	Plasmid	Plasmid	IncI2	PV1	PV1	Low	IncI2	0	0	2	1	0	0	0	0	0	0	0	0	0	0	0	0	0	0	0	0	0	0	0	0	0	0	0	0	0	0	0	0	0	0
GCA_029447015.1	China	CN	Asia	Human	Use	101	ST 101 Cplx	2011	Plasmid	Plasmid	IncI2	PV1	PV1	Low	IncI2	0	0	1	1	0	0	0	0	0	0	0	0	0	0	0	0	0	0	0	0	0	0	0	0	0	0	0	0	0	0	0	0	0	0
GCA_029446995.1	China	CN	Asia	Human	Use	1263	-	2016	Plasmid	Plasmid	Other	Consensus	Consensus	High	p0111	0	0	9	1	0	0	0	0	0	0	0	0	0	0	0	0	0	1	0	0	0	0	1	0	0	0	0	0	0	0	0	0	1	0
GCA_029446975.1	China	CN	Asia	Human	Use	744	-	2016	Chromosome	Chromosome	NA	NA	NA		NA	NA	NA	NA	NA	NA	NA	NA	NA	NA	NA	NA	NA	NA	NA	NA	NA	NA	NA	NA	NA	NA	NA	NA	NA	NA	NA	NA	NA	NA	NA	NA	NA	NA	NA
GCA_029446955.1	China	CN	Asia	Human	Use	3056	-	2016	Plasmid	Plasmid	IncX4	PV3	PV3	Low	IncX4	0	0	1	1	0	0	0	0	0	0	0	0	0	0	0	0	0	0	0	0	0	0	0	0	0	0	0	0	0	0	0	0	0	0
GCA_029446935.1	China	CN	Asia	Human	Use	457	-	2016	Plasmid	Plasmid	IncX4	PV3	PV3	Low	IncX4	0	0	1	1	0	0	0	0	0	0	0	0	0	0	0	0	0	0	0	0	0	0	0	0	0	0	0	0	0	0	0	0	0	0
GCA_029446915.2	China	CN	Asia	Human	Use	457	-	2016	Two plasmids	Plasmid	IncHI2	SNP1	SNP1	Low	IncHI2	0	0	6	1	0	0	0	0	0	0	1	1	0	1	0	0	0	0	0	0	0	0	0	0	0	0	0	0	0	0	0	0	0	0
GCA_029446915.1	China	CN	Asia	Human	Use	117	-	2016		Plasmid	IncI2	SNP1	SNP1	Low	IncI2	0	0	1	1	0	0	0	0	0	0	0	0	0	0	0	0	0	0	0	0	0	0	0	0	0	0	0	0	0	0	0	0	0	0
GCA_029446895.1	China	CN	Asia	Human	Use	131	ST 131 Cplx	2016	Plasmid	Plasmid	IncI2	PV1	PV1	Low	IncI2	0	0	2	1	0	0	0	0	0	0	0	0	0	0	0	0	1	0	0	0	0	0	0	0	0	0	0	0	0	0	0	0	0	0
GCA_029446875.1	China	CN	Asia	Human	Use	21	ST29 Cplx	2016	Plasmid	Plasmid	IncI2	PV1	PV1	Low	IncI2	0	0	2	1	0	0	0	0	0	0	0	0	0	0	0	0	1	0	0	0	0	0	0	0	0	0	0	0	0	0	0	0	0	0
GCA_029446855.1	China	CN	Asia	Human	Use	21	ST29 Cplx	2016	Plasmid	Plasmid	Other	Consensus	Consensus	High	ND	0	0	13	1	0	0	0	1	0	1	1	1	0	1	0	0	1	0	0	0	0	0	1	0	0	0	0	0	0	0	0	0	0	0
GCA_029446835.1	China	CN	Asia	Human	Use	602	ST 446 Cplx	2016	Plasmid	Plasmid	IncI2	SNP1	SNP1	Low	IncI2	0	0	3	1	0	0	0	0	0	0	0	0	0	0	0	0	0	0	0	1	0	0	0	0	0	0	0	0	0	0	0	0	0	0
GCA_029446815.1	China	CN	Asia	Human	Use	101	ST 101 Cplx	2011	Plasmid	Plasmid	IncI2	PV1	PV1	Low	IncI2	0	0	1	1	0	0	0	0	0	0	0	0	0	0	0	0	0	0	0	0	0	0	0	0	0	0	0	0	0	0	0	0	0	0
GCA_029446795.1	China	CN	Asia	Human	Use	410	ST 23 Cplx	2016	Plasmid	Plasmid	Other	Consensus	Consensus	High	ND	1	1	13	1	0	0	0	1	0	1	1	1	0	1	0	0	1	0	0	0	0	0	1	0	0	0	0	0	0	0	0	0	0	0
GCA_029446775.1	China	CN	Asia	Human	Use	744	-	2016	Plasmid	Plasmid	IncHI2	Consensus	Consensus	High	IncHI2	0	0	9	1	0	0	0	0	1	0	0	0	0	0	0	0	1	0	0	0	0	0	0	0	0	1	1	0	0	0	1	1	0	1
GCA_029446755.1	China	CN	Asia	Human	Use	602	ST 446 Cplx	2016	Plasmid	Plasmid	IncX4	PV3	PV3	Low	IncX4	0	0	2	1	0	0	0	0	0	0	0	0	0	0	0	0	0	0	0	0	0	0	0	0	0	0	1	0	0	0	0	0	0	0
GCA_029446735.1	China	CN	Asia	Human	Use	2722	ST 205 Cplx	2016	Plasmid	Plasmid	IncI2	SDV1	SDV1	Low	IncI2	0	0	2	1	0	0	0	0	0	0	0	0	0	0	0	0	0	0	0	0	0	0	0	0	0	0	0	0	0	0	0	0	0	0
GCA_029446715.1	China	CN	Asia	Human	Use	746	-	2016	Plasmid	Plasmid	Other	Consensus	Consensus	High	p0111	1	1	1	1	0	0	0	0	0	0	0	0	0	0	0	0	0	0	0	0	0	0	0	0	0	0	0	0	0	0	0	0	0	0
GCA_029446695.1	China	CN	Asia	Human	Ban	95	ST 95 Cplx	2017	Plasmid	Plasmid	IncI2	PV1	PV1	Low	IncI2	0	0	4	1	0	0	0	0	0	0	0	0	0	0	0	0	0	0	0	1	0	0	0	0	0	0	0	0	0	0	0	0	0	0
GCA_029446675.1	China	CN	Asia	Human	Ban	156	ST 156 Cplx	2017	Plasmid	Plasmid	IncI2	SNP25	Other	Low	IncI2	0	0	1	1	0	0	0	0	0	0	0	0	0	0	0	0	0	0	0	0	0	0	0	0	0	0	0	0	0	0	0	0	0	0
GCA_029446655.1	China	CN	Asia	Human	Ban	167	ST10 Cplx	2017	Plasmid	Plasmid	IncX4	PV3	PV3	Low	IncX4	0	0	1	1	0	0	0	0	0	0	0	0	0	0	0	0	0	0	0	0	0	0	0	0	0	0	0	0	0	0	0	0	0	0
GCA_029446635.1	China	CN	Asia	Human	Ban	4479	-	2017	Plasmid	Plasmid	IncI2	SNP1	SNP1	Low	IncI2	0	0	1	1	0	0	0	0	0	0	0	0	0	0	0	0	0	0	0	0	0	0	0	0	0	0	0	0	0	0	0	0	0	0
GCA_029446615.1	China	CN	Asia	Human	Ban	46	ST46 Cplx	2017	Plasmid	Plasmid	Other	Consensus	Consensus	High	p0111	1	1	9	1	0	0	0	1	0	1	0	0	0	0	0	0	0	0	0	0	0	0	1	0	1	0	0	0	0	0	0	0	1	1
GCA_029446595.1	China	CN	Asia	Human	Ban	219	-	2017	Plasmid	Plasmid	IncX4	PV3	PV3	Low	IncX4	0	0	1	1	0	0	0	0	0	0	0	0	0	0	0	0	0	0	0	0	0	0	0	0	0	0	0	0	0	0	0	0	0	0
GCA_029446575.1	China	CN	Asia	Human	Ban	10	ST10 Cplx	2017	Plasmid	Plasmid	IncI2	Consensus	Consensus	High	IncI2	0	0	1	1	0	0	0	0	0	0	0	0	0	0	0	0	0	0	0	0	0	0	0	0	0	0	0	0	0	0	0	0	0	0
GCA_029446555.1	China	CN	Asia	Human	Ban	2705	-	2017	Plasmid	Plasmid	IncI2	SDV1	SDV1	Low	IncI2	0	0	1	1	0	0	0	0	0	0	0	0	0	0	0	0	0	0	0	0	0	0	0	0	0	0	0	0	0	0	0	0	0	0
GCA_029446535.1	China	CN	Asia	Human	Use	7850	-	2016	Plasmid	Plasmid	IncHI2	Consensus	Consensus	High	IncHI2	3	1	21	1	0	0	0	1	0	1	1	1	1	1	0	0	0	0	1	0	0	0	1	0	1	0	1	0	0	0	1	1	1	0
GCA_029446515.1	China	CN	Asia	Human	Use	7593	-	2016	Plasmid	Plasmid	IncI2	SDV1	SDV1	Low	IncI2	0	0	1	1	0	0	0	0	0	0	0	0	0	0	0	0	0	0	0	0	0	0	0	0	0	0	0	0	0	0	0	0	0	0
GCA_029446495.1	China	CN	Asia	Human	Use	1196	-	2016	Plasmid	Plasmid	IncX4	PV3	PV3	Low	IncX4	0	0	1	1	0	0	0	0	0	0	0	0	0	0	0	0	0	0	0	0	0	0	0	0	0	0	0	0	0	0	0	0	0	0
GCA_029446475.1	China	CN	Asia	Human	Use	156	ST 156 Cplx	2012	Plasmid	Plasmid	IncX4	PV3	PV3	Low	IncX4	0	0	3	1	0	0	0	0	0	0	0	0	0	0	0	0	0	0	0	1	0	0	0	0	0	0	0	0	0	0	0	0	0	0
GCA_029446455.1	China	CN	Asia	Human	Use	12	ST12 Cplx	2012	Plasmid	Plasmid	IncX4	Consensus	Consensus	High	IncX4	0	0	3	1	0	1	0	0	0	0	0	0	0	0	0	0	0	0	0	0	0	0	0	0	0	0	1	0	0	0	0	0	0	0
GCA_029446435.1	China	CN	Asia	Human	Use	218	ST10 Cplx	2011	Plasmid	Plasmid	IncHI2	Consensus	Consensus	High	IncHI2	0	0	13	1	0	0	0	1	0	1	1	0	0	0	0	0	1	0	0	0	0	0	1	0	1	0	0	0	0	0	1	1	1	0
GCA_029446415.1	China	CN	Asia	Human	Use	1011	-	2011	Plasmid	Plasmid	IncI2	SNP1	SNP1	Low	IncI2	0	0	1	1	0	0	0	0	0	0	0	0	0	0	0	0	0	0	0	0	0	0	0	0	0	0	0	0	0	0	0	0	0	0
GCA_029446395.1	China	CN	Asia	Human	Use	410	ST 23 Cplx	2012	Plasmid	Plasmid	IncHI2	Consensus	Consensus	High	IncHI2	2	1	23	1	0	0	0	1	0	1	1	1	1	1	0	0	0	0	0	1	0	0	1	0	1	0	1	0	1	0	1	1	1	0
GCA_029446375.1	China	CN	Asia	Human	Use	48	ST10 Cplx	2011	Plasmid	Plasmid	IncI2	SNP2	SNP2	High	IncI2	2	1	2	1	0	0	0	0	0	0	0	0	0	0	0	1	0	0	0	0	0	0	0	0	0	0	0	0	0	0	0	0	0	0
GCA_029446355.1	China	CN	Asia	Human	Ban	48	ST10 Cplx	2017	Plasmid	Plasmid	IncI2	SDV1	SDV1	Low	IncI2	0	0	4	1	0	0	0	0	0	0	0	0	0	0	0	0	0	0	0	1	0	0	0	0	0	0	0	0	0	0	0	0	0	0
GCA_029446335.1	China	CN	Asia	Human	Use	162	ST 469 Cplx	2016	Plasmid/Chromosome	Plasmid/Chromosome	IncHI2	SDV2	SDV2	High	IncHI2	0	0	21	1	0	0	0	1	0	1	1	1	0	1	0	1	0	0	0	0	0	0	1	0	1	0	1	0	1	0	1	1	1	1
GCA_029446315.1	China	CN	Asia	Human	Use	7848	-	2014	Plasmid	Plasmid	IncX4	Consensus	Consensus	High	IncX4	0	0	4	1	0	0	0	0	0	0	1	0	0	0	0	0	1	0	0	0	0	0	0	0	0	0	1	0	0	0	0	0	0	0
GCA_029446295.1	China	CN	Asia	Human	Ban	165	ST 165 Cplx	2017	Plasmid	Plasmid	IncI2	PV1	PV1	Low	IncI2	0	0	2	1	0	0	0	0	0	0	0	0	0	0	0	0	0	0	0	1	0	0	0	0	0	0	0	0	0	0	0	0	0	0
GCA_029446265.1	China	CN	Asia	Human	Use	90	ST 23 Cplx	2014	Plasmid	Plasmid	IncI2	SNP1	SNP1	Low	IncI2	0	0	3	1	0	0	0	0	0	0	0	0	0	0	0	0	0	0	0	1	0	0	0	0	0	0	0	0	0	0	0	0	0	0
GCA_029446255.1	China	CN	Asia	Human	Ban	101	ST 101 Cplx	2017	Plasmid	Plasmid	IncI2	SDV1	SDV1	Low	IncI2	0	0	2	1	0	0	0	0	0	0	0	0	0	0	0	0	0	0	0	0	0	0	0	0	0	0	0	0	0	0	0	0	0	0
GCA_029446235.1	China	CN	Asia	Human	Ban	1140	-	2017	Plasmid	Plasmid	IncX4	SNP6	Other	Low	IncX4	0	0	1	1	0	0	0	0	0	0	0	0	0	0	0	0	0	0	0	0	0	0	0	0	0	0	0	0	0	0	0	0	0	0
GCA_029446215.1	China	CN	Asia	Human	Ban	1589	-	2017	Plasmid	Plasmid	IncX4	PV3	PV3	Low	IncX4	0	0	1	1	0	0	0	0	0	0	0	0	0	0	0	0	0	0	0	0	0	0	0	0	0	0	0	0	0	0	0	0	0	0
GCA_029446195.1	China	CN	Asia	Human	Use	2705	-	2016	Plasmid	Plasmid	IncX4	PV3	PV3	Low	IncX4	0	0	2	1	0	0	0	0	0	0	0	0	0	0	0	0	0	0	0	0	0	0	0	0	0	0	1	0	0	0	0	0	0	0
GCA_029446175.1	China	CN	Asia	Human	Ban	1196	-	2017	Plasmid	Plasmid	IncI2	PV1	PV1	Low	IncI2	0	0	2	1	0	0	0	0	0	0	0	0	0	0	0	0	1	0	0	0	0	0	0	0	0	0	0	0	0	0	0	0	0	0
GCA_029446155.1	China	CN	Asia	Human	Ban	7853	ST10 Cplx	2017	Plasmid	Plasmid	IncHI2	SDV2	SDV2	High	IncHI2	0	0	17	1	0	0	0	1	0	1	1	1	1	1	0	0	0	0	0	1	0	0	1	0	0	0	1	0	0	0	0	0	0	0
GCA_029446135.1	China	CN	Asia	Human	Use	359	ST 101 Cplx	2014	Plasmid	Plasmid	IncI2	SDV1	SDV1	Low	IncI2	0	0	2	1	0	0	0	0	0	0	0	0	0	0	0	0	0	0	0	0	0	0	0	0	0	0	0	0	0	0	0	0	0	0
GCA_029446115.1	China	CN	Asia	Human	Use	1011	-	2016	Plasmid	Plasmid	IncI2	SNP1	SNP1	Low	IncI2	0	0	1	1	0	0	0	0	0	0	0	0	0	0	0	0	0	0	0	0	0	0	0	0	0	0	0	0	0	0	0	0	0	0
GCA_029446095.1	China	CN	Asia	Human	Use	224	-	2012	Plasmid	Plasmid	IncHI2	SDV2	SDV2	High	IncHI2	2	1	17	1	0	0	0	1	0	1	1	1	1	1	0	0	0	0	0	0	0	0	1	0	0	0	1	0	1	0	0	0	0	0
GCA_029446075.2	China	CN	Asia	Human	Use	2690	-	2012		Plasmid	IncHI2	PV1	PV1	Low	IncHI2	0	0	19	1	0	0	0	0	1	0	1	1	0	1	0	0	0	0	0	1	0	1	0	0	0	1	1	0	1	0	1	1	1	3
GCA_029446075.1	China	CN	Asia	Human	Use	746	-	2012	Two plasmids	Plasmid	IncI2	PV1	PV1	Low	IncI2	0	0	1	1	0	0	0	0	0	0	0	0	0	0	0	0	0	0	0	0	0	0	0	0	0	0	0	0	0	0	0	0	0	0
GCA_029446055.1	China	CN	Asia	Human	Use	156	ST 156 Cplx	2012	Plasmid	Plasmid	Other	Consensus	Consensus	High	p0111	1	1	1	1	0	0	0	0	0	0	0	0	0	0	0	0	0	0	0	0	0	0	0	0	0	0	0	0	0	0	0	0	0	0
GCA_029446035.1	China	CN	Asia	Human	Use	1485	ST 648 Cplx	2012	Plasmid	Plasmid	IncX4	PV3	PV3	Low	IncX4	0	0	1	1	0	0	0	0	0	0	0	0	0	0	0	0	0	0	0	0	0	0	0	0	0	0	0	0	0	0	0	0	0	0
GCA_029446015.2	China	CN	Asia	Human	Use	12	ST12 Cplx	2012	Two plasmids	Plasmid	IncX4	PV3	PV3	Low	IncX4	0	0	1	1	0	0	0	0	0	0	0	0	0	0	0	0	0	0	0	0	0	0	0	0	0	0	0	0	0	0	0	0	0	0
GCA_029446015.1	China	CN	Asia	Human	Use	218	ST10 Cplx	2012		Plasmid	IncI2	SDV1	SDV1	Low	IncI2	1	1	1	1	0	0	0	0	0	0	0	0	0	0	0	0	0	0	0	0	0	0	0	0	0	0	0	0	0	0	0	0	0	0
GCA_029445995.1	China	CN	Asia	Human	Use	1518	-	2011	Plasmid	Plasmid	IncI2	Consensus	Consensus	High	IncI2	2	1	1	1	0	0	0	0	0	0	0	0	0	0	0	0	0	0	0	0	0	0	0	0	0	0	0	0	0	0	0	0	0	0
GCA_029445975.1	China	CN	Asia	Human	Use	10	ST10 Cplx	2011	Plasmid	Plasmid	IncHI2	Consensus	Consensus	High	IncHI2	1	1	11	1	0	0	0	0	1	0	1	1	0	1	0	0	1	0	0	1	0	0	0	0	0	1	1	0	0	0	0	0	0	0
GCA_029445955.1	China	CN	Asia	Human	Use	10	ST10 Cplx	2011	Plasmid	Plasmid	IncI2	Consensus	Consensus	High	IncI2	2	1	1	1	0	0	0	0	0	0	0	0	0	0	0	0	0	0	0	0	0	0	0	0	0	0	0	0	0	0	0	0	0	0
GCA_029445935.1	China	CN	Asia	Human	Use	1485	ST 648 Cplx	2010	Plasmid	Plasmid	IncX4	SNP2	SNP2	High	IncX4	0	0	1	1	0	0	0	0	0	0	0	0	0	0	0	0	0	0	0	0	0	0	0	0	0	0	0	0	0	0	0	0	0	0
GCA_029445915.1	China	CN	Asia	Human	Use	2913	ST 206 Cplx	2010	Plasmid	Plasmid	IncI2	Consensus	Consensus	High	IncI2	0	0	1	1	0	0	0	0	0	0	0	0	0	0	0	0	0	0	0	0	0	0	0	0	0	0	0	0	0	0	0	0	0	0
GCA_029445895.1	China	CN	Asia	Human	Use	10	ST10 Cplx	2009	Plasmid	Plasmid	IncX4	PV3	PV3	Low	IncX4	0	0	7	1	0	1	0	0	0	0	0	0	0	0	0	0	0	1	0	0	0	0	0	0	0	0	0	0	0	0	0	0	0	0
GCA_029445875.1	China	CN	Asia	Human	Use	7854	-	2008	Plasmid	Plasmid	IncI2	Consensus	Consensus	High	IncI2	0	0	3	1	0	0	0	0	0	0	0	0	0	0	0	0	0	0	0	1	0	0	0	0	0	0	0	0	0	0	0	0	0	0
GCA_029445855.1	China	CN	Asia	Human	Use	359	ST 101 Cplx	2009	Plasmid	Plasmid	IncI2	Consensus	Consensus	High	IncI2	1	1	3	1	0	0	0	0	0	0	0	0	0	0	0	0	0	0	0	0	0	0	0	0	0	0	0	0	0	0	0	0	0	0
GCA_029445835.1	China	CN	Asia	Human	Ban	6717	-	2017	Plasmid	Plasmid	IncHI2	SDV2	SDV2	High	IncHI2	0	0	12	1	0	0	0	0	0	0	1	1	1	1	0	0	0	0	0	1	0	0	0	0	0	0	1	0	0	0	0	0	0	1
GCA_029445815.1	China	CN	Asia	Human	Ban	155	ST 155 Cplx	2017	Plasmid	Plasmid	IncI2	SNP1	SNP1	Low	IncI2	0	0	1	1	0	0	0	0	0	0	0	0	0	0	0	0	0	0	0	0	0	0	0	0	0	0	0	0	0	0	0	0	0	0
GCA_029445795.1	China	CN	Asia	Human	Ban	2705	-	2017	Plasmid	Plasmid	IncHI2	Consensus	Consensus	High	IncHI2	0	0	15	1	0	0	0	1	0	1	1	0	0	0	0	0	0	0	0	0	0	0	1	0	1	0	1	0	0	0	1	1	1	1
GCA_029445775.1	China	CN	Asia	Human	Ban	6761	-	2017	Plasmid	Plasmid	IncHI2	Consensus	Consensus	High	IncHI2	0	0	15	1	0	0	0	1	0	1	0	1	1	1	0	0	0	0	0	1	0	0	1	0	0	1	1	0	0	0	0	0	1	0
GCA_029445755.1	China	CN	Asia	Human	Ban	48	ST10 Cplx	2017	Plasmid	Plasmid	IncHI2	Consensus	Consensus	High	IncHI2	2	1	12	1	0	0	0	1	0	1	0	0	1	0	0	0	0	0	0	0	0	0	1	0	0	0	1	0	0	0	0	0	1	1
GCA_029445735.1	China	CN	Asia	Human	Ban	7852	-	2017	Plasmid	Plasmid	IncI2	SNP1	SNP1	Low	IncI2	0	0	3	1	0	0	0	0	0	0	0	0	0	0	0	0	0	0	0	0	0	0	0	0	0	0	0	0	0	0	0	0	0	0
GCA_029445715.1	China	CN	Asia	Human	Ban	7851	-	2017	Plasmid	Plasmid	IncX4	PV3	PV3	Low	IncX4	0	0	1	1	0	0	0	0	0	0	0	0	0	0	0	0	0	0	0	0	0	0	0	0	0	0	0	0	0	0	0	0	0	0
GCA_029445695.2	China	CN	Asia	Human	Ban	117	-	2017		Plasmid	IncHI2	SNP1	SNP1	Low	IncHI2	0	0	10	1	0	1	0	0	0	0	0	0	1	0	0	0	0	0	0	0	0	0	0	0	0	0	1	0	1	0	0	0	0	0
GCA_029445695.1	China	CN	Asia	Human	Ban	602	ST 446 Cplx	2017	Two plasmids	Plasmid	IncI2	SNP1	SNP1	Low	IncI2	0	0	2	1	0	0	0	0	0	0	0	0	0	0	0	0	0	0	1	0	0	0	0	0	0	0	0	0	0	0	0	0	0	0
GCA_029445675.1	China	CN	Asia	Human	Ban	4542	-	2017	Plasmid	Plasmid	IncI2	Consensus	Consensus	High	IncI2	0	0	1	1	0	0	0	0	0	0	0	0	0	0	0	0	0	0	0	0	0	0	0	0	0	0	0	0	0	0	0	0	0	0
GCA_029445655.1	China	CN	Asia	Human	Ban	95	ST 95 Cplx	2017	Plasmid	Plasmid	IncI2	SNP1	SNP1	Low	IncI2	0	0	1	1	0	0	0	0	0	0	0	0	0	0	0	0	0	0	0	0	0	0	0	0	0	0	0	0	0	0	0	0	0	0
GCA_029445635.1	China	CN	Asia	Human	Use	1286	-	2011	Plasmid	Plasmid	IncI2	SNP2	SNP2	High	IncI2	0	0	1	1	0	0	0	0	0	0	0	0	0	0	0	0	0	0	0	0	0	0	0	0	0	0	0	0	0	0	0	0	0	0
GCA_029445615.1	China	CN	Asia	Human	Ban	746	-	2017	Plasmid	Plasmid	IncI2	PV1	PV1	Low	IncI2	0	0	3	1	0	0	0	0	0	0	0	0	0	0	0	0	1	0	0	0	0	0	0	0	0	0	0	0	0	0	0	0	0	0
GCA_029445595.1	China	CN	Asia	Human	Ban	354	ST 354 Cplx	2017	Plasmid	Plasmid	IncI2	SDV1	SDV1	Low	IncI2	0	0	2	1	0	0	0	0	0	0	0	0	0	0	0	0	1	0	0	0	0	0	0	0	0	0	0	0	0	0	0	0	0	0
GCA_029445575.2	China	CN	Asia	Human	Use	10	ST10 Cplx	2012	Two plasmids	Plasmid	IncHI2	Consensus	Consensus	High	IncHI2	0	0	14	1	0	0	0	0	1	0	0	0	1	0	0	0	1	0	0	0	0	0	0	0	0	1	1	0	1	0	0	0	1	1
GCA_029445575.1	China	CN	Asia	Human	Use	7122	ST10 Cplx	2012		Plasmid	Other	Consensus	Consensus	High	p0111	1	1	1	1	0	0	0	0	0	0	0	0	0	0	0	0	0	0	0	0	0	0	0	0	0	0	0	0	0	0	0	0	0	0
GCA_029445555.1	China	CN	Asia	Human	Ban	10	ST10 Cplx	2017	Plasmid	Plasmid	IncI2	PV1	PV1	Low	IncI2	0	0	2	1	0	0	0	0	0	0	0	0	0	0	0	0	1	0	0	0	0	0	0	0	0	0	0	0	0	0	0	0	0	0
GCA_029445535.1	China	CN	Asia	Human	Ban	6706	-	2017	Plasmid	Plasmid	IncI2	SNP1	SNP1	Low	IncI2	0	0	2	1	0	0	0	0	0	0	0	0	0	0	0	0	1	0	0	0	0	0	0	0	0	0	0	0	0	0	0	0	0	0
GCA_029445515.1	China	CN	Asia	Human	Ban	206	ST 206 Cplx	2017	Plasmid	Plasmid	IncX4	PV3	PV3	Low	IncX4	0	0	6	1	0	1	0	0	0	0	1	0	0	0	0	0	1	0	0	0	0	0	0	0	0	0	1	0	0	0	0	0	0	0
GCA_029445495.1	China	CN	Asia	Human	Use	1286	-	2015	Plasmid	Plasmid	IncI2	PV1	PV1	Low	IncI2	0	0	2	1	0	0	0	0	0	0	0	0	0	0	0	0	1	0	0	0	0	0	0	0	0	0	0	0	0	0	0	0	0	0
GCA_029445475.1	China	CN	Asia	Human	Use	155	ST 155 Cplx	2015	Plasmid	Plasmid	IncI2	SNP1	SNP1	Low	IncI2	0	0	2	1	0	0	0	0	0	0	0	0	0	0	0	0	1	0	0	0	0	0	0	0	0	0	0	0	0	0	0	0	0	0
GCA_029445455.1	China	CN	Asia	Human	Use	2736	ST 354 Cplx	2014	Plasmid/Chromosome	Plasmid/Chromosome	IncHI2	SNP1	SNP1	Low	IncHI2	0	0	11	1	0	0	0	1	0	0	0	0	1	0	0	0	0	0	0	0	0	0	1	0	0	0	1	0	0	0	0	0	0	1
GCA_029445435.1	China	CN	Asia	Human	Use	2736	ST 354 Cplx	2015	Plasmid	Plasmid	IncI2	SNP1	SNP1	Low	IncI2	0	0	1	1	0	0	0	0	0	0	0	0	0	0	0	0	0	0	0	0	0	0	0	0	0	0	0	0	0	0	0	0	0	0
GCA_029445415.2	China	CN	Asia	Human	Use	2736	ST 354 Cplx	2014		Plasmid	IncHI2	SNP1	SNP1	Low	IncHI2	0	0	23	1	0	0	0	1	0	1	0	1	1	1	0	0	0	1	0	0	0	0	1	0	1	0	1	0	1	0	1	1	1	0
GCA_029445415.1	China	CN	Asia	Human	Use	1286	-	2014	Two plasmids	Plasmid	IncI2	SNP1	SNP1	Low	IncI2	0	0	1	1	0	0	0	0	0	0	0	0	0	0	0	0	0	0	0	0	0	0	0	0	0	0	0	0	0	0	0	0	0	0
GCA_029445395.1	China	CN	Asia	Human	Use	46	ST46 Cplx	2014	Plasmid	Plasmid	IncHI2	SDV2	SDV2	High	IncHI2	1	1	21	1	0	1	0	1	0	1	1	1	1	1	0	0	0	0	0	1	0	0	1	0	1	0	1	0	0	0	0	0	1	0
GCA_029445375.1	China	CN	Asia	Human	Use	1286	-	2014	Plasmid	Plasmid	IncI2	Consensus	Consensus	High	IncI2	0	0	1	1	0	0	0	0	0	0	0	0	0	0	0	0	0	0	0	0	0	0	0	0	0	0	0	0	0	0	0	0	0	0
GCA_029445355.1	China	CN	Asia	Human	Use	224	-	2014	Plasmid	Plasmid	IncI2	SNP1	SNP1	Low	IncI2	0	0	1	1	0	0	0	0	0	0	0	0	0	0	0	0	0	0	0	0	0	0	0	0	0	0	0	0	0	0	0	0	0	0
GCA_029445335.1	China	CN	Asia	Human	Use	5229	ST 101 Cplx	2014	Plasmid	Plasmid	IncI2	PV1	PV1	Low	IncI2	0	0	2	1	0	0	0	0	0	0	0	0	0	0	0	0	0	0	0	1	0	0	0	0	0	0	0	0	0	0	0	0	0	0
GCA_029445315.2	China	CN	Asia	Human	Use	533	-	2014	Two plasmids	Plasmid	IncHI2	SDV1	SDV1	Low	IncHI2	0	0	24	1	0	1	0	1	0	0	0	1	1	1	0	0	0	1	0	1	0	1	0	0	1	0	1	0	1	0	1	1	1	0
GCA_029445315.1	China	CN	Asia	Human	Use	2309	ST 38 Cplx	2014		Plasmid	IncI2	SDV1	SDV1	Low	IncI2	0	0	2	1	0	0	0	0	0	0	0	0	0	0	0	0	0	0	0	0	0	0	0	0	0	0	0	0	0	0	0	0	0	0
GCA_029445295.1	China	CN	Asia	Human	Use	101	ST 101 Cplx	2014	Plasmid	Plasmid	IncI2	Consensus	Consensus	High	IncI2	2	1	2	1	0	0	0	0	0	0	0	0	0	0	0	0	0	0	0	1	0	0	0	0	0	0	0	0	0	0	0	0	0	0
GCA_029445275.1	China	CN	Asia	Human	Use	101	ST 101 Cplx	2013	Plasmid	Plasmid	IncI2	PV1	PV1	Low	IncI2	0	0	1	1	0	0	0	0	0	0	0	0	0	0	0	0	0	0	0	0	0	0	0	0	0	0	0	0	0	0	0	0	0	0
GCA_029445255.1	China	CN	Asia	Human	Use	46	ST46 Cplx	2013	Plasmid	Plasmid	IncI2	SNP1	SNP1	Low	IncI2	0	0	1	1	0	0	0	0	0	0	0	0	0	0	0	0	0	0	0	0	0	0	0	0	0	0	0	0	0	0	0	0	0	0
GCA_029445215.1	China	CN	Asia	Human	Use	58	ST 155 Cplx	2013	Plasmid	Plasmid	Other	SDV2	SDV2	High	p0111	1	1	7	1	0	0	0	1	0	1	0	0	0	0	0	0	0	0	0	0	0	0	1	0	1	0	0	0	0	0	0	0	0	0
GCA_029445195.1	China	CN	Asia	Human	Use	29	ST29 Cplx	2014	Plasmid	Plasmid	IncHI2	Consensus	Consensus	High	IncHI2	0	0	16	1	0	0	0	0	0	1	0	1	0	1	0	0	0	0	0	0	0	0	1	0	0	0	1	0	0	0	0	0	0	3
GCA_029445175.1	China	CN	Asia	Human	Use	1286	-	2012	Plasmid	Plasmid	IncHI2	PV1	PV1	Low	IncHI2	0	0	17	1	0	0	0	0	0	0	1	1	1	1	0	0	0	1	0	0	0	0	0	0	1	0	1	0	1	0	0	0	1	0
GCA_029445155.1	China	CN	Asia	Human	Use	93	ST 168 Cplx	2012	Plasmid	Plasmid	IncI2	Consensus	Consensus	High	IncI2	0	0	1	1	0	0	0	0	0	0	0	0	0	0	0	0	0	0	0	0	0	0	0	0	0	0	0	0	0	0	0	0	0	0
GCA_029445135.1	China	CN	Asia	Human	Ban	1589	-	2017	Plasmid	Plasmid	IncI2	SNP6	Other	Low	IncI2	0	0	1	1	0	0	0	0	0	0	0	0	0	0	0	0	0	0	0	0	0	0	0	0	0	0	0	0	0	0	0	0	0	0
GCA_029445115.1	China	CN	Asia	Human	Use	533	-	2012	Chromosome	Chromosome	NA	NA	NA		NA	NA	NA	NA	NA	NA	NA	NA	NA	NA	NA	NA	NA	NA	NA	NA	NA	NA	NA	NA	NA	NA	NA	NA	NA	NA	NA	NA	NA	NA	NA	NA	NA	NA	NA
GCA_029445095.1	China	CN	Asia	Human	Ban	46	ST46 Cplx	2017	Plasmid	Plasmid	IncX4	Consensus	Consensus	High	IncX4	0	0	2	1	0	0	0	0	0	0	0	0	0	0	0	0	0	0	0	1	0	0	0	0	0	0	0	0	0	0	0	0	0	0
GCA_029445075.1	China	CN	Asia	Human	Use	1011	-	2013	Plasmid	Plasmid	IncX4	Consensus	Consensus	High	IncX4	0	0	4	1	1	0	0	0	0	0	1	0	0	0	0	0	0	0	0	1	0	0	0	0	0	0	0	0	0	0	0	0	0	0
GCA_029445055.1	China	CN	Asia	Human	Use	46	ST46 Cplx	2013	Plasmid	Plasmid	Other	Consensus	Consensus	High	IncP1	0	0	1	1	0	0	0	0	0	0	0	0	0	0	0	0	0	0	0	0	0	0	0	0	0	0	0	0	0	0	0	0	0	0
GCA_029445035.2	China	CN	Asia	Human	Ban	354	ST 354 Cplx	2017		Plasmid	IncX4	Consensus	Consensus	High	IncX4	1	1	1	1	0	0	0	0	0	0	0	0	0	0	0	0	0	0	0	0	0	0	0	0	0	0	0	0	0	0	0	0	0	0
GCA_029445035.1	China	CN	Asia	Human	Ban	1564	-	2017	Two plasmids	Plasmid	Other	Other	Other	High	ND	1	1	2	1	0	0	0	0	0	0	0	0	0	0	0	0	0	0	0	0	0	0	0	0	0	0	0	0	0	0	0	0	0	0
GCA_029445015.1	China	CN	Asia	Human	Use	165	ST 165 Cplx	2013	Plasmid	Plasmid	IncX4	Consensus	Consensus	High	IncX4	0	0	1	1	0	0	0	0	0	0	0	0	0	0	0	0	0	0	0	0	0	0	0	0	0	0	0	0	0	0	0	0	0	0
GCA_029444995.1	China	CN	Asia	Human	Use	10	ST10 Cplx	2013	Plasmid	Plasmid	IncX4	PV3	PV3	Low	IncX4	0	0	2	1	0	0	0	0	0	0	1	0	0	0	0	0	0	0	0	0	0	0	0	0	0	0	0	0	0	0	0	0	0	0
GCA_029444975.1	China	CN	Asia	Human	Use	156	ST 156 Cplx	2013	Plasmid	Plasmid	IncI2	SNP1	SNP1	Low	IncI2	0	0	1	1	0	0	0	0	0	0	0	0	0	0	0	0	0	0	0	0	0	0	0	0	0	0	0	0	0	0	0	0	0	0
GCA_029444955.1	China	CN	Asia	Human	Use	10	ST10 Cplx	2013	Plasmid	Plasmid	IncX4	SNP4	SNP4	Low	IncX4	0	0	3	1	0	0	0	0	0	0	1	0	0	0	0	0	0	0	0	0	0	0	0	0	0	0	1	0	0	0	0	0	0	0
GCA_029444935.1	China	CN	Asia	Human	Use	542	-	2013	Plasmid	Plasmid	IncI2	PV1	PV1	Low	IncI2	0	0	2	1	0	0	0	0	0	0	0	0	0	0	0	0	0	0	0	0	0	0	0	0	0	0	0	0	0	0	0	0	0	0
GCA_029444915.1	China	CN	Asia	Human	Use	617	ST10 Cplx	2013	Plasmid	Plasmid	IncX4	PV3	PV3	Low	IncX4	0	0	1	1	0	0	0	0	0	0	0	0	0	0	0	0	0	0	0	0	0	0	0	0	0	0	0	0	0	0	0	0	0	0
GCA_029444895.2	China	CN	Asia	Human	Use	48	ST10 Cplx	2012	Two plasmids	Plasmid	IncHI2	SNP1	SNP1	Low	IncHI2	0	0	15	1	0	0	0	1	0	1	1	1	0	1	0	0	0	0	0	0	0	0	1	0	1	0	0	0	1	0	1	1	0	1
GCA_029444895.1	China	CN	Asia	Human	Use	101	ST 101 Cplx	2012		Plasmid	IncI2	SNP1	SNP1	Low	IncI2	0	0	1	1	0	0	0	0	0	0	0	0	0	0	0	0	0	0	0	0	0	0	0	0	0	0	0	0	0	0	0	0	0	0
GCA_029444875.1	China	CN	Asia	Human	Use	1286	-	2013	Plasmid	Plasmid	IncI2	SNP25	Other	Low	IncI2	0	0	3	1	0	0	0	0	0	0	0	0	0	0	0	0	1	0	0	1	0	0	0	0	0	0	0	0	0	0	0	0	0	0
GCA_029444855.1	China	CN	Asia	Human	Use	5229	ST 101 Cplx	2013	Plasmid	Plasmid	IncX4	Consensus	Consensus	High	IncX4	0	0	2	1	0	0	0	0	0	0	0	0	0	0	0	0	0	0	0	0	0	0	0	0	0	0	1	0	0	0	0	0	0	0
GCA_029444835.1	China	CN	Asia	Human	Use	10	ST10 Cplx	2012	Plasmid	Plasmid	IncI2	Consensus	Consensus	High	IncI2	0	0	2	1	0	0	0	0	0	0	0	0	0	0	0	0	1	0	0	0	0	0	0	0	0	0	0	0	0	0	0	0	0	0
GCA_029444815.1	China	CN	Asia	Human	Use	354	ST 354 Cplx	2016	Plasmid	Plasmid	IncI2	SDV1	SDV1	Low	IncI2	0	0	1	1	0	0	0	0	0	0	0	0	0	0	0	0	0	0	0	0	0	0	0	0	0	0	0	0	0	0	0	0	0	0
GCA_029444795.1	China	CN	Asia	Human	Use	10	ST10 Cplx	2012	Plasmid	Plasmid	IncHI2	SDV2	SDV2	High	IncHI2	0	0	23	1	0	0	0	0	1	0	0	1	0	1	0	0	0	1	0	1	0	0	0	0	0	1	1	0	1	0	0	0	1	1
GCA_029444775.1	China	CN	Asia	Human	Use	156	ST 156 Cplx	2012	Plasmid	Plasmid	IncX4	PV3	PV3	Low	IncX4	0	0	1	1	0	0	0	0	0	0	0	0	0	0	0	0	0	0	0	0	0	0	0	0	0	0	0	0	0	0	0	0	0	0
GCA_029444755.1	China	CN	Asia	Human	Use	46	ST46 Cplx	2012	Plasmid	Plasmid	IncX4	PV3	PV3	Low	IncX4	0	0	3	1	0	1	0	0	0	0	0	0	0	0	0	0	0	0	0	0	0	0	0	0	0	0	1	0	0	0	0	0	0	0
GCA_029444735.1	China	CN	Asia	Human	Use	101	ST 101 Cplx	2012	Plasmid	Plasmid	IncHI2	Consensus	Consensus	High	IncHI2	2	1	22	1	0	0	0	1	0	1	1	0	1	0	0	0	1	1	0	0	0	0	1	0	1	0	1	0	1	0	1	1	1	1
GCA_029444715.1	China	CN	Asia	Human	Use	156	ST 156 Cplx	2012	Plasmid	Plasmid	IncX4	Consensus	Consensus	High	IncX4	0	0	1	1	0	0	0	0	0	0	0	0	0	0	0	0	0	0	0	0	0	0	0	0	0	0	0	0	0	0	0	0	0	0
GCA_029444695.1	China	CN	Asia	Human	Use	10	ST10 Cplx	2012	Plasmid	Plasmid	IncX4	PV3	PV3	Low	IncX4	0	0	2	1	0	0	0	0	0	0	0	0	0	0	0	0	0	0	0	0	0	0	0	0	0	0	1	0	0	0	0	0	0	0
GCA_029444675.1	China	CN	Asia	Human	Use	101	ST 101 Cplx	2012	Plasmid	Plasmid	IncX4	SNP19	Other	Low	IncX4	0	0	1	1	0	0	0	0	0	0	0	0	0	0	0	0	0	0	0	0	0	0	0	0	0	0	0	0	0	0	0	0	0	0
GCA_029444655.1	China	CN	Asia	Human	Use	46	ST46 Cplx	2016	Plasmid	Plasmid	IncHI2	Consensus	Consensus	High	IncHI2	0	0	18	1	0	0	0	1	0	1	1	0	1	0	0	0	0	0	0	1	0	0	1	0	1	0	1	0	0	0	1	1	1	1
GCA_029444635.1	China	CN	Asia	Human	Use	46	ST46 Cplx	2015	Plasmid	Plasmid	IncHI2	SDV2	SDV2	High	IncHI2	0	0	25	1	0	0	0	1	0	1	1	0	1	0	0	0	1	0	0	0	0	0	1	0	1	1	1	0	1	0	1	1	1	1
GCA_029444615.1	China	CN	Asia	Human	Use	101	ST 101 Cplx	2016	Plasmid	Plasmid	IncI2	PV1	PV1	Low	IncI2	0	0	2	1	0	0	0	0	0	0	0	0	0	0	0	0	0	0	0	0	0	0	0	0	0	0	0	0	0	0	0	0	0	0
GCA_029444595.1	China	CN	Asia	Human	Use	46	ST46 Cplx	2015	Plasmid	Plasmid	IncHI2	SDV2	SDV2	High	IncHI2	0	0	20	1	0	1	0	1	0	0	1	1	1	1	0	0	0	0	0	1	0	0	1	0	0	0	0	0	1	0	1	1	1	1
GCA_029444575.1	China	CN	Asia	Human	Use	533	-	2015	Plasmid	Plasmid	IncI2	PV1	PV1	Low	IncI2	0	0	2	1	0	0	0	0	0	0	0	0	0	0	0	0	0	0	0	1	0	0	0	0	0	0	0	0	0	0	0	0	0	0
GCA_029444555.1	China	CN	Asia	Human	Use	48	ST10 Cplx	2015	Plasmid	Plasmid	IncI2	PV1	PV1	Low	IncI2	0	0	2	1	0	0	0	0	0	0	0	0	0	0	0	0	1	0	0	0	0	0	0	0	0	0	0	0	0	0	0	0	0	0
GCA_029444535.1	China	CN	Asia	Human	Use	354	ST 354 Cplx	2015	Plasmid	Plasmid	IncX4	PV3	PV3	Low	IncX4	0	0	1	1	0	0	0	0	0	0	0	0	0	0	0	0	0	0	0	0	0	0	0	0	0	0	0	0	0	0	0	0	0	0
GCA_029444515.1	China	CN	Asia	Human	Use	101	ST 101 Cplx	2015	Plasmid	Plasmid	IncI2	SNP1	SNP1	Low	IncI2	0	0	1	1	0	0	0	0	0	0	0	0	0	0	0	0	0	0	0	0	0	0	0	0	0	0	0	0	0	0	0	0	0	0
GCA_029444495.1	China	CN	Asia	Human	Use	1286	-	2014	Plasmid	Plasmid	IncHI2	SDV2	SDV2	High	IncHI2	2	1	11	1	0	0	0	1	0	0	0	1	0	1	0	0	0	0	0	0	0	0	1	0	1	0	1	0	0	0	1	1	0	0
GCA_029444475.1	China	CN	Asia	Human	Use	95	ST 95 Cplx	2014	Plasmid	Plasmid	Other	SDV2	SDV2	High	IncP1	0	0	1	1	0	0	0	0	0	0	0	0	0	0	0	0	0	0	0	0	0	0	0	0	0	0	0	0	0	0	0	0	0	0
GCA_029444455.1	China	CN	Asia	Human	Use	8739	-	2014	Plasmid	Plasmid	IncI2	SNP1	SNP1	Low	IncI2	0	0	1	1	0	0	0	0	0	0	0	0	0	0	0	0	0	0	0	0	0	0	0	0	0	0	0	0	0	0	0	0	0	0
GCA_029444435.1	China	CN	Asia	Human	Use	101	ST 101 Cplx	2014	Plasmid	Plasmid	IncI2	SNP1	SNP1	Low	IncI2	0	0	1	1	0	0	0	0	0	0	0	0	0	0	0	0	0	0	0	0	0	0	0	0	0	0	0	0	0	0	0	0	0	0
GCA_029444415.1	China	CN	Asia	Human	Use	189	ST 165 Cplx	2014	Plasmid	Plasmid	Other	Consensus	Consensus	High	p0111	0	0	3	1	0	0	0	0	0	0	0	0	0	0	0	0	1	0	1	0	0	0	0	0	0	0	0	0	0	0	0	0	0	0
GCA_029444395.2	China	CN	Asia	Human	Use	393	ST 31 Cplx	2012		Plasmid	IncHI2	SDV1	SDV1	Low	IncHI2	0	0	18	1	0	1	0	1	0	0	0	1	0	1	0	0	1	0	0	1	0	0	0	0	1	1	1	0	0	0	1	1	1	1
GCA_029444395.1	China	CN	Asia	Human	Use	354	ST 354 Cplx	2012	Two plasmids	Plasmid	IncI2	SDV1	SDV1	Low	IncI2	0	0	1	1	0	0	0	0	0	0	0	0	0	0	0	0	0	0	0	0	0	0	0	0	0	0	0	0	0	0	0	0	0	0
GCA_029444375.1	China	CN	Asia	Human	Use	224	-	2015	Plasmid	Plasmid	IncI2	SNP2	SNP2	High	IncI2	0	0	2	1	0	0	0	0	0	0	0	0	0	0	0	0	0	0	0	0	0	0	0	0	0	0	0	0	0	0	0	0	0	0
GCA_029444355.1	China	CN	Asia	Human	Use	3024	ST 101 Cplx	2014	Plasmid	Plasmid	IncI2	PV1	PV1	Low	IncI2	0	0	2	1	0	0	0	0	0	0	0	0	0	0	0	0	0	0	0	0	0	0	0	0	0	0	0	0	0	0	0	0	0	0
GCA_029444335.1	China	CN	Asia	Human	Use	393	ST 31 Cplx	2012	Plasmid	Plasmid	IncX4	Consensus	Consensus	High	IncX4	0	0	2	1	0	0	0	0	0	0	0	0	0	0	0	0	0	0	0	1	0	0	0	0	0	0	0	0	0	0	0	0	0	0
GCA_029444315.1	China	CN	Asia	Human	Use	354	ST 354 Cplx	2016	Plasmid	Plasmid	IncX4	SNP25	Other	Low	IncX4	0	0	1	1	0	0	0	0	0	0	0	0	0	0	0	0	0	0	0	0	0	0	0	0	0	0	0	0	0	0	0	0	0	0
GCA_029444295.1	China	CN	Asia	Human	Use	354	ST 354 Cplx	2016	Plasmid	Plasmid	IncI2	SNP1	SNP1	Low	IncI2	0	0	1	1	0	0	0	0	0	0	0	0	0	0	0	0	0	0	0	0	0	0	0	0	0	0	0	0	0	0	0	0	0	0
GCA_029444265.1	China	CN	Asia	Human	Use	46	ST46 Cplx	2011	Plasmid	Plasmid	IncI2	SNP2	SNP2	High	IncI2	0	0	1	1	0	0	0	0	0	0	0	0	0	0	0	0	0	0	0	0	0	0	0	0	0	0	0	0	0	0	0	0	0	0
GCA_029444255.1	China	CN	Asia	Human	Use	744	-	2015	Plasmid	Plasmid	IncI2	Consensus	Consensus	High	IncI2	0	0	2	1	0	0	0	0	0	0	0	0	0	0	0	0	0	0	0	1	0	0	0	0	0	0	0	0	0	0	0	0	0	0
GCA_029444235.1	China	CN	Asia	Human	Use	457	-	2015	Plasmid	Plasmid	IncX4	PV3	PV3	Low	IncX4	0	0	1	1	0	0	0	0	0	0	0	0	0	0	0	0	0	0	0	0	0	0	0	0	0	0	0	0	0	0	0	0	0	0
GCA_029444215.1	China	CN	Asia	Human	Use	3288	-	2015	Plasmid	Plasmid	IncX4	PV3	PV3	Low	IncX4	0	0	1	1	0	0	0	0	0	0	0	0	0	0	0	0	0	0	0	0	0	0	0	0	0	0	0	0	0	0	0	0	0	0
GCA_029444195.1	China	CN	Asia	Human	Use	457	-	2014	Plasmid	Plasmid	IncHI2	SDV2	SDV2	High	IncHI2	1	1	12	1	0	0	0	1	0	0	0	1	0	1	0	0	0	0	0	0	0	0	1	0	1	0	1	0	0	0	1	1	0	0
GCA_029444175.1	China	CN	Asia	Human	Use	48	ST10 Cplx	2014	Plasmid	Plasmid	Other	SDV2	SDV2	High	IncP1	0	0	1	1	0	0	0	0	0	0	0	0	0	0	0	0	0	0	0	0	0	0	0	0	0	0	0	0	0	0	0	0	0	0
GCA_029444155.2	China	CN	Asia	Human	Use	10	ST10 Cplx	2014	Two plasmids	Plasmid	IncHI2	SNP1	SNP1	Low	IncHI2	0	0	12	1	0	0	0	0	0	1	1	0	0	0	0	0	0	0	0	0	0	0	1	0	0	0	1	0	0	0	0	0	0	1
GCA_029444155.1	China	CN	Asia	Human	Use	2088	-	2014		Plasmid	IncI2	SNP1	SNP1	Low	IncI2	0	0	1	1	0	0	0	0	0	0	0	0	0	0	0	0	0	0	0	0	0	0	0	0	0	0	0	0	0	0	0	0	0	0
GCA_029444135.1	China	CN	Asia	Human	Use	410	ST 23 Cplx	2014	Plasmid	Plasmid	IncI2	Consensus	Consensus	High	IncI2	0	0	1	1	0	0	0	0	0	0	0	0	0	0	0	0	0	0	0	0	0	0	0	0	0	0	0	0	0	0	0	0	0	0
GCA_029444115.2	China	CN	Asia	Human	Use	10	ST10 Cplx	2014		Plasmid	Other	Consensus	Consensus	High	ND	0	0	7	1	0	0	0	0	0	0	0	1	0	1	0	0	0	0	0	1	0	0	0	0	0	0	0	0	0	0	0	0	0	1
GCA_029444115.1	China	CN	Asia	Human	Use	517	ST 469 Cplx	2014	Two plasmids	Plasmid	Other	Consensus	Consensus	High	IncB/O/K/Z	0	0	5	1	0	0	0	0	0	0	0	0	0	0	0	0	0	0	0	1	0	0	0	0	0	0	0	0	1	0	0	0	0	0
GCA_029444095.1	China	CN	Asia	Human	Use	10	ST10 Cplx	2014	Plasmid	Plasmid	IncI2	SDV1	SDV1	Low	IncI2	0	0	2	1	0	0	0	0	0	0	0	0	0	0	0	0	1	0	0	0	0	0	0	0	0	0	0	0	0	0	0	0	0	0
GCA_029444075.1	China	CN	Asia	Human	Use	795	ST 278 Cplx	2014	Plasmid	Plasmid	IncI2	Consensus	Consensus	High	IncI2	0	0	1	1	0	0	0	0	0	0	0	0	0	0	0	0	0	0	0	0	0	0	0	0	0	0	0	0	0	0	0	0	0	0
GCA_029444035.1	China	CN	Asia	Human	Use	2936	-	2014	Plasmid	Plasmid	IncI2	PV1	PV1	Low	IncI2	0	0	3	1	0	0	0	0	0	0	0	0	0	0	0	0	1	0	0	1	0	0	0	0	0	0	0	0	0	0	0	0	0	0
GCA_029444015.1	China	CN	Asia	Human	Use	155	ST 155 Cplx	2013	Plasmid	Plasmid	IncI2	Consensus	Consensus	High	IncI2	1	1	1	1	0	0	0	0	0	0	0	0	0	0	0	0	0	0	0	0	0	0	0	0	0	0	0	0	0	0	0	0	0	0
GCA_029443995.1	China	CN	Asia	Human	Use	10	ST10 Cplx	2013	Plasmid	Plasmid	IncX4	SNP4	SNP4	Low	IncX4	0	0	7	1	0	0	0	0	0	0	0	0	0	0	0	0	0	1	0	0	0	0	0	0	0	0	1	0	0	0	0	0	0	0
GCA_029443975.1	China	CN	Asia	Human	Use	2016	ST205 Cplx	2013	Plasmid	Plasmid	IncX4	Consensus	Consensus	High	IncX4	0	0	1	1	0	0	0	0	0	0	0	0	0	0	0	0	0	0	0	0	0	0	0	0	0	0	0	0	0	0	0	0	0	0
GCA_029443955.1	China	CN	Asia	Human	Use	5455	-	2013	Plasmid/Chromosome	Plasmid/Chromosome	IncHI2	Consensus	Consensus	High	IncHI2	0	0	21	1	0	1	0	0	1	0	1	1	0	1	0	0	1	0	0	1	0	1	0	0	0	1	1	0	0	0	1	1	0	1
GCA_029443935.2	China	CN	Asia	Human	Use	43	ST10 Cplx	2012	Two plasmids	Plasmid	IncHI2	SDV1	SDV1	Low	IncHI2	0	0	13	1	0	1	0	0	1	0	0	1	0	1	0	1	0	0	0	0	0	0	0	0	0	1	1	0	1	0	1	1	0	0
GCA_029443935.1	China	CN	Asia	Human	Use	617	ST10 Cplx	2012		Plasmid	Other	SDV1	SDV1	Low	p0111	0	0	9	1	0	0	0	0	0	0	0	1	0	1	0	0	0	0	0	0	0	0	0	0	0	1	1	0	1	0	1	1	0	0
GCA_029443915.1	China	CN	Asia	Human	Use	-	-	2013	Plasmid	Plasmid	IncI2	Consensus	Consensus	High	IncI2	0	0	1	1	0	0	0	0	0	0	0	0	0	0	0	0	0	0	0	0	0	0	0	0	0	0	0	0	0	0	0	0	0	0
GCA_029443895.1	China	CN	Asia	Human	Use	2913	ST 206 Cplx	2013	Plasmid	Plasmid	IncHI2	Consensus	Consensus	High	IncHI2	0	0	17	1	1	0	0	0	1	0	1	1	0	1	0	0	1	0	0	1	0	0	0	0	0	1	1	0	1	0	1	1	0	1
GCA_029443865.1	China	CN	Asia	Human	Use	10	ST10 Cplx	2013	Plasmid	Plasmid	IncX4	PV3	PV3	Low	IncX4	0	0	1	1	0	0	0	0	0	0	0	0	0	0	0	0	0	0	0	0	0	0	0	0	0	0	0	0	0	0	0	0	0	0
GCA_029443855.1	China	CN	Asia	Human	Use	10	ST10 Cplx	2013	Plasmid	Plasmid	IncX4	Consensus	Consensus	High	IncX4	0	0	1	1	0	0	0	0	0	0	0	0	0	0	0	0	0	0	0	0	0	0	0	0	0	0	0	0	0	0	0	0	0	0
GCA_029443835.1	China	CN	Asia	Human	Use	10	ST10 Cplx	2012	Plasmid	Plasmid	IncI2	SNP2	SNP2	High	IncI2	0	0	1	1	0	0	0	0	0	0	0	0	0	0	0	0	0	0	0	0	0	0	0	0	0	0	0	0	0	0	0	0	0	0
GCA_029443815.1	China	CN	Asia	Human	Use	206	ST 206 Cplx	2012	Plasmid	Plasmid	IncX4	SNP19	Other	Low	IncX4	0	0	2	1	0	0	0	0	0	0	0	0	0	0	0	0	0	0	0	0	0	0	0	0	0	0	1	0	0	0	0	0	0	0
GCA_029443795.1	China	CN	Asia	Human	Use	345	-	2012	Plasmid	Plasmid	IncI2	Consensus	Consensus	High	IncI2	1	1	1	1	0	0	0	0	0	0	0	0	0	0	0	0	0	0	0	0	0	0	0	0	0	0	0	0	0	0	0	0	0	0
GCA_029443775.1	China	CN	Asia	Human	Use	31	ST31 Cplx	2012	Plasmid	Plasmid	IncI2	SNP2	SNP2	High	IncI2	1	1	1	1	0	0	0	0	0	0	0	0	0	0	0	0	0	0	0	0	0	0	0	0	0	0	0	0	0	0	0	0	0	0
GCA_029443755.1	China	CN	Asia	Human	Use	1638	ST10 Cplx	2011	Plasmid	Plasmid	IncI2	SNP2	SNP2	High	IncI2	2	1	1	1	0	0	0	0	0	0	0	0	0	0	0	0	0	0	0	0	0	0	0	0	0	0	0	0	0	0	0	0	0	0
GCA_029443735.1	China	CN	Asia	Human	Use	10	ST10 Cplx	2011	Plasmid	Plasmid	IncI2	SNP25	Other	Low	IncI2	0	0	2	1	0	0	0	0	0	0	0	0	0	0	0	0	0	0	0	1	0	0	0	0	0	0	0	0	0	0	0	0	0	0
GCA_029443715.1	China	CN	Asia	Human	Ban	398	ST 398 Cplx	2017	Plasmid	Plasmid	IncHI2	SNP1	SNP1	Low	IncHI2	0	0	21	1	0	0	0	1	1	1	1	0	1	0	0	0	0	0	0	1	0	1	1	0	0	1	1	0	0	0	0	0	0	1
GCA_029443695.1	China	CN	Asia	Human	Ban	1196	-	2017	Plasmid	Plasmid	IncHI2	SDV2	SDV2	High	IncHI2	0	0	17	1	0	0	0	1	0	1	1	0	0	0	0	0	0	0	0	1	0	0	1	0	1	0	1	0	1	0	0	0	1	1
GCA_029443655.1	China	CN	Asia	Human	Ban	206	ST 206 Cplx	2017	Plasmid	Plasmid	IncI2	PV1	PV1	Low	IncI2	0	0	1	1	0	0	0	0	0	0	0	0	0	0	0	0	0	0	0	0	0	0	0	0	0	0	0	0	0	0	0	0	0	0
GCA_029443605.1	China	CN	Asia	Human	Ban	46	ST46 Cplx	2017	Plasmid	Plasmid	IncI2	PV1	PV1	Low	IncI2	0	0	1	1	0	0	0	0	0	0	0	0	0	0	0	0	0	0	0	0	0	0	0	0	0	0	0	0	0	0	0	0	0	0
GCA_029443595.1	China	CN	Asia	Human	Ban	155	ST 155 Cplx	2017	Plasmid	Plasmid	IncI2	SNP1	SNP1	Low	IncI2	0	0	1	1	0	0	0	0	0	0	0	0	0	0	0	0	0	0	0	0	0	0	0	0	0	0	0	0	0	0	0	0	0	0
GCA_029442935.1	China	CN	Asia	Human	Use	206	ST 206 Cplx	2016	Plasmid	Plasmid	IncI2	SNP1	SNP1	Low	IncI2	0	0	3	1	0	0	0	0	0	0	0	0	0	0	0	0	0	0	0	1	0	0	0	0	0	0	0	0	0	0	0	0	0	0
GCA_029442885.1	China	CN	Asia	Human	Use	4656	-	2015	Plasmid	Plasmid	IncI2	SNP1	SNP1	Low	IncI2	0	0	1	1	0	0	0	0	0	0	0	0	0	0	0	0	0	0	0	0	0	0	0	0	0	0	0	0	0	0	0	0	0	0
GCA_029442855.1	China	CN	Asia	Human	Use	1684	-	2016	Plasmid	Plasmid	IncI2	SDV1	SDV1	Low	IncI2	0	0	1	1	0	0	0	0	0	0	0	0	0	0	0	0	0	0	0	0	0	0	0	0	0	0	0	0	0	0	0	0	0	0
GCA_029442835.1	China	CN	Asia	Human	Use	7941	-	2016	Plasmid	Plasmid	IncI2	SDV1	SDV1	Low	IncI2	0	0	3	1	0	0	0	0	0	0	0	0	0	0	0	0	0	0	0	0	0	0	0	0	0	0	0	0	0	0	0	0	0	0
GCA_029442815.1	China	CN	Asia	Human	Ban	1485	ST 648 Cplx	2017	Plasmid	Plasmid	IncI2	SNP26	Other	Low	IncI2	0	0	2	1	0	0	0	0	0	0	0	0	0	0	0	0	0	0	0	0	0	0	0	0	0	0	0	0	0	0	0	0	0	0
GCA_029442795.1	China	CN	Asia	Human	Use	34	ST10 Cplx	2016	Plasmid	Plasmid	IncI2	PV1	PV1	Low	IncI2	0	0	2	1	0	0	0	0	0	0	0	0	0	0	0	0	1	0	0	0	0	0	0	0	0	0	0	0	0	0	0	0	0	0
GCA_029442765.1	China	CN	Asia	Human	Ban	7937	-	2017	Plasmid	Plasmid	IncHI2	Consensus	Consensus	High	IncHI2	1	1	18	1	0	1	0	1	0	1	1	1	0	1	0	0	0	0	0	1	0	0	1	0	1	0	1	0	1	0	0	0	0	0
GCA_029442755.1	China	CN	Asia	Human	Ban	1684	-	2017	Plasmid	Plasmid	Other	Consensus	Consensus	High	p0111	1	1	1	1	0	0	0	0	0	0	0	0	0	0	0	0	0	0	0	0	0	0	0	0	0	0	0	0	0	0	0	0	0	0
GCA_029442735.1	China	CN	Asia	Human	Use	226	ST 226 Cplx	2016	Plasmid	Plasmid	IncI2	SNP1	SNP1	Low	IncI2	0	0	2	1	0	0	0	0	0	0	0	0	0	0	0	0	0	0	0	1	0	0	0	0	0	0	0	0	0	0	0	0	0	0
GCA_029442715.2	China	CN	Asia	Human	Use	2758	-	2012		Plasmid	Other	Consensus	Consensus	High	ND	0	0	1	1	0	0	0	0	0	0	0	0	0	0	0	0	0	0	0	0	0	0	0	0	0	0	0	0	0	0	0	0	0	0
GCA_029442715.1	China	CN	Asia	Human	Use	7939	-	2012	Two plasmids	Plasmid	IncHI2	Consensus	Consensus	High	IncHI2	0	0	13	1	0	0	0	1	0	1	1	0	0	0	0	0	0	0	0	0	0	0	1	0	1	0	0	0	0	0	1	1	0	0
GCA_029442695.1	China	CN	Asia	Human	Use	7601	-	2016	Plasmid	Plasmid	IncI2	SDV1	SDV1	Low	IncI2	0	0	1	1	0	0	0	0	0	0	0	0	0	0	0	0	0	0	0	0	0	0	0	0	0	0	0	0	0	0	0	0	0	0
GCA_029442675.1	China	CN	Asia	Human	Use	453	ST 86 Cplx	2011	Plasmid	Plasmid	IncI2	PV1	PV1	Low	IncI2	0	0	2	1	0	0	0	0	0	0	0	0	0	0	0	0	0	0	0	1	0	0	0	0	0	0	0	0	0	0	0	0	0	0
GCA_029442655.1	China	CN	Asia	Human	Ban	10	ST10 Cplx	2017	Plasmid	Plasmid	IncX4	PV3	PV3	Low	IncX4	0	0	4	1	0	0	0	0	0	0	1	0	0	0	0	0	1	0	0	1	0	0	0	0	0	0	0	0	0	0	0	0	0	0
GCA_029442635.1	China	CN	Asia	Human	Use	361	-	2012	Plasmid	Plasmid	IncI2	PV1	PV1	Low	IncI2	0	0	1	1	0	0	0	0	0	0	0	0	0	0	0	0	0	0	0	0	0	0	0	0	0	0	0	0	0	0	0	0	0	0
GCA_029442615.1	China	CN	Asia	Human	Ban	1308	-	2017	Plasmid	Plasmid	IncI2	SNP1	SNP1	Low	IncI2	0	0	3	1	0	0	0	0	0	0	0	0	0	0	0	0	0	0	0	0	0	0	0	0	0	0	0	0	0	0	0	0	0	0
GCA_029442595.1	China	CN	Asia	Human	Ban	206	ST 206 Cplx	2017	Plasmid	Plasmid	IncI2	SNP1	SNP1	Low	IncI2	0	0	1	1	0	0	0	0	0	0	0	0	0	0	0	0	0	0	0	0	0	0	0	0	0	0	0	0	0	0	0	0	0	0
GCA_029442575.1	China	CN	Asia	Human	Use	10	ST10 Cplx	2013	Plasmid	Plasmid	IncHI2	SDV2	SDV2	High	IncHI2	0	0	19	1	0	0	0	1	0	1	1	1	0	1	0	0	0	0	0	1	0	0	1	0	1	0	1	0	1	0	1	1	1	0
GCA_029442555.1	China	CN	Asia	Human	Use	10	ST10 Cplx	2014	Plasmid	Plasmid	IncI2	Consensus	Consensus	High	IncI2	0	0	1	1	0	0	0	0	0	0	0	0	0	0	0	0	0	0	0	0	0	0	0	0	0	0	0	0	0	0	0	0	0	0
GCA_029442535.1	China	CN	Asia	Human	Use	10	ST10 Cplx	2014	Plasmid	Plasmid	IncI2	SNP1	SNP1	Low	IncI2	0	0	2	1	0	0	0	0	0	0	0	0	0	0	0	0	0	0	0	0	0	0	0	0	0	0	0	0	0	0	0	0	0	0
GCA_029442515.1	China	CN	Asia	Human	Use	683	-	2013	Plasmid	Plasmid	IncI2	SNP2	SNP2	High	IncI2	0	0	1	1	0	0	0	0	0	0	0	0	0	0	0	0	0	0	0	0	0	0	0	0	0	0	0	0	0	0	0	0	0	0
GCA_029442495.1	China	CN	Asia	Human	Use	10	ST10 Cplx	2013	Plasmid	Plasmid	IncHI2	SDV2	SDV2	High	IncHI2	0	0	17	1	0	0	0	1	0	1	1	0	0	0	0	0	0	0	0	1	0	0	1	0	1	0	1	0	1	0	0	0	1	1
GCA_029442475.1	China	CN	Asia	Human	Use	1723	-	2013	Plasmid	Plasmid	IncX4	PV3	PV3	Low	IncX4	0	0	2	1	0	0	0	0	0	0	0	0	0	0	0	0	0	0	0	0	0	0	0	0	0	0	0	0	0	0	0	0	0	0
GCA_029442455.1	China	CN	Asia	Human	Use	10	ST10 Cplx	2013	Plasmid	Plasmid	IncI2	PV1	PV1	Low	IncI2	1	1	1	1	0	0	0	0	0	0	0	0	0	0	0	0	0	0	0	0	0	0	0	0	0	0	0	0	0	0	0	0	0	0
GCA_029442435.1	China	CN	Asia	Human	Use	641	ST 86 Cplx	2012	Plasmid	Plasmid	IncI2	PV1	PV1	Low	IncI2	0	0	1	1	0	0	0	0	0	0	0	0	0	0	0	0	0	0	0	0	0	0	0	0	0	0	0	0	0	0	0	0	0	0
GCA_029442405.1	China	CN	Asia	Human	Use	206	ST 206 Cplx	2012	Plasmid	Plasmid	IncI2	SDV1	SDV1	Low	IncI2	1	1	1	1	0	0	0	0	0	0	0	0	0	0	0	0	0	0	0	0	0	0	0	0	0	0	0	0	0	0	0	0	0	0
GCA_029442395.1	China	CN	Asia	Human	Use	155	ST 155 Cplx	2010	Plasmid	Plasmid	IncI2	Consensus	Consensus	High	IncI2	0	0	1	1	0	0	0	0	0	0	0	0	0	0	0	0	0	0	0	0	0	0	0	0	0	0	0	0	0	0	0	0	0	0
GCA_029442375.1	China	CN	Asia	Human	Use	10	ST10 Cplx	2015	Plasmid	Plasmid	IncI2	SNP1	SNP1	Low	IncI2	0	0	1	1	0	0	0	0	0	0	0	0	0	0	0	0	0	0	0	0	0	0	0	0	0	0	0	0	0	0	0	0	0	0
GCA_029442355.1	China	CN	Asia	Human	Use	10	ST10 Cplx	2015	Chromosome	Chromosome	NA	NA	NA		NA	NA	NA	NA	NA	NA	NA	NA	NA	NA	NA	NA	NA	NA	NA	NA	NA	NA	NA	NA	NA	NA	NA	NA	NA	NA	NA	NA	NA	NA	NA	NA	NA	NA	NA
GCA_029442335.1	China	CN	Asia	Human	Use	58	ST 155 Cplx	2012	Chromosome	Chromosome	NA	NA	NA		NA	NA	NA	NA	NA	NA	NA	NA	NA	NA	NA	NA	NA	NA	NA	NA	NA	NA	NA	NA	NA	NA	NA	NA	NA	NA	NA	NA	NA	NA	NA	NA	NA	NA	NA
GCA_029442315.1	China	CN	Asia	Human	Use	10	ST10 Cplx	2014	Plasmid	Plasmid	IncI2	SDV1	SDV1	Low	IncI2	0	0	2	1	0	0	0	0	0	0	0	0	0	0	0	0	0	0	0	1	0	0	0	0	0	0	0	0	0	0	0	0	0	0
GCA_029442295.1	China	CN	Asia	Human	Use	7936	-	2015	Plasmid	Plasmid	IncI2	SNP1	SNP1	Low	IncI2	0	0	2	1	0	0	0	0	0	0	0	0	0	0	0	0	0	0	0	0	0	0	0	0	0	0	0	0	0	0	0	0	0	0
GCA_029442275.1	China	CN	Asia	Human	Use	2064	-	2010	Plasmid	Plasmid	IncI2	SNP2	SNP2	High	IncI2	1	1	1	1	0	0	0	0	0	0	0	0	0	0	0	0	0	0	0	0	0	0	0	0	0	0	0	0	0	0	0	0	0	0
GCA_029442255.1	China	CN	Asia	Human	Ban	216	-	2017	Plasmid	Plasmid	IncI2	PV2	PV2	Low	IncI2	0	0	1	1	0	0	0	0	0	0	0	0	0	0	0	0	0	0	0	0	0	0	0	0	0	0	0	0	0	0	0	0	0	0
GCA_029442235.1	China	CN	Asia	Human	Use	1011	-	2010	Plasmid	Plasmid	IncI2	SNP2	SNP2	High	IncI2	0	0	1	1	0	0	0	0	0	0	0	0	0	0	0	0	0	0	0	0	0	0	0	0	0	0	0	0	0	0	0	0	0	0
GCA_029429885.1	Germany	DE	Europe	Human	Ban	43	ST10 Cplx	2018	Plasmid	Plasmid	IncHI2	SDV1	SDV1	Low	IncHI2	1	1	21	1	0	0	0	0	1	1	0	0	1	0	0	0	0	1	0	0	0	0	0	0	1	1	1	0	1	0	1	1	1	0
GCA_029429155.1	China	CN	Asia	Human	Ban	101	ST 101 Cplx	2017	Plasmid/Chromosome	Plasmid/Chromosome	Other	Consensus	Consensus	High	ND	0	0	1	1	0	0	0	0	0	0	0	0	0	0	0	0	0	0	0	0	0	0	0	0	0	0	0	0	0	0	0	0	0	0
GCA_029429125.1	China	CN	Asia	Human	Use	877	ST 86 Cplx	2016	Plasmid	Plasmid	IncX4	PV3	PV3	Low	IncX4	0	0	1	1	0	0	0	0	0	0	0	0	0	0	0	0	0	0	0	0	0	0	0	0	0	0	0	0	0	0	0	0	0	0
GCA_029429095.1	China	CN	Asia	Human	Use	1081	-	2015	Plasmid	Plasmid	IncX4	SNP2	SNP2	High	IncX4	0	0	1	1	0	0	0	0	0	0	0	0	0	0	0	0	0	0	0	0	0	0	0	0	0	0	0	0	0	0	0	0	0	0
GCA_029429065.1	China	CN	Asia	Human	Use	10649	-	2012	Plasmid	Plasmid	IncI2	SDV1	SDV1	Low	IncI2	0	0	1	1	0	0	0	0	0	0	0	0	0	0	0	0	0	0	0	0	0	0	0	0	0	0	0	0	0	0	0	0	0	0
GCA_029429035.1	China	CN	Asia	Human	Use	7940	-	2015	Plasmid	Plasmid	IncI2	SNP1	SNP1	Low	IncI2	0	0	1	1	0	0	0	0	0	0	0	0	0	0	0	0	0	0	0	0	0	0	0	0	0	0	0	0	0	0	0	0	0	0
GCA_029429015.1	China	CN	Asia	Human	Use	10	ST10 Cplx	2016	Plasmid	Plasmid	IncI2	PV1	PV1	Low	IncI2	0	0	1	1	0	0	0	0	0	0	0	0	0	0	0	0	0	0	0	0	0	0	0	0	0	0	0	0	0	0	0	0	0	0
GCA_029428995.1	China	CN	Asia	Human	Use	542	-	2015	Plasmid	Plasmid	IncI2	PV2	PV2	Low	IncI2	0	0	1	1	0	0	0	0	0	0	0	0	0	0	0	0	0	0	0	0	0	0	0	0	0	0	0	0	0	0	0	0	0	0
GCA_029428935.1	China	CN	Asia	Human	Use	11418	-	2014	Plasmid	Plasmid	IncI2	Consensus	Consensus	High	IncI2	0	0	1	1	0	0	0	0	0	0	0	0	0	0	0	0	0	0	0	0	0	0	0	0	0	0	0	0	0	0	0	0	0	0
GCA_029428885.1	China	CN	Asia	Human	Ban	8540	-	2017	Plasmid	Plasmid	IncI2	PV1	PV1	Low	IncI2	0	0	3	1	0	0	0	0	0	0	0	0	0	0	0	0	1	0	0	1	0	0	0	0	0	0	0	0	0	0	0	0	0	0
GCA_029428855.1	China	CN	Asia	Human	Ban	616	ST 155 Cplx	2017	Plasmid	Plasmid	IncI2	SNP1	SNP1	Low	IncI2	0	0	3	1	0	0	0	0	0	0	0	0	0	0	0	0	0	0	0	1	0	0	0	0	0	0	0	0	0	0	0	0	0	0
GCA_029428815.1	China	CN	Asia	Human	Ban	3054	-	2017	Plasmid	Plasmid	IncX4	Consensus	Consensus	High	IncX4	0	0	1	1	0	0	0	0	0	0	0	0	0	0	0	0	0	0	0	0	0	0	0	0	0	0	0	0	0	0	0	0	0	0
GCA_029428775.1	China	CN	Asia	Human	Use	2207	-	2016	Plasmid	Plasmid	IncI2	PV1	PV1	Low	IncI2	0	0	1	1	0	0	0	0	0	0	0	0	0	0	0	0	0	0	0	0	0	0	0	0	0	0	0	0	0	0	0	0	0	0
GCA_029428745.1	China	CN	Asia	Human	Use	1011	-	2012	Plasmid	Plasmid	IncI2	Consensus	Consensus	High	IncI2	0	0	3	1	0	0	0	0	0	0	0	0	0	0	0	1	0	0	0	1	0	0	0	0	0	0	0	0	0	0	0	0	0	0
GCA_029428715.1	China	CN	Asia	Human	Use	1011	-	2014	Plasmid	Plasmid	IncI2	PV1	PV1	Low	IncI2	0	0	1	1	0	0	0	0	0	0	0	0	0	0	0	0	0	0	0	0	0	0	0	0	0	0	0	0	0	0	0	0	0	0
GCA_029428685.1	China	CN	Asia	Human	Use	5907	-	2013	Plasmid	Plasmid	IncX4	PV3	PV3	Low	IncX4	0	0	1	1	0	0	0	0	0	0	0	0	0	0	0	0	0	0	0	0	0	0	0	0	0	0	0	0	0	0	0	0	0	0
GCA_029428655.1	China	CN	Asia	Human	Use	5259	-	2014	Plasmid	Plasmid	IncI2	PV1	PV1	Low	IncI2	0	0	2	1	0	0	0	0	0	0	0	0	0	0	0	0	1	0	0	0	0	0	0	0	0	0	0	0	0	0	0	0	0	0
GCA_029428635.1	China	CN	Asia	Human	Ban	2847	-	2017	Plasmid	Plasmid	IncI2	Consensus	Consensus	High	IncI2	0	0	1	1	0	0	0	0	0	0	0	0	0	0	0	0	0	0	0	0	0	0	0	0	0	0	0	0	0	0	0	0	0	0
GCA_029428615.1	China	CN	Asia	Human	Ban	7452	-	2017	Plasmid	Plasmid	IncHI2	Consensus	Consensus	High	IncHI2	0	0	14	1	0	0	0	0	0	1	0	1	0	1	0	0	0	0	0	0	0	0	1	0	0	0	1	0	0	0	0	0	0	1
GCA_029428075.1	China	CN	Asia	Human	Use	117	-	2014	Plasmid	Plasmid	IncI2	PV1	PV1	Low	IncI2	0	0	1	1	0	0	0	0	0	0	0	0	0	0	0	0	0	0	0	0	0	0	0	0	0	0	0	0	0	0	0	0	0	0
GCA_029428015.1	China	CN	Asia	Human	Ban	5171	-	2017	Plasmid	Plasmid	IncI2	PV1	PV1	Low	IncI2	0	0	1	1	0	0	0	0	0	0	0	0	0	0	0	0	0	0	0	0	0	0	0	0	0	0	0	0	0	0	0	0	0	0
GCA_029426915.1	China	CN	Asia	Human	Use	457	-	2011	Plasmid	Plasmid	IncX4	Consensus	Consensus	High	IncX4	0	0	8	1	0	0	0	0	0	0	1	0	0	0	0	0	0	1	0	1	0	0	0	0	0	0	1	0	0	0	0	0	0	0
GCA_029362125.1	China	CN	Asia	Human	Use	648	ST 648 Cplx	2010	Plasmid	Plasmid	IncI2	Consensus	Consensus	High	IncI2	0	0	1	1	0	0	0	0	0	0	0	0	0	0	0	0	0	0	0	0	0	0	0	0	0	0	0	0	0	0	0	0	0	0
GCA_029359465.1	China	CN	Asia	Human	Use	457	-	2014	Plasmid	Plasmid	IncHI2	Consensus	Consensus	High	IncHI2	2	1	7	1	0	0	0	0	0	0	1	0	0	0	0	0	0	0	0	0	0	0	0	0	0	0	0	0	0	0	1	1	1	0
GCA_029359425.1	China	CN	Asia	Human	Use	457	-	2015	Plasmid	Plasmid	IncX4	PV3	PV3	Low	IncX4	0	0	1	1	0	0	0	0	0	0	0	0	0	0	0	0	0	0	0	0	0	0	0	0	0	0	0	0	0	0	0	0	0	0
GCA_029359325.1	China	CN	Asia	Human	Use	354	ST 354 Cplx	2015	Plasmid	Plasmid	Other	Other	Other	High	IncHI1	0	0	5	1	0	0	0	0	1	0	0	0	0	0	0	0	0	0	1	0	0	0	0	0	0	1	0	0	0	0	0	0	0	0
GCA_029075465.1	Pakistan	PK	Asia	Chicken	Ban	354	ST 354 Cplx	2019	Plasmid	Plasmid	IncI2	SDV1	SDV1	Low	IncI2	0	0	1	1	0	0	0	0	0	0	0	0	0	0	0	0	0	0	0	0	0	0	0	0	0	0	0	0	0	0	0	0	0	0
GCA_028994485.1	China	CN	Asia	Human	Ban	354	ST 354 Cplx	2020	Plasmid	Plasmid	IncHI2	SDV2	SDV2	High	IncHI2	0	0	14	1	0	1	0	0	0	1	1	0	0	0	0	0	1	0	0	1	0	0	0	0	0	0	1	0	1	0	0	0	0	0
GCA_028898885.1	China	CN	Asia	Human	Use	394	ST 394 Cplx	1984	Plasmid	Plasmid	IncHI2	SNP1	SNP1	Low	IncHI2	0	0	23	1	0	0	0	1	1	1	1	0	1	0	0	0	0	1	0	0	0	0	1	0	1	1	1	0	0	0	1	1	1	1
GCA_028818905.1	China	CN	Asia	Human	Use	69	ST 69 Cplx	2016	Plasmid	Plasmid	IncI2	SNP1	SNP1	Low	IncI2	0	0	1	1	0	0	0	0	0	0	0	0	0	0	0	0	0	0	0	0	0	0	0	0	0	0	0	0	0	0	0	0	0	0
GCA_028759705.1	Laos	LA	Asia	Chicken	Ban	31	ST31 Cplx	2018	Chromosome	Chromosome	NA	NA	NA		NA	NA	NA	NA	NA	NA	NA	NA	NA	NA	NA	NA	NA	NA	NA	NA	NA	NA	NA	NA	NA	NA	NA	NA	NA	NA	NA	NA	NA	NA	NA	NA	NA	NA	NA
GCA_028759625.1	Laos	LA	Asia	Chicken	Ban	193	ST10 Cplx	2018	Plasmid	Plasmid	IncHI2	Consensus	Consensus	High	IncHI2	0	0	11	1	0	0	0	1	1	1	0	0	0	0	0	0	0	0	0	1	0	0	1	0	0	1	1	0	0	0	0	0	0	1
GCA_028756965.1	Laos	LA	Asia	Chicken	Ban	7449	-	2018	Plasmid	Plasmid	IncHI2	Consensus	Consensus	High	IncHI2	0	0	11	1	0	0	0	1	0	1	1	0	0	0	0	0	0	0	0	1	0	0	1	0	0	0	0	0	1	0	0	0	1	0
GCA_028756935.1	Laos	LA	Asia	Chicken	Ban	189	ST 165 Cplx	2018	Plasmid	Plasmid	Other	Consensus	Consensus	High	IncHI1	0	0	1	1	0	0	0	0	0	0	0	0	0	0	0	0	0	0	0	0	0	0	0	0	0	0	0	0	0	0	0	0	0	0
GCA_028756925.1	Laos	LA	Asia	Chicken	Ban	3871	-	2018	Plasmid	Plasmid	IncX4	PV3	PV3	Low	IncX4	0	0	1	1	0	0	0	0	0	0	0	0	0	0	0	0	0	0	0	0	0	0	0	0	0	0	0	0	0	0	0	0	0	0
GCA_028756665.1	Laos	LA	Asia	Human	Ban	7338	-	2018	Chromosome	Chromosome	NA	NA	NA		NA	NA	NA	NA	NA	NA	NA	NA	NA	NA	NA	NA	NA	NA	NA	NA	NA	NA	NA	NA	NA	NA	NA	NA	NA	NA	NA	NA	NA	NA	NA	NA	NA	NA	NA
GCA_028756605.1	Laos	LA	Asia	Human	Ban	189	ST 165 Cplx	2018	Plasmid	Plasmid	IncHI2	Consensus	Consensus	High	IncHI2	0	0	11	1	0	0	0	1	0	1	1	0	0	0	0	0	0	0	0	0	0	0	1	0	0	0	0	0	0	0	0	0	0	0
GCA_028756555.1	Laos	LA	Asia	Human	Ban	206	ST 206 Cplx	2018	Plasmid	Plasmid	IncX4	PV3	PV3	Low	IncX4	0	0	1	1	0	0	0	0	0	0	0	0	0	0	0	0	0	0	0	0	0	0	0	0	0	0	0	0	0	0	0	0	0	0
GCA_028756545.1	Laos	LA	Asia	Human	Ban	4535	ST 206 Cplx	2018	Plasmid	Plasmid	Other	SDV2	SDV2	High	ND	1	1	3	1	0	0	0	0	0	0	0	0	0	0	0	0	0	0	0	1	0	0	0	0	0	0	0	0	0	0	0	0	0	0
GCA_028756515.1	Laos	LA	Asia	Human	Ban	206	ST 206 Cplx	2018	Plasmid	Plasmid	Other	SDV4	Other	Low	p0111	1	1	3	1	0	0	0	0	0	0	0	0	0	0	0	0	0	0	0	0	0	0	0	0	0	0	0	0	1	0	0	0	0	0
GCA_028756505.1	Laos	LA	Asia	Human	Ban	189	ST 165 Cplx	2018	Plasmid	Plasmid	Other	Consensus	Consensus	High	IncHI1	0	0	9	1	0	0	0	0	0	0	0	1	1	1	0	0	0	0	0	0	0	0	0	0	0	0	1	0	0	0	0	0	0	1
GCA_028756335.1	Laos	LA	Asia	Human	Ban	1716	-	2018	Plasmid	Plasmid	Other	SDV2	SDV2	High	ND	1	1	4	1	0	0	0	1	0	0	0	0	0	0	0	0	0	0	0	0	0	0	0	0	1	0	0	0	0	0	0	0	0	0
GCA_028756325.1	Laos	LA	Asia	Human	Ban	189	ST 165 Cplx	2018	Plasmid	Plasmid	Other	Consensus	Consensus	High	IncHI1	1	1	2	1	0	0	0	0	0	0	0	0	0	0	0	0	0	0	0	0	0	0	0	0	0	0	0	0	0	0	0	0	0	0
GCA_028756255.1	Laos	LA	Asia	Human	Ban	206	ST 206 Cplx	2018	Plasmid	Plasmid	Other	SDV2	SDV2	High	IncP1	1	1	2	1	0	0	0	0	0	0	0	0	0	0	0	0	0	0	0	1	0	0	0	0	0	0	0	0	0	0	0	0	0	0
GCA_028756175.1	Laos	LA	Asia	Human	Ban	6335	-	2018	Plasmid	Plasmid	IncX4	PV3	PV3	Low	IncX4	0	0	1	1	0	0	0	0	0	0	0	0	0	0	0	0	0	0	0	0	0	0	0	0	0	0	0	0	0	0	0	0	0	0
GCA_028756135.1	Laos	LA	Asia	Human	Ban	542	-	2018	Plasmid	Plasmid	IncX4	Consensus	Consensus	High	IncX4	0	0	1	1	0	0	0	0	0	0	0	0	0	0	0	0	0	0	0	0	0	0	0	0	0	0	0	0	0	0	0	0	0	0
GCA_028756115.1	Laos	LA	Asia	Human	Ban	695	-	2018	Plasmid	Plasmid	IncX4	PV3	PV3	Low	IncX4	0	0	2	1	0	0	0	0	0	0	1	0	0	0	0	0	0	0	0	0	0	0	0	0	0	0	0	0	0	0	0	0	0	0
GCA_028755975.1	Laos	LA	Asia	Human	Ban	206	ST 206 Cplx	2018	Plasmid	Plasmid	IncX4	PV3	PV3	Low	IncX4	0	0	2	1	0	0	0	0	0	0	1	0	0	0	0	0	0	0	0	0	0	0	0	0	0	0	0	0	0	0	0	0	0	0
GCA_028755905.1	Laos	LA	Asia	Human	Ban	206	ST 206 Cplx	2018	Plasmid	Plasmid	Other	SDV2	SDV2	High	IncHI1	2	1	3	1	0	0	0	0	0	0	0	0	0	0	0	0	0	0	0	1	0	0	0	0	0	0	0	0	0	0	0	0	0	0
GCA_028755885.1	Laos	LA	Asia	Human	Ban	5764	ST 206 Cplx	2018	Plasmid	Plasmid	Other	Consensus	Consensus	High	IncHI1	1	1	2	1	0	0	0	0	0	0	0	0	0	0	0	0	0	0	0	0	0	0	0	0	0	0	0	0	0	0	0	0	0	0
GCA_028755875.1	Laos	LA	Asia	Human	Ban	542	-	2018	Plasmid	Plasmid	IncX4	PV3	PV3	Low	IncX4	0	0	2	1	0	0	0	0	0	0	0	0	0	0	0	0	0	0	0	0	0	0	0	0	0	0	1	0	0	0	0	0	0	0
GCA_028755865.1	Laos	LA	Asia	Human	Ban	193	ST10 Cplx	2018	Plasmid	Plasmid	IncX4	PV3	PV3	Low	IncX4	0	0	1	1	0	0	0	0	0	0	0	0	0	0	0	0	0	0	0	0	0	0	0	0	0	0	0	0	0	0	0	0	0	0
GCA_028755845.1	Laos	LA	Asia	Human	Ban	301	ST 165 Cplx	2018	Plasmid	Plasmid	Other	SDV2	SDV2	High	p0111	1	1	12	1	0	1	0	1	0	0	1	1	0	1	0	0	0	0	0	1	0	0	0	0	1	0	1	0	1	0	0	0	0	1
GCA_028755825.1	Laos	LA	Asia	Human	Ban	189	ST 165 Cplx	2018	Plasmid	Plasmid	IncHI2	Consensus	Consensus	High	IncHI2	0	0	4	1	0	1	0	0	0	0	0	0	0	0	0	0	0	0	0	0	0	0	0	0	0	0	0	0	0	0	0	0	0	0
GCA_028755795.1	Laos	LA	Asia	Human	Ban	206	ST 206 Cplx	2018	Plasmid	Plasmid	Other	Consensus	Consensus	High	IncHI1	2	1	9	1	0	0	0	1	0	1	0	0	0	0	0	0	0	0	0	0	0	0	1	0	1	0	1	0	0	0	0	0	0	1
GCA_028755785.1	Laos	LA	Asia	Human	Ban	165	ST 165 Cplx	2018	Plasmid	Plasmid	Other	SDV4	Other	Low	IncHI1	2	1	6	1	0	0	0	0	0	0	0	0	0	0	0	0	0	0	0	1	0	0	0	0	0	0	0	1	1	0	0	0	0	0
GCA_028755765.1	Laos	LA	Asia	Human	Ban	7454	ST 206 Cplx	2018	Plasmid	Plasmid	Other	Consensus	Consensus	High	IncHI1	2	1	15	1	0	0	0	1	0	1	1	1	0	1	0	0	0	0	0	1	0	0	1	0	1	0	1	0	1	0	0	0	0	1
GCA_028755745.1	Laos	LA	Asia	Human	Ban	206	ST 206 Cplx	2018	Plasmid	Plasmid	IncX4	PV3	PV3	Low	IncX4	0	0	2	1	0	0	0	0	0	0	1	0	0	0	0	0	0	0	0	0	0	0	0	0	0	0	0	0	0	0	0	0	0	0
GCA_028755725.1	Laos	LA	Asia	Human	Ban	206	ST 206 Cplx	2018	Plasmid	Plasmid	IncX4	Consensus	Consensus	High	IncX4	0	0	2	1	0	0	0	0	0	0	0	0	0	0	0	0	1	0	0	0	0	0	0	0	0	0	0	0	0	0	0	0	0	0
GCA_028755695.1	Laos	LA	Asia	Human	Ban	185	ST10 Cplx	2018	Plasmid	Plasmid	IncI2	SDV3	Other	High	IncI2	1	1	1	1	0	0	0	0	0	0	0	0	0	0	0	0	0	0	0	0	0	0	0	0	0	0	0	0	0	0	0	0	0	0
GCA_028755675.1	Laos	LA	Asia	Human	Ban	5455	-	2018	Chromosome	Chromosome	NA	NA	NA		NA	NA	NA	NA	NA	NA	NA	NA	NA	NA	NA	NA	NA	NA	NA	NA	NA	NA	NA	NA	NA	NA	NA	NA	NA	NA	NA	NA	NA	NA	NA	NA	NA	NA	NA
GCA_028755665.1	Laos	LA	Asia	Human	Ban	7122	ST10 Cplx	2018	Plasmid	Plasmid	IncX4	PV3	PV3	Low	IncX4	0	0	1	1	0	0	0	0	0	0	0	0	0	0	0	0	0	0	0	0	0	0	0	0	0	0	0	0	0	0	0	0	0	0
GCA_028755645.1	Laos	LA	Asia	Human	Ban	165	ST 165 Cplx	2018	Plasmid	Plasmid	Other	Consensus	Consensus	High	IncHI1	0	0	8	1	0	1	0	0	0	0	1	1	0	1	0	0	0	0	0	0	0	0	0	0	0	0	0	0	1	0	0	0	0	0
GCA_028755615.1	Laos	LA	Asia	Human	Ban	165	ST 165 Cplx	2018	Plasmid	Plasmid	IncX4	PV3	PV3	Low	IncX4	0	0	1	1	0	0	0	0	0	0	0	0	0	0	0	0	0	0	0	0	0	0	0	0	0	0	0	0	0	0	0	0	0	0
GCA_028755565.1	Laos	LA	Asia	Human	Ban	93	ST 168 Cplx	2018	Plasmid	Plasmid	Other	SDV1	SDV1	Low	IncHI1	1	1	1	1	0	0	0	0	0	0	0	0	0	0	0	0	0	0	0	0	0	0	0	0	0	0	0	0	0	0	0	0	0	0
GCA_028755535.1	Laos	LA	Asia	Human	Ban	5766	-	2018	Plasmid	Plasmid	Other	Consensus	Consensus	High	p0111	2	1	10	1	0	0	0	1	0	1	0	0	0	0	0	0	0	0	0	0	0	0	1	0	0	0	0	0	0	0	0	0	0	0
GCA_028755515.1	Laos	LA	Asia	Human	Ban	216	-	2018	Chromosome	Chromosome	NA	NA	NA		NA	NA	NA	NA	NA	NA	NA	NA	NA	NA	NA	NA	NA	NA	NA	NA	NA	NA	NA	NA	NA	NA	NA	NA	NA	NA	NA	NA	NA	NA	NA	NA	NA	NA	NA
GCA_028755485.1	Laos	LA	Asia	Human	Ban	202	-	2018	Plasmid	Plasmid	Other	SDV2	SDV2	High	IncHI1	1	1	1	1	0	0	0	0	0	0	0	0	0	0	0	0	0	0	0	0	0	0	0	0	0	0	0	0	0	0	0	0	0	0
GCA_028755425.1	Laos	LA	Asia	Human	Ban	93	ST 168 Cplx	2018	Plasmid	Plasmid	Other	Consensus	Consensus	High	IncFIA(HII)	2	1	6	1	0	0	0	1	0	1	0	0	0	0	0	0	0	0	0	0	0	0	1	0	1	0	0	0	0	0	0	0	0	0
GCA_028755405.1	Laos	LA	Asia	Human	Ban	4015	-	2018	Plasmid	Plasmid	Other	SDV2	SDV2	High	IncP1	0	0	1	1	0	0	0	0	0	0	0	0	0	0	0	0	0	0	0	0	0	0	0	0	0	0	0	0	0	0	0	0	0	0
GCA_028755345.1	Laos	LA	Asia	Human	Ban	216	-	2018	Plasmid	Plasmid	Other	Consensus	Consensus	High	ND	1	1	2	1	0	0	0	0	0	0	0	0	0	0	0	0	0	0	0	0	0	0	0	0	0	0	0	0	0	0	0	0	0	0
GCA_028755275.1	Laos	LA	Asia	Human	Ban	7453	-	2018	Plasmid	Plasmid	IncI2	Consensus	Consensus	High	IncI2	0	0	1	1	0	0	0	0	0	0	0	0	0	0	0	0	0	0	0	0	0	0	0	0	0	0	0	0	0	0	0	0	0	0
GCA_028755245.1	Laos	LA	Asia	Human	Ban	165	ST 165 Cplx	2018	Plasmid	Plasmid	IncX4	PV3	PV3	Low	IncX4	0	0	1	1	0	0	0	0	0	0	0	0	0	0	0	0	0	0	0	0	0	0	0	0	0	0	0	0	0	0	0	0	0	0
GCA_028755215.1	Laos	LA	Asia	Human	Ban	6756	-	2018	Plasmid	Plasmid	IncX4	PV3	PV3	Low	IncX4	0	0	1	1	0	0	0	0	0	0	0	0	0	0	0	0	0	0	0	0	0	0	0	0	0	0	0	0	0	0	0	0	0	0
GCA_028755205.1	Laos	LA	Asia	Human	Ban	206	ST 206 Cplx	2018	Plasmid	Plasmid	IncX4	PV3	PV3	Low	IncX4	0	0	1	1	0	0	0	0	0	0	0	0	0	0	0	0	0	0	0	0	0	0	0	0	0	0	0	0	0	0	0	0	0	0
GCA_028755165.1	Laos	LA	Asia	Human	Ban	6725	ST 206 Cplx	2018	Plasmid	Plasmid	Other	SDV2	SDV2	High	p0111	0	0	7	1	0	0	0	1	0	1	0	0	0	0	0	0	0	0	0	1	0	0	1	0	0	0	0	0	0	0	0	0	0	0
GCA_028755035.1	Laos	LA	Asia	Human	Ban	710	-	2018	Plasmid	Plasmid	IncX4	PV3	PV3	Low	IncX4	0	0	2	1	0	0	0	0	0	0	1	0	0	0	0	0	0	0	0	0	0	0	0	0	0	0	0	0	0	0	0	0	0	0
GCA_028754995.1	Laos	LA	Asia	Chicken	Ban	7450	-	2018	Plasmid	Plasmid	Other	Consensus	Consensus	High	IncHI1	1	1	2	1	0	0	0	0	0	0	0	0	0	0	0	0	0	0	0	0	0	0	0	0	0	0	0	0	0	0	0	0	0	0
GCA_028754545.1	Laos	LA	Asia	Chicken	Ban	871	-	2018	Plasmid	Plasmid	IncX4	PV3	PV3	Low	IncX4	0	0	1	1	0	0	0	0	0	0	0	0	0	0	0	0	0	0	0	0	0	0	0	0	0	0	0	0	0	0	0	0	0	0
GCA_028754195.1	Laos	LA	Asia	Chicken	Ban	216	-	2018	Plasmid	Plasmid	Other	SDV2	SDV2	High	ND	0	0	1	1	0	0	0	0	0	0	0	0	0	0	0	0	0	0	0	0	0	0	0	0	0	0	0	0	0	0	0	0	0	0
GCA_028736835.1	Thailand	TH	Asia	Swine	Ban	2705	-	2017	Plasmid	Plasmid	IncI2	Consensus	Consensus	High	IncI2	1	1	1	1	0	0	0	0	0	0	0	0	0	0	0	0	0	0	0	0	0	0	0	0	0	0	0	0	0	0	0	0	0	0
GCA_028658355.1	Peru	PE	South America	Human	Ban	2705	-	2017	Plasmid	Plasmid	IncI2	PV4	PV4	Low	IncI2	0	0	1	1	0	0	0	0	0	0	0	0	0	0	0	0	0	0	0	0	0	0	0	0	0	0	0	0	0	0	0	0	0	0
GCA_028551195.1	Thailand	TH	Asia	Swine	Ban	522	ST 522 Cplx	2018	Plasmid	Plasmid	IncI2	Consensus	Consensus	High	IncI2	1	1	1	1	0	0	0	0	0	0	0	0	0	0	0	0	0	0	0	0	0	0	0	0	0	0	0	0	0	0	0	0	0	0
GCA_028527545.1	China	CN	Asia	Human	Ban	2705	-	2022	Plasmid	Plasmid	IncHI2	SNP1	SNP1	Low	IncHI2	0	0	19	1	0	0	0	0	1	0	1	1	1	1	0	0	0	0	0	0	0	0	1	0	0	1	1	0	1	0	0	0	1	1
GCA_028503205.1	Switzerland	CH	Europe	Human	Ban	93	ST 168 Cplx	2019	Plasmid	Plasmid	IncX4	Consensus	Consensus	High	IncX4	0	0	1	1	0	0	0	0	0	0	0	0	0	0	0	0	0	0	0	0	0	0	0	0	0	0	0	0	0	0	0	0	0	0
GCA_028485995.1	Brazil	BR	South America	Swine	Ban	2705	-	2018	Plasmid	Plasmid	IncX4	SNP17	Other	High	IncX4	0	0	1	1	0	0	0	0	0	0	0	0	0	0	0	0	0	0	0	0	0	0	0	0	0	0	0	0	0	0	0	0	0	0
GCA_028485975.1	Brazil	BR	South America	Swine	Ban	3107	-	2018	Plasmid	Plasmid	IncX4	Consensus	Consensus	High	IncX4	0	0	1	1	0	0	0	0	0	0	0	0	0	0	0	0	0	0	0	0	0	0	0	0	0	0	0	0	0	0	0	0	0	0
GCA_028485955.1	Brazil	BR	South America	Swine	Ban	216	-	2018	Plasmid	Plasmid	IncX4	SNP7	Other	High	IncX4	0	0	1	1	0	0	0	0	0	0	0	0	0	0	0	0	0	0	0	0	0	0	0	0	0	0	0	0	0	0	0	0	0	0
GCA_028464425.1	China	CN	Asia	Human	Ban	6215	-	2021	Plasmid	Plasmid	IncI2	SDV1	SDV1	Low	IncI2	0	0	1	1	0	0	0	0	0	0	0	0	0	0	0	0	0	0	0	0	0	0	0	0	0	0	0	0	0	0	0	0	0	0
GCA_028436745.1	China	CN	Asia	Human	Ban	6807	-	2019	Plasmid	Plasmid	IncHI2	Consensus	Consensus	High	IncHI2	0	0	12	1	0	0	0	1	0	1	0	0	0	0	0	0	0	0	0	0	0	0	1	0	1	0	1	0	0	0	1	1	1	0
GCA_028436575.1	China	CN	Asia	Human	Ban	2705	-	2019	Plasmid	Plasmid	IncHI2	SDV2	SDV2	High	IncHI2	0	0	22	1	0	0	0	0	1	1	1	1	1	1	0	1	0	0	0	1	0	1	0	0	0	1	1	0	1	0	1	1	1	1
GCA_028436565.1	China	CN	Asia	Human	Ban	2705	-	2019	Plasmid	Plasmid	IncI2	Other	Other	High	IncI2	0	0	1	1	0	0	0	0	0	0	0	0	0	0	0	0	0	0	0	0	0	0	0	0	0	0	0	0	0	0	0	0	0	0
GCA_028436485.1	China	CN	Asia	Human	Ban	2253	-	2019	Plasmid	Plasmid	Other	Consensus	Consensus	High	p0111	1	1	1	1	0	0	0	0	0	0	0	0	0	0	0	0	0	0	0	0	0	0	0	0	0	0	0	0	0	0	0	0	0	0
GCA_028436465.1	China	CN	Asia	Human	Ban	93	ST 168 Cplx	2019	Plasmid	Plasmid	IncI2	SDV1	SDV1	Low	IncI2	0	0	1	1	0	0	0	0	0	0	0	0	0	0	0	0	0	0	0	0	0	0	0	0	0	0	0	0	0	0	0	0	0	0
GCA_028436345.1	China	CN	Asia	Human	Ban	10	ST10 Cplx	2019	Plasmid	Plasmid	IncHI2	SDV2	SDV2	High	IncHI2	0	0	13	1	0	0	0	0	0	1	1	0	1	0	0	0	0	0	0	1	0	0	0	0	0	0	1	0	0	0	1	1	0	1
GCA_028436245.1	China	CN	Asia	Human	Ban	2739	-	2019	Plasmid	Plasmid	IncI2	PV1	PV1	Low	IncI2	0	0	1	1	0	0	0	0	0	0	0	0	0	0	0	0	0	0	0	0	0	0	0	0	0	0	0	0	0	0	0	0	0	0
GCA_028436135.1	China	CN	Asia	Human	Ban	617	ST10 Cplx	2019	Plasmid	Plasmid	IncI2	SNP2	SNP2	High	IncI2	1	1	1	1	0	0	0	0	0	0	0	0	0	0	0	0	0	0	0	0	0	0	0	0	0	0	0	0	0	0	0	0	0	0
GCA_028436075.1	China	CN	Asia	Human	Ban	10	ST10 Cplx	2019	Plasmid	Plasmid	IncI2	SDV3	Other	High	IncI2	1	1	1	1	0	0	0	0	0	0	0	0	0	0	0	0	0	0	0	0	0	0	0	0	0	0	0	0	0	0	0	0	0	0
GCA_028334765.1	Italy	IT	Europe	Swine	Use	10	ST10 Cplx	2015	Plasmid	Plasmid	IncX4	Consensus	Consensus	High	IncX4	0	0	6	1	0	0	0	0	0	0	1	0	0	0	0	1	0	1	0	1	0	0	0	0	0	0	1	0	0	0	0	0	0	0
GCA_028054055.1	Germany	DE	Europe	Swine	Use	-	-	2010	Chromosome	Chromosome	NA	NA	NA		NA	NA	NA	NA	NA	NA	NA	NA	NA	NA	NA	NA	NA	NA	NA	NA	NA	NA	NA	NA	NA	NA	NA	NA	NA	NA	NA	NA	NA	NA	NA	NA	NA	NA	NA
GCA_028048675.1	Germany	DE	Europe	Swine	Use	10	ST10 Cplx	2016	Plasmid	Plasmid	IncX4	Consensus	Consensus	High	IncX4	0	0	1	1	0	0	0	0	0	0	0	0	0	0	0	0	0	0	0	0	0	0	0	0	0	0	0	0	0	0	0	0	0	0
GCA_028048615.1	Germany	DE	Europe	Swine	Use	48	ST10 Cplx	2011	Plasmid	Plasmid	IncHI2	Consensus	Consensus	High	IncHI2	0	0	7	1	0	0	0	0	0	0	0	1	0	1	0	0	0	0	0	1	0	0	0	0	0	0	0	0	0	0	0	0	0	1
GCA_028046925.1	Germany	DE	Europe	Swine	Use	1630	-	2009	Plasmid	Plasmid	IncHI2	Consensus	Consensus	High	IncHI2	0	0	7	1	0	0	0	0	0	0	0	1	0	1	0	0	0	0	0	1	0	0	0	0	0	0	0	0	0	0	0	0	0	1
GCA_028046895.1	Germany	DE	Europe	Swine	Ban	10	ST10 Cplx	2018	Plasmid	Plasmid	IncX4	Consensus	Consensus	High	IncX4	0	0	1	1	0	0	0	0	0	0	0	0	0	0	0	0	0	0	0	0	0	0	0	0	0	0	0	0	0	0	0	0	0	0
GCA_028045155.1	Germany	DE	Europe	Swine	Use	48	ST10 Cplx	2013	Plasmid	Plasmid	IncX4	Consensus	Consensus	High	IncX4	0	0	1	1	0	0	0	0	0	0	0	0	0	0	0	0	0	0	0	0	0	0	0	0	0	0	0	0	0	0	0	0	0	0
GCA_028045125.1	Germany	DE	Europe	Swine	Ban	10	ST10 Cplx	2017	Plasmid	Plasmid	IncI2	PV1	PV1	Low	IncI2	0	0	1	1	0	0	0	0	0	0	0	0	0	0	0	0	0	0	0	0	0	0	0	0	0	0	0	0	0	0	0	0	0	0
GCA_028042595.1	Germany	DE	Europe	Swine	Ban	10	ST10 Cplx	2018	Plasmid	Plasmid	IncX4	Consensus	Consensus	High	IncX4	0	0	1	1	0	0	0	0	0	0	0	0	0	0	0	0	0	0	0	0	0	0	0	0	0	0	0	0	0	0	0	0	0	0
GCA_028041115.1	Germany	DE	Europe	Swine	Ban	10	ST10 Cplx	2018	Plasmid	Plasmid	IncX4	Consensus	Consensus	High	IncX4	0	0	1	1	0	0	0	0	0	0	0	0	0	0	0	0	0	0	0	0	0	0	0	0	0	0	0	0	0	0	0	0	0	0
GCA_028041065.1	Germany	DE	Europe	Swine	Ban	48	ST10 Cplx	2018	Plasmid	Plasmid	IncX4	Consensus	Consensus	High	IncX4	0	0	1	1	0	0	0	0	0	0	0	0	0	0	0	0	0	0	0	0	0	0	0	0	0	0	0	0	0	0	0	0	0	0
GCA_028041035.1	Germany	DE	Europe	Swine	Ban	7447	-	2017	Plasmid	Plasmid	IncI2	PV1	PV1	Low	IncI2	0	0	1	1	0	0	0	0	0	0	0	0	0	0	0	0	0	0	0	0	0	0	0	0	0	0	0	0	0	0	0	0	0	0
GCA_028040945.1	Germany	DE	Europe	Swine	Use	10	ST10 Cplx	2014	Plasmid	Plasmid	IncX4	Consensus	Consensus	High	IncX4	0	0	1	1	0	0	0	0	0	0	0	0	0	0	0	0	0	0	0	0	0	0	0	0	0	0	0	0	0	0	0	0	0	0
GCA_028039805.1	Germany	DE	Europe	Swine	Use	744	-	2010	Plasmid	Plasmid	IncHI2	Consensus	Consensus	High	IncHI2	0	0	9	1	0	0	0	1	0	0	0	1	0	1	0	0	0	0	0	1	0	0	0	1	0	0	0	0	0	0	0	0	1	1
GCA_028039775.1	Germany	DE	Europe	Swine	Use	1286	-	2010	Plasmid	Plasmid	IncHI2	Consensus	Consensus	High	IncHI2	0	0	11	1	0	0	1	1	0	0	0	1	1	1	0	0	0	0	0	1	0	0	0	0	0	0	0	0	0	0	0	0	0	1
GCA_028039735.1	Germany	DE	Europe	Swine	Use	48	ST10 Cplx	2010	Plasmid	Plasmid	IncHI2	Consensus	Consensus	High	IncHI2	0	0	9	1	0	0	0	1	0	0	0	1	0	1	0	0	0	0	0	1	0	0	0	1	0	0	0	0	0	0	0	0	1	1
GCA_028039715.1	Germany	DE	Europe	Swine	Use	744	-	2011	Plasmid	Plasmid	IncHI2	Consensus	Consensus	High	IncHI2	0	0	11	1	0	0	1	1	0	0	0	1	1	1	0	0	0	0	0	1	0	1	0	0	0	0	0	0	0	0	0	0	0	1
GCA_028039575.1	Germany	DE	Europe	Swine	Use	48	ST10 Cplx	2009	Plasmid	Plasmid	IncHI2	Consensus	Consensus	High	IncHI2	0	0	7	1	0	0	0	0	0	0	0	1	0	1	0	0	0	0	0	1	0	0	0	0	0	0	0	0	0	0	0	0	0	1
GCA_028038295.1	Germany	DE	Europe	Swine	Use	744	-	2012	Plasmid	Plasmid	IncHI2	Consensus	Consensus	High	IncHI2	0	0	11	1	0	0	1	1	0	0	0	1	1	1	0	0	0	0	0	1	0	1	0	0	0	0	0	0	0	0	0	0	0	1
GCA_028038275.1	Germany	DE	Europe	Swine	Use	48	ST10 Cplx	2015	Plasmid	Plasmid	IncX4	Consensus	Consensus	High	IncX4	0	0	1	1	0	0	0	0	0	0	0	0	0	0	0	0	0	0	0	0	0	0	0	0	0	0	0	0	0	0	0	0	0	0
GCA_028038175.1	Germany	DE	Europe	Swine	Ban	1286	-	2018	Plasmid	Plasmid	IncX4	Consensus	Consensus	High	IncX4	0	0	1	1	0	0	0	0	0	0	0	0	0	0	0	0	0	0	0	0	0	0	0	0	0	0	0	0	0	0	0	0	0	0
GCA_027985745.1	Peru	PE	South America	Human	Use	744	-	2013	Plasmid	Plasmid	Other	Other	Other	High	p0111	2	1	1	1	0	0	0	0	0	0	0	0	0	0	0	0	0	0	0	0	0	0	0	0	0	0	0	0	0	0	0	0	0	0
GCA_027920305.1	Colombia	CO	South America	Human	Ban	10	ST10 Cplx	2018	Plasmid	Plasmid	IncI2	SNP1	SNP1	Low	IncI2	0	0	1	1	0	0	0	0	0	0	0	0	0	0	0	0	0	0	0	0	0	0	0	0	0	0	0	0	0	0	0	0	0	0
GCA_027920285.1	Colombia	CO	South America	Human	Ban	2465	-	2018	Plasmid	Plasmid	IncI2	SNP1	SNP1	Low	IncI2	0	0	1	1	0	0	0	0	0	0	0	0	0	0	0	0	0	0	0	0	0	0	0	0	0	0	0	0	0	0	0	0	0	0
GCA_027920265.1	Colombia	CO	South America	Human	Ban	10	ST10 Cplx	2017	Plasmid	Plasmid	Other	Consensus	Consensus	High	IncHI1	2	1	6	1	0	0	0	0	1	1	0	0	0	0	0	0	0	0	0	0	0	0	0	0	0	1	1	0	0	0	0	0	0	1
GCA_027920225.1	Colombia	CO	South America	Human	Ban	10	ST10 Cplx	2017	Chromosome	Chromosome	NA	NA	NA		NA	NA	NA	NA	NA	NA	NA	NA	NA	NA	NA	NA	NA	NA	NA	NA	NA	NA	NA	NA	NA	NA	NA	NA	NA	NA	NA	NA	NA	NA	NA	NA	NA	NA	NA
GCA_027889135.1	China	CN	Asia	Human	Use	10	ST10 Cplx	2013	Plasmid	Plasmid	IncHI2	SDV2	SDV2	High	IncHI2	0	0	17	1	0	0	0	1	0	1	1	0	1	0	0	0	0	0	0	0	0	0	1	0	0	1	1	0	1	0	1	1	0	1
GCA_027889005.1	China	CN	Asia	Human	Use	3203	-	2015	Plasmid	Plasmid	IncI2	SNP1	SNP1	Low	IncI2	0	0	1	1	0	0	0	0	0	0	0	0	0	0	0	0	0	0	0	0	0	0	0	0	0	0	0	0	0	0	0	0	0	0
GCA_027888995.1	China	CN	Asia	Human	Use	1585	-	2015	Plasmid	Plasmid	IncHI2	SDV2	SDV2	High	IncHI2	1	1	13	1	0	0	0	1	0	1	1	0	1	0	0	0	0	0	0	0	0	0	1	0	0	0	1	0	0	0	0	0	0	1
GCA_027888855.1	China	CN	Asia	Human	Use	10	ST10 Cplx	2016	Plasmid	Plasmid	IncX4	PV3	PV3	Low	IncX4	0	0	1	1	0	0	0	0	0	0	0	0	0	0	0	0	0	0	0	0	0	0	0	0	0	0	0	0	0	0	0	0	0	0
GCA_027888595.1	China	CN	Asia	Human	Ban	10	ST10 Cplx	2017	Plasmid	Plasmid	Other	Consensus	Consensus	High	p0111	1	1	1	1	0	0	0	0	0	0	0	0	0	0	0	0	0	0	0	0	0	0	0	0	0	0	0	0	0	0	0	0	0	0
GCA_027888345.1	China	CN	Asia	Human	Ban	10	ST10 Cplx	2018	Plasmid	Plasmid	Other	SDV2	SDV2	High	IncN	2	1	9	1	0	0	0	0	0	0	0	0	1	0	0	0	1	0	0	0	0	0	0	0	0	0	1	0	0	0	0	0	0	1
GCA_027888095.1	China	CN	Asia	Human	Ban	5542	-	2019	Plasmid	Plasmid	Other	PV3	PV3	Low	ND	0	0	2	1	0	0	0	0	0	0	1	0	0	0	0	0	0	0	0	0	0	0	0	0	0	0	0	0	0	0	0	0	0	0
GCA_027887815.1	China	CN	Asia	Human	Ban	2935	-	2020	Plasmid	Plasmid	IncI2	PV1	PV1	Low	IncI2	0	0	2	1	0	0	0	0	0	0	0	0	0	0	0	0	1	0	0	0	0	0	0	0	0	0	0	0	0	0	0	0	0	0
GCA_027887675.1	China	CN	Asia	Human	Ban	1290	ST10 Cplx	2021	Plasmid	Plasmid	IncI2	PV1	PV1	Low	IncI2	0	0	3	1	0	0	0	0	0	0	0	0	0	0	0	0	0	0	0	1	0	0	0	0	0	0	0	0	0	0	0	0	0	0
GCA_027887655.1	China	CN	Asia	Human	Ban	48	ST10 Cplx	2021	Plasmid	Plasmid	IncI2	PV1	PV1	Low	IncI2	0	0	2	1	0	0	0	0	0	0	0	0	0	0	0	0	0	0	0	0	0	0	0	0	0	0	0	0	0	0	0	0	0	0
GCA_027887595.1	China	CN	Asia	Human	Ban	10	ST10 Cplx	2021	Plasmid	Plasmid	Other	Consensus	Consensus	High	p0111	0	0	1	1	0	0	0	0	0	0	0	0	0	0	0	0	0	0	0	0	0	0	0	0	0	0	0	0	0	0	0	0	0	0
GCA_027796195.1	Singapore	SG	Asia	Human	Use	410	ST 23 Cplx	2013	Plasmid	Plasmid	IncI2	SDV1	SDV1	Low	IncI2	0	0	1	1	0	0	0	0	0	0	0	0	0	0	0	0	0	0	0	0	0	0	0	0	0	0	0	0	0	0	0	0	0	0
GCA_027557265.1	Vietnam	VN	Asia	Swine	Use	410	ST 23 Cplx	2015	Plasmid	Plasmid	Other	SDV2	SDV2	High	p0111	0	0	1	1	0	0	0	0	0	0	0	0	0	0	0	0	0	0	0	0	0	0	0	0	0	0	0	0	0	0	0	0	0	0
GCA_027557185.1	Vietnam	VN	Asia	Swine	Use	410	ST 23 Cplx	2015	Plasmid	Plasmid	IncI2	SDV3	Other	High	IncI2	0	0	1	1	0	0	0	0	0	0	0	0	0	0	0	0	0	0	0	0	0	0	0	0	0	0	0	0	0	0	0	0	0	0
GCA_027557165.1	Vietnam	VN	Asia	Swine	Use	23	ST23 Cplx	2016	Plasmid	Plasmid	IncI2	SDV3	Other	High	IncI2	0	0	1	1	0	0	0	0	0	0	0	0	0	0	0	0	0	0	0	0	0	0	0	0	0	0	0	0	0	0	0	0	0	0
GCA_027557125.1	Vietnam	VN	Asia	Swine	Use	410	ST 23 Cplx	2016	Plasmid	Plasmid	Other	Consensus	Consensus	High	ND	0	0	8	1	0	0	0	1	0	0	1	0	0	0	0	0	0	0	0	1	0	0	0	0	0	0	1	0	0	0	0	0	0	0
GCA_027555705.1	Vietnam	VN	Asia	Swine	Use	971	-	2015	Plasmid	Plasmid	IncI2	SNP24	Other	High	IncI2	2	1	1	1	0	0	0	0	0	0	0	0	0	0	0	0	0	0	0	0	0	0	0	0	0	0	0	0	0	0	0	0	0	0
GCA_027555525.1	Vietnam	VN	Asia	Swine	Use	616	ST 155 Cplx	2016	Plasmid	Plasmid	IncX4	PV3	PV3	Low	IncX4	0	0	1	1	0	0	0	0	0	0	0	0	0	0	0	0	0	0	0	0	0	0	0	0	0	0	0	0	0	0	0	0	0	0
GCA_027555505.1	Vietnam	VN	Asia	Swine	Use	155	ST 155 Cplx	2016	Plasmid	Plasmid	IncX4	Consensus	Consensus	High	IncX4	0	0	2	1	0	0	0	0	0	0	0	0	0	0	0	0	0	0	0	0	0	0	0	0	0	0	1	0	0	0	0	0	0	0
GCA_027555485.1	Vietnam	VN	Asia	Swine	Use	155	ST 155 Cplx	2016	Plasmid	Plasmid	IncX4	Consensus	Consensus	High	IncX4	0	0	2	1	0	0	0	0	0	0	0	0	0	0	0	0	0	0	0	0	0	0	0	0	0	0	1	0	0	0	0	0	0	0
GCA_027555465.1	Vietnam	VN	Asia	Swine	Use	7451	-	2015	Plasmid/Chromosome	Plasmid/Chromosome	Other	SDV2	SDV2	High	p0111	0	0	1	1	0	0	0	0	0	0	0	0	0	0	0	0	0	0	0	0	0	0	0	0	0	0	0	0	0	0	0	0	0	0
GCA_027553165.1	Spain	ES	Europe	Swine	Use	58	ST 155 Cplx	2008	Plasmid	Plasmid	IncX4	Consensus	Consensus	High	IncX4	0	0	3	1	0	0	0	0	0	0	1	0	0	0	0	0	0	0	0	0	0	0	0	1	0	0	0	0	0	0	0	0	0	0
GCA_027468365.1	Vietnam	VN	Asia	Chicken	Ban	58	ST 155 Cplx	2019	Plasmid	Plasmid	Other	SDV2	SDV2	High	IncP1	0	0	3	1	0	0	0	0	0	0	0	0	0	0	0	0	0	0	0	1	0	0	0	0	0	0	0	0	0	0	0	0	0	0
GCA_027468345.1	Vietnam	VN	Asia	Human	Ban	155	ST 155 Cplx	2019	Plasmid	Plasmid	Other	SDV2	SDV2	High	IncP1	0	0	2	1	0	0	0	0	0	0	0	0	0	0	0	0	0	0	0	0	0	0	0	0	0	0	0	0	0	0	0	0	0	0
GCA_027468285.1	Vietnam	VN	Asia	Human	Ban	58	ST 155 Cplx	2019	Plasmid	Plasmid	Other	SDV2	SDV2	High	IncP1	0	0	3	1	0	0	0	0	0	0	0	0	0	0	0	0	0	0	0	1	0	0	0	0	0	0	0	0	0	0	0	0	0	0
GCA_027468265.1	Vietnam	VN	Asia	Human	Ban	155	ST 155 Cplx	2019	Plasmid	Plasmid	IncHI2	SDV2	SDV2	High	IncHI2	0	0	12	1	0	1	0	0	0	1	1	1	0	1	0	0	0	0	0	0	0	0	0	0	0	0	1	0	0	0	0	0	0	1
GCA_027468245.1	Vietnam	VN	Asia	Human	Ban	58	ST 155 Cplx	2019	Plasmid	Plasmid	Other	SDV2	SDV2	High	IncP1	2	1	2	1	0	0	0	0	0	0	0	0	0	0	0	0	0	0	0	0	0	0	0	0	0	0	0	0	0	0	0	0	0	0
GCA_027468205.1	Vietnam	VN	Asia	Swine	Ban	155	ST 155 Cplx	2019	Chromosome	Chromosome	NA	NA	NA		NA	NA	NA	NA	NA	NA	NA	NA	NA	NA	NA	NA	NA	NA	NA	NA	NA	NA	NA	NA	NA	NA	NA	NA	NA	NA	NA	NA	NA	NA	NA	NA	NA	NA	NA
GCA_027468185.1	Vietnam	VN	Asia	Swine	Ban	877	ST 86 Cplx	2019	Plasmid/Chromosome	Plasmid/Chromosome	Other	SDV2	SDV2	High	p0111	0	0	1	1	0	0	0	0	0	0	0	0	0	0	0	0	0	0	0	0	0	0	0	0	0	0	0	0	0	0	0	0	0	0
GCA_027468165.1	Vietnam	VN	Asia	Chicken	Ban	453	ST 86 Cplx	2019	Plasmid	Plasmid	Other	Consensus	Consensus	High	p0111	0	0	10	1	0	0	0	1	0	1	1	0	0	0	0	0	0	0	0	0	0	0	1	0	0	0	1	0	0	0	0	0	0	0
GCA_027468105.1	Vietnam	VN	Asia	Chicken	Ban	224	-	2019	Plasmid/Chromosome	Plasmid/Chromosome	Other	SDV2	SDV2	High	IncHI1	1	1	6	1	0	0	0	0	0	0	1	0	0	0	0	0	0	0	0	1	0	0	0	0	0	0	0	0	0	0	0	0	0	0
GCA_027461205.1	Vietnam	VN	Asia	Chicken	Ban	224	-	2019	Plasmid	Plasmid	IncHI2	Consensus	Consensus	High	IncHI2	0	0	11	1	0	0	0	1	0	1	0	0	0	0	0	0	0	0	0	1	0	0	1	0	1	0	1	0	0	0	0	0	0	0
GCA_027362275.1	Vietnam	VN	Asia	Human	Ban	13	ST13 Cplx	2019	Plasmid	Plasmid	IncX4	PV3	PV3	Low	IncX4	0	0	1	1	0	0	0	0	0	0	0	0	0	0	0	0	0	0	0	0	0	0	0	0	0	0	0	0	0	0	0	0	0	0
GCA_027362235.1	Vietnam	VN	Asia	Human	Ban	196	-	2019	Plasmid	Plasmid	IncHI2	Consensus	Consensus	High	IncHI2	0	0	12	1	0	1	0	1	0	0	1	0	0	0	0	0	0	0	0	0	0	0	1	0	0	0	1	0	0	0	0	1	1	0
GCA_027361615.1	Vietnam	VN	Asia	Human	Ban	7448	-	2019	Plasmid	Plasmid	IncHI2	Consensus	Consensus	High	IncHI2	0	0	14	1	0	1	0	0	0	0	1	1	0	1	0	0	0	0	0	1	0	0	0	0	0	0	1	0	0	0	0	0	1	1
GCA_027361595.1	Vietnam	VN	Asia	Human	Ban	162	ST 469 Cplx	2019	Plasmid	Plasmid	Other	Consensus	Consensus	High	p0111	0	0	7	1	0	0	0	1	0	1	0	0	0	0	0	0	0	0	0	0	0	0	1	0	0	0	0	0	0	0	0	0	0	0
GCA_027361255.2	Vietnam	VN	Asia	Human	Ban	1308	-	2019	Two plasmids	Plasmid	IncX4	PV3	PV3	Low	IncX4	0	0	1	1	0	0	0	0	0	0	0	0	0	0	0	0	0	0	0	0	0	0	0	0	0	0	0	0	0	0	0	0	0	0
GCA_027361255.1	Vietnam	VN	Asia	Human	Ban	154	-	2019		Plasmid	Other	Other	Other	High	p0111	0	0	1	1	0	0	0	0	0	0	0	0	0	0	0	0	0	0	0	0	0	0	0	0	0	0	0	0	0	0	0	0	0	0
GCA_027359035.2	Vietnam	VN	Asia	Human	Ban	906	-	2019		Plasmid	Other	SDV2	SDV2	High	IncP1	1	1	1	1	0	0	0	0	0	0	0	0	0	0	0	0	0	0	0	0	0	0	0	0	0	0	0	0	0	0	0	0	0	0
GCA_027359035.1	Vietnam	VN	Asia	Human	Ban	101	ST 101 Cplx	2019	Two plasmids	Plasmid	Other	SDV2	SDV2	High	p0111	1	1	9	1	0	0	0	1	0	0	0	0	0	0	0	0	0	0	0	1	0	0	0	0	1	0	1	0	0	0	0	0	0	0
GCA_027358985.1	Vietnam	VN	Asia	Human	Ban	101	ST 101 Cplx	2019	Chromosome	Chromosome	NA	NA	NA		NA	NA	NA	NA	NA	NA	NA	NA	NA	NA	NA	NA	NA	NA	NA	NA	NA	NA	NA	NA	NA	NA	NA	NA	NA	NA	NA	NA	NA	NA	NA	NA	NA	NA	NA
GCA_027358965.1	Vietnam	VN	Asia	Human	Ban	101	ST 101 Cplx	2019	Plasmid	Plasmid	Other	SDV2	SDV2	High	IncP1	1	1	4	1	0	0	0	0	0	0	0	0	0	0	0	0	0	0	0	0	0	0	0	0	0	0	0	0	0	0	0	0	0	0
GCA_027358945.1	Vietnam	VN	Asia	Human	Ban	101	ST 101 Cplx	2019	Plasmid	Plasmid	Other	SDV2	SDV2	High	IncP1	0	0	3	1	0	0	0	0	0	0	0	0	0	0	0	0	0	0	0	0	0	0	0	0	0	0	0	0	0	0	0	0	0	0
GCA_027358925.1	Vietnam	VN	Asia	Human	Ban	101	ST 101 Cplx	2019	Plasmid	Plasmid	Other	SDV2	SDV2	High	IncP1	0	0	2	1	0	0	0	0	0	0	0	0	0	0	0	0	0	0	0	0	0	0	0	0	0	0	0	0	0	0	0	0	0	0
GCA_027358905.1	Vietnam	VN	Asia	Chicken	Ban	101	ST 101 Cplx	2019	Plasmid	Plasmid	Other	SDV2	SDV2	High	IncP1	0	0	4	1	0	0	0	0	0	0	0	0	0	0	0	0	0	0	0	1	0	0	0	0	0	0	0	0	0	0	0	0	0	0
GCA_027358865.1	Vietnam	VN	Asia	Swine	Ban	101	ST 101 Cplx	2019	Plasmid	Plasmid	IncX4	PV3	PV3	Low	IncX4	0	0	2	1	0	0	0	0	0	0	0	0	0	0	0	0	0	0	0	0	0	0	0	0	0	0	1	0	0	0	0	0	0	0
GCA_027358825.1	Vietnam	VN	Asia	Swine	Ban	101	ST 101 Cplx	2019	Plasmid	Plasmid	IncHI2	Other	Other	High	IncHI2	0	0	9	1	0	1	0	0	0	1	1	0	0	0	0	0	0	0	0	0	0	0	0	0	0	0	0	0	0	0	0	0	0	0
GCA_027357555.1	Vietnam	VN	Asia	Chicken	Ban	93	ST 168 Cplx	2019	Plasmid	Plasmid	Other	SDV2	SDV2	High	IncP1	2	1	4	1	0	0	0	0	0	0	0	0	0	0	0	0	0	0	0	1	0	0	0	0	0	0	0	0	0	0	0	0	0	0
GCA_027357465.1	Vietnam	VN	Asia	Chicken	Ban	1684	-	2019	Plasmid	Plasmid	IncI2	Consensus	Consensus	High	IncI2	1	1	1	1	0	0	0	0	0	0	0	0	0	0	0	0	0	0	0	0	0	0	0	0	0	0	0	0	0	0	0	0	0	0
GCA_027353175.1	Vietnam	VN	Asia	Human	Ban	216	-	2019	Plasmid	Plasmid	Other	Consensus	Consensus	High	ND	2	1	1	1	0	0	0	0	0	0	0	0	0	0	0	0	0	0	0	0	0	0	0	0	0	0	0	0	0	0	0	0	0	0
GCA_027353085.1	Vietnam	VN	Asia	Human	Ban	522	ST 522 Cplx	2019	Plasmid	Plasmid	Other	SDV2	SDV2	High	IncP1	0	0	1	1	0	0	0	0	0	0	0	0	0	0	0	0	0	0	0	0	0	0	0	0	0	0	0	0	0	0	0	0	0	0
GCA_027266795.1	Nigeria	NG	Africa	Human	Use	1684	-	2016	Plasmid	Plasmid	IncHI2	Consensus	Consensus	High	IncHI2	0	0	14	1	1	0	0	1	0	0	1	1	0	1	0	0	0	0	1	0	0	1	1	0	0	0	1	0	0	0	0	0	1	0
GCA_026908845.1	Netherlands	NL	Europe	Human	Use	6747	-	2011	Plasmid	Plasmid	IncX4	Consensus	Consensus	High	IncX4	0	0	2	1	0	0	0	0	0	0	0	0	0	0	0	0	0	0	0	0	0	0	0	0	0	0	1	0	0	0	0	0	0	0
GCA_026785005.1	Korea	KR	Asia	Swine	Ban	398	ST 398 Cplx	2017	Plasmid	Plasmid	IncI2	Consensus	Consensus	High	IncI2	0	0	1	1	0	0	0	0	0	0	0	0	0	0	0	0	0	0	0	0	0	0	0	0	0	0	0	0	0	0	0	0	0	0
GCA_026784425.1	Korea	KR	Asia	Swine	Ban	10	ST10 Cplx	2017	Plasmid	Plasmid	IncI2	Consensus	Consensus	High	IncI2	0	0	1	1	0	0	0	0	0	0	0	0	0	0	0	0	0	0	0	0	0	0	0	0	0	0	0	0	0	0	0	0	0	0
GCA_026784405.1	Korea	KR	Asia	Swine	Ban	48	ST10 Cplx	2019	Plasmid	Plasmid	IncI2	PV2	PV2	Low	IncI2	0	0	1	1	0	0	0	0	0	0	0	0	0	0	0	0	0	0	0	0	0	0	0	0	0	0	0	0	0	0	0	0	0	0
GCA_026783945.1	Korea	KR	Asia	Swine	Ban	167	ST10 Cplx	2017	Plasmid	Plasmid	IncI2	Consensus	Consensus	High	IncI2	0	0	1	1	0	0	0	0	0	0	0	0	0	0	0	0	0	0	0	0	0	0	0	0	0	0	0	0	0	0	0	0	0	0
GCA_026783875.1	Korea	KR	Asia	Swine	Ban	48	ST10 Cplx	2017	Plasmid	Plasmid	IncI2	Consensus	Consensus	High	IncI2	0	0	1	1	0	0	0	0	0	0	0	0	0	0	0	0	0	0	0	0	0	0	0	0	0	0	0	0	0	0	0	0	0	0
GCA_026783735.1	Korea	KR	Asia	Swine	Ban	10	ST10 Cplx	2019	Plasmid	Plasmid	IncI2	PV2	PV2	Low	IncI2	0	0	1	1	0	0	0	0	0	0	0	0	0	0	0	0	0	0	0	0	0	0	0	0	0	0	0	0	0	0	0	0	0	0
GCA_026781695.1	Korea	KR	Asia	Swine	Ban	10	ST10 Cplx	2017	Plasmid	Plasmid	IncI2	Consensus	Consensus	High	IncI2	0	0	1	1	0	0	0	0	0	0	0	0	0	0	0	0	0	0	0	0	0	0	0	0	0	0	0	0	0	0	0	0	0	0
GCA_026781195.1	Korea	KR	Asia	Swine	Ban	10	ST10 Cplx	2019	Plasmid	Plasmid	IncI2	PV2	PV2	Low	IncI2	0	0	1	1	0	0	0	0	0	0	0	0	0	0	0	0	0	0	0	0	0	0	0	0	0	0	0	0	0	0	0	0	0	0
GCA_026781175.1	Korea	KR	Asia	Swine	Ban	10	ST10 Cplx	2019	Plasmid	Plasmid	IncI2	PV2	PV2	Low	IncI2	0	0	1	1	0	0	0	0	0	0	0	0	0	0	0	0	0	0	0	0	0	0	0	0	0	0	0	0	0	0	0	0	0	0
GCA_026780965.1	Korea	KR	Asia	Swine	Ban	6907	-	2017	Plasmid	Plasmid	IncI2	Consensus	Consensus	High	IncI2	0	0	1	1	0	0	0	0	0	0	0	0	0	0	0	0	0	0	0	0	0	0	0	0	0	0	0	0	0	0	0	0	0	0
GCA_026780625.1	Korea	KR	Asia	Swine	Ban	10	ST10 Cplx	2017	Plasmid	Plasmid	IncI2	Consensus	Consensus	High	IncI2	0	0	1	1	0	0	0	0	0	0	0	0	0	0	0	0	0	0	0	0	0	0	0	0	0	0	0	0	0	0	0	0	0	0
GCA_026769365.1	China	CN	Asia	Human	Use	10	ST10 Cplx	2016	Plasmid	Plasmid	Other	Consensus	Consensus	High	p0111	1	1	5	1	0	0	0	0	0	0	0	1	0	1	0	0	0	0	0	0	0	0	0	0	0	0	0	0	0	0	0	0	0	1
GCA_026769195.1	China	CN	Asia	Human	Use	10	ST10 Cplx	2016	Plasmid	Plasmid	IncHI2	SDV2	SDV2	High	IncHI2	1	1	19	1	0	0	0	1	0	1	1	1	0	1	0	0	0	0	0	0	0	0	1	0	1	0	1	0	1	0	1	1	1	0
GCA_026769155.1	China	CN	Asia	Human	Use	10	ST10 Cplx	2016	Plasmid	Plasmid	IncHI2	SDV2	SDV2	High	IncHI2	0	0	2	1	0	0	0	0	0	0	0	0	0	0	0	0	0	0	0	0	0	0	0	0	0	0	0	0	0	0	0	0	0	0
GCA_026768815.1	China	CN	Asia	Human	Use	1721	-	2016	Plasmid	Plasmid	IncHI2	SDV2	SDV2	High	IncHI2	2	1	17	1	0	0	0	1	0	0	1	0	0	0	0	0	0	0	0	0	0	0	1	0	1	0	1	0	1	0	1	1	1	1
GCA_026738855.1	Poland	PL	Europe	Chicken	Ban	48	ST10 Cplx	2020	Plasmid	Plasmid	IncX4	SNP4	SNP4	Low	IncX4	0	0	1	1	0	0	0	0	0	0	0	0	0	0	0	0	0	0	0	0	0	0	0	0	0	0	0	0	0	0	0	0	0	0
GCA_026738835.1	Poland	PL	Europe	Chicken	Ban	10	ST10 Cplx	2020	Plasmid	Plasmid	IncX4	SNP4	SNP4	Low	IncX4	0	0	1	1	0	0	0	0	0	0	0	0	0	0	0	0	0	0	0	0	0	0	0	0	0	0	0	0	0	0	0	0	0	0
GCA_026738805.1	Poland	PL	Europe	Chicken	Ban	10	ST10 Cplx	2020	Plasmid	Plasmid	IncX4	SNP4	SNP4	Low	IncX4	0	0	1	1	0	0	0	0	0	0	0	0	0	0	0	0	0	0	0	0	0	0	0	0	0	0	0	0	0	0	0	0	0	0
GCA_026738785.1	Poland	PL	Europe	Chicken	Ban	5945	ST 86 Cplx	2020	Plasmid	Plasmid	IncX4	SNP4	SNP4	Low	IncX4	0	0	1	1	0	0	0	0	0	0	0	0	0	0	0	0	0	0	0	0	0	0	0	0	0	0	0	0	0	0	0	0	0	0
GCA_026738755.1	Czech Republic	CZ	Europe	Chicken	Ban	6823	-	2020	Chromosome	Chromosome	NA	NA	NA		NA	NA	NA	NA	NA	NA	NA	NA	NA	NA	NA	NA	NA	NA	NA	NA	NA	NA	NA	NA	NA	NA	NA	NA	NA	NA	NA	NA	NA	NA	NA	NA	NA	NA	NA
GCA_026738695.1	Czech Republic	CZ	Europe	Chicken	Ban	2973	-	2020	Plasmid	Plasmid	IncX4	SNP4	SNP4	Low	IncX4	0	0	1	1	0	0	0	0	0	0	0	0	0	0	0	0	0	0	0	0	0	0	0	0	0	0	0	0	0	0	0	0	0	0
GCA_026738655.1	Czech Republic	CZ	Europe	Chicken	Ban	156	ST 156 Cplx	2020	Plasmid	Plasmid	IncX4	Other	Other	High	IncX4	0	0	1	1	0	0	0	0	0	0	0	0	0	0	0	0	0	0	0	0	0	0	0	0	0	0	0	0	0	0	0	0	0	0
GCA_026738625.1	Czech Republic	CZ	Europe	Chicken	Ban	155	ST 155 Cplx	2020	Plasmid	Plasmid	IncX4	SNP4	SNP4	Low	IncX4	0	0	1	1	0	0	0	0	0	0	0	0	0	0	0	0	0	0	0	0	0	0	0	0	0	0	0	0	0	0	0	0	0	0
GCA_026738595.1	Poland	PL	Europe	Chicken	Ban	1249	-	2020	Plasmid	Plasmid	IncX4	SNP4	SNP4	Low	IncX4	0	0	1	1	0	0	0	0	0	0	0	0	0	0	0	0	0	0	0	0	0	0	0	0	0	0	0	0	0	0	0	0	0	0
GCA_026738575.1	Czech Republic	CZ	Europe	Chicken	Ban	602	ST 446 Cplx	2020	Plasmid	Plasmid	IncX4	SNP4	SNP4	Low	IncX4	0	0	2	1	0	0	0	0	0	0	0	0	0	0	0	0	0	0	0	0	0	0	0	0	0	0	0	0	0	0	0	0	0	0
GCA_026738545.1	Czech Republic	CZ	Europe	Chicken	Ban	156	ST 156 Cplx	2020	Plasmid	Plasmid	IncX4	SNP4	SNP4	Low	IncX4	0	0	1	1	0	0	0	0	0	0	0	0	0	0	0	0	0	0	0	0	0	0	0	0	0	0	0	0	0	0	0	0	0	0
GCA_026738515.1	Czech Republic	CZ	Europe	Chicken	Ban	937	-	2020	Plasmid	Plasmid	IncX4	SNP4	SNP4	Low	IncX4	0	0	1	1	0	0	0	0	0	0	0	0	0	0	0	0	0	0	0	0	0	0	0	0	0	0	0	0	0	0	0	0	0	0
GCA_026738485.1	Poland	PL	Europe	Chicken	Ban	1258	-	2020	Plasmid	Plasmid	IncX4	SNP4	SNP4	Low	IncX4	0	0	1	1	0	0	0	0	0	0	0	0	0	0	0	0	0	0	0	0	0	0	0	0	0	0	0	0	0	0	0	0	0	0
GCA_026738425.1	Poland	PL	Europe	Chicken	Ban	201	ST 469 Cplx	2020	Plasmid	Plasmid	IncX4	SNP4	SNP4	Low	IncX4	0	0	1	1	0	0	0	0	0	0	0	0	0	0	0	0	0	0	0	0	0	0	0	0	0	0	0	0	0	0	0	0	0	0
GCA_026738395.1	Czech Republic	CZ	Europe	Chicken	Ban	4733	-	2020	Plasmid	Plasmid	IncX4	SNP4	SNP4	Low	IncX4	0	0	2	1	0	0	0	0	0	0	0	0	0	0	0	0	0	0	0	1	0	0	0	0	0	0	0	0	0	0	0	0	0	0
GCA_026738365.1	Czech Republic	CZ	Europe	Chicken	Ban	156	ST 156 Cplx	2020	Plasmid	Plasmid	IncX4	SNP4	SNP4	Low	IncX4	0	0	1	1	0	0	0	0	0	0	0	0	0	0	0	0	0	0	0	0	0	0	0	0	0	0	0	0	0	0	0	0	0	0
GCA_026738315.1	Poland	PL	Europe	Chicken	Ban	442	-	2020	Plasmid	Plasmid	IncX4	SNP4	SNP4	Low	IncX4	0	0	1	1	0	0	0	0	0	0	0	0	0	0	0	0	0	0	0	0	0	0	0	0	0	0	0	0	0	0	0	0	0	0
GCA_026738305.1	Poland	PL	Europe	Chicken	Ban	942	-	2020	Plasmid	Plasmid	IncX4	SNP4	SNP4	Low	IncX4	0	0	2	1	0	0	0	0	0	0	0	0	0	0	0	0	0	0	0	0	0	0	0	0	0	0	0	0	0	0	0	0	0	0
GCA_026738265.1	Czech Republic	CZ	Europe	Chicken	Ban	101	ST 101 Cplx	2020	Plasmid	Plasmid	IncHI2	Consensus	Consensus	High	IncHI2	0	0	2	1	0	0	0	0	0	0	1	0	0	0	0	0	0	0	0	0	0	0	0	0	0	0	0	0	0	0	0	0	0	0
GCA_026738255.1	Czech Republic	CZ	Europe	Chicken	Ban	101	ST 101 Cplx	2020	Plasmid	Plasmid	IncX4	SNP4	SNP4	Low	IncX4	0	0	2	1	0	0	0	0	0	0	0	0	0	0	0	0	0	0	0	0	0	0	0	0	0	0	0	0	0	0	0	0	0	0
GCA_026738215.1	Czech Republic	CZ	Europe	Chicken	Ban	10	ST10 Cplx	2020	Plasmid	Plasmid	IncX4	SNP4	SNP4	Low	IncX4	0	0	1	1	0	0	0	0	0	0	0	0	0	0	0	0	0	0	0	0	0	0	0	0	0	0	0	0	0	0	0	0	0	0
GCA_026738185.1	Czech Republic	CZ	Europe	Chicken	Ban	88	ST 23 Cplx	2020	Plasmid	Plasmid	IncX4	SNP4	SNP4	Low	IncX4	0	0	1	1	0	0	0	0	0	0	0	0	0	0	0	0	0	0	0	0	0	0	0	0	0	0	0	0	0	0	0	0	0	0
GCA_026738155.1	Czech Republic	CZ	Europe	Chicken	Ban	410	ST 23 Cplx	2020	Plasmid	Plasmid	IncX4	SNP4	SNP4	Low	IncX4	0	0	1	1	0	0	0	0	0	0	0	0	0	0	0	0	0	0	0	0	0	0	0	0	0	0	0	0	0	0	0	0	0	0
GCA_026738135.1	Poland	PL	Europe	Chicken	Ban	1	-	2020	Plasmid	Plasmid	IncX4	SNP4	SNP4	Low	IncX4	0	0	1	1	0	0	0	0	0	0	0	0	0	0	0	0	0	0	0	0	0	0	0	0	0	0	0	0	0	0	0	0	0	0
GCA_026738115.1	Poland	PL	Europe	Chicken	Ban	10	ST10 Cplx	2020	Plasmid	Plasmid	IncX4	SNP4	SNP4	Low	IncX4	0	0	1	1	0	0	0	0	0	0	0	0	0	0	0	0	0	0	0	0	0	0	0	0	0	0	0	0	0	0	0	0	0	0
GCA_026738095.1	Ukraine	UK	Europe	Chicken	Ban	100	ST 165 Cplx	2020	Plasmid	Plasmid	IncX4	SNP4	SNP4	Low	IncX4	0	0	2	1	0	0	0	0	0	0	0	0	0	0	0	0	0	0	0	1	0	0	0	0	0	0	0	0	0	0	0	0	0	0
GCA_026737965.1	Czech Republic	CZ	Europe	Chicken	Ban	101	ST 101 Cplx	2020	Chromosome	Chromosome	NA	NA	NA		NA	NA	NA	NA	NA	NA	NA	NA	NA	NA	NA	NA	NA	NA	NA	NA	NA	NA	NA	NA	NA	NA	NA	NA	NA	NA	NA	NA	NA	NA	NA	NA	NA	NA	NA
GCA_026737955.1	Czech Republic	CZ	Europe	Chicken	Ban	3056	-	2020	Chromosome	Chromosome	NA	NA	NA		NA	NA	NA	NA	NA	NA	NA	NA	NA	NA	NA	NA	NA	NA	NA	NA	NA	NA	NA	NA	NA	NA	NA	NA	NA	NA	NA	NA	NA	NA	NA	NA	NA	NA	NA
GCA_026737935.1	Czech Republic	CZ	Europe	Chicken	Ban	7571	ST 206 Cplx	2020	Chromosome	Chromosome	NA	NA	NA		NA	NA	NA	NA	NA	NA	NA	NA	NA	NA	NA	NA	NA	NA	NA	NA	NA	NA	NA	NA	NA	NA	NA	NA	NA	NA	NA	NA	NA	NA	NA	NA	NA	NA	NA
GCA_026737885.1	Czech Republic	CZ	Europe	Chicken	Ban	9440	-	2020	Plasmid	Plasmid	IncX4	SDV3	Other	High	IncX4	0	0	1	1	0	0	0	0	0	0	0	0	0	0	0	0	0	0	0	0	0	0	0	0	0	0	0	0	0	0	0	0	0	0
GCA_026737875.1	Czech Republic	CZ	Europe	Chicken	Ban	10	ST10 Cplx	2020	Plasmid	Plasmid	IncX4	SNP4	SNP4	Low	IncX4	0	0	1	1	0	0	0	0	0	0	0	0	0	0	0	0	0	0	0	0	0	0	0	0	0	0	0	0	0	0	0	0	0	0
GCA_026737835.1	Poland	PL	Europe	Chicken	Ban	1286	-	2020	Plasmid	Plasmid	IncI2	PV1	PV1	Low	IncI2	0	0	1	1	0	0	0	0	0	0	0	0	0	0	0	0	0	0	0	0	0	0	0	0	0	0	0	0	0	0	0	0	0	0
GCA_026737815.1	Czech Republic	CZ	Europe	Chicken	Ban	7570	ST10 Cplx	2020	Plasmid	Plasmid	IncI2	PV1	PV1	Low	IncI2	0	0	1	1	0	0	0	0	0	0	0	0	0	0	0	0	0	0	0	0	0	0	0	0	0	0	0	0	0	0	0	0	0	0
GCA_026737775.1	Czech Republic	CZ	Europe	Chicken	Ban	1286	-	2020	Plasmid	Plasmid	IncX4	SNP4	SNP4	Low	IncX4	0	0	2	1	0	0	0	0	0	0	0	0	0	0	0	0	0	0	0	0	0	0	0	0	0	0	0	0	0	0	0	0	0	0
GCA_026737755.1	Czech Republic	CZ	Europe	Chicken	Ban	69	ST 69 Cplx	2020	Plasmid	Plasmid	IncX4	SNP4	SNP4	Low	IncX4	0	0	2	1	0	0	0	0	0	0	0	0	0	0	0	0	0	0	0	0	0	0	0	0	0	0	0	0	0	0	0	0	0	0
GCA_026737735.1	Czech Republic	CZ	Europe	Chicken	Ban	744	-	2020	Plasmid	Plasmid	IncX4	SNP4	SNP4	Low	IncX4	0	0	1	1	0	0	0	0	0	0	0	0	0	0	0	0	0	0	0	0	0	0	0	0	0	0	0	0	0	0	0	0	0	0
GCA_026737705.1	Czech Republic	CZ	Europe	Chicken	Ban	2936	-	2020	Plasmid	Plasmid	IncHI2	Consensus	Consensus	High	IncHI2	0	0	11	1	0	0	0	0	0	1	1	1	0	1	0	0	0	0	0	1	0	0	0	1	0	0	0	0	0	0	0	0	1	1
GCA_026737585.1	Czech Republic	CZ	Europe	Chicken	Ban	48	ST10 Cplx	2020	Plasmid	Plasmid	IncX4	SNP4	SNP4	Low	IncX4	0	0	1	1	0	0	0	0	0	0	0	0	0	0	0	0	0	0	0	0	0	0	0	0	0	0	0	0	0	0	0	0	0	0
GCA_026737565.1	Poland	PL	Europe	Chicken	Ban	-	-	2020	Plasmid	Plasmid	IncX4	SNP4	SNP4	Low	IncX4	0	0	2	1	0	0	0	0	0	0	1	0	0	0	0	0	0	0	0	0	0	0	0	0	0	0	0	0	0	0	0	0	0	0
GCA_026737555.1	Czech Republic	CZ	Europe	Chicken	Ban	10562	-	2020	Plasmid	Plasmid	IncX4	SDV3	Other	High	IncX4	0	0	1	1	0	0	0	0	0	0	0	0	0	0	0	0	0	0	0	0	0	0	0	0	0	0	0	0	0	0	0	0	0	0
GCA_026737525.1	Czech Republic	CZ	Europe	Chicken	Ban	206	ST 206 Cplx	2020	Plasmid	Plasmid	IncX4	SNP4	SNP4	Low	IncX4	0	0	1	1	0	0	0	0	0	0	0	0	0	0	0	0	0	0	0	0	0	0	0	0	0	0	0	0	0	0	0	0	0	0
GCA_026737515.1	Czech Republic	CZ	Europe	Chicken	Ban	101	ST 101 Cplx	2020	Plasmid	Plasmid	IncI2	PV1	PV1	Low	IncI2	0	0	2	1	0	0	0	0	0	0	0	0	0	0	0	0	0	0	0	0	0	0	0	0	0	0	0	0	0	0	0	0	0	0
GCA_026737475.1	Poland	PL	Europe	Chicken	Ban	744	-	2020	Plasmid	Plasmid	IncX4	SNP4	SNP4	Low	IncX4	0	0	2	1	0	0	0	0	0	0	0	0	0	0	0	0	0	0	0	0	0	0	0	0	0	0	0	0	0	0	0	0	0	0
GCA_026737425.1	Czech Republic	CZ	Europe	Chicken	Ban	7986	-	2020	Plasmid	Plasmid	IncX4	SNP4	SNP4	Low	IncX4	0	0	1	1	0	0	0	0	0	0	0	0	0	0	0	0	0	0	0	0	0	0	0	0	0	0	0	0	0	0	0	0	0	0
GCA_026737415.1	Czech Republic	CZ	Europe	Chicken	Ban	34	ST10 Cplx	2020	Plasmid	Plasmid	IncX4	SNP4	SNP4	Low	IncX4	0	0	1	1	0	0	0	0	0	0	0	0	0	0	0	0	0	0	0	0	0	0	0	0	0	0	0	0	0	0	0	0	0	0
GCA_026737325.1	Czech Republic	CZ	Europe	Chicken	Ban	609	ST 46 Cplx	2020	Plasmid	Plasmid	IncX4	SNP4	SNP4	Low	IncX4	0	0	1	1	0	0	0	0	0	0	0	0	0	0	0	0	0	0	0	0	0	0	0	0	0	0	0	0	0	0	0	0	0	0
GCA_026737285.1	Czech Republic	CZ	Europe	Chicken	Ban	6018	-	2021	Plasmid	Plasmid	IncX4	SNP4	SNP4	Low	IncX4	0	0	2	1	0	0	0	0	0	0	0	0	0	0	0	0	0	0	0	1	0	0	0	0	0	0	0	0	0	0	0	0	0	0
GCA_026737135.1	Czech Republic	CZ	Europe	Chicken	Ban	101	ST 101 Cplx	2021	Plasmid	Plasmid	IncX4	SNP4	SNP4	Low	IncX4	0	0	2	1	0	0	0	0	0	0	0	0	0	0	0	0	0	0	0	1	0	0	0	0	0	0	0	0	0	0	0	0	0	0
GCA_026737125.1	Poland	PL	Europe	Chicken	Ban	746	-	2021	Plasmid	Plasmid	IncI2	PV1	PV1	Low	IncI2	0	0	1	1	0	0	0	0	0	0	0	0	0	0	0	0	0	0	0	0	0	0	0	0	0	0	0	0	0	0	0	0	0	0
GCA_026737025.1	Czech Republic	CZ	Europe	Chicken	Ban	10562	-	2021	Plasmid	Plasmid	IncX4	SNP4	SNP4	Low	IncX4	0	0	1	1	0	0	0	0	0	0	0	0	0	0	0	0	0	0	0	0	0	0	0	0	0	0	0	0	0	0	0	0	0	0
GCA_026737015.1	Germany	DE	Europe	Bovine	Ban	1121	-	2021	Plasmid	Plasmid	IncX4	SNP4	SNP4	Low	IncX4	0	0	2	1	0	0	0	0	0	0	0	0	0	0	0	0	0	0	0	1	0	0	0	0	0	0	0	0	0	0	0	0	0	0
GCA_026736905.1	Czech Republic	CZ	Europe	Bovine	Ban	744	-	2021	Plasmid	Plasmid	IncX4	SNP25	Other	Low	IncX4	0	0	1	1	0	0	0	0	0	0	0	0	0	0	0	0	0	0	0	0	0	0	0	0	0	0	0	0	0	0	0	0	0	0
GCA_026736895.1	Czech Republic	CZ	Europe	Swine	Ban	711	-	2021	Plasmid	Plasmid	IncX4	SNP4	SNP4	Low	IncX4	0	0	1	1	0	0	0	0	0	0	0	0	0	0	0	0	0	0	0	0	0	0	0	0	0	0	0	0	0	0	0	0	0	0
GCA_026736875.1	Czech Republic	CZ	Europe	Swine	Ban	2705	-	2021	Plasmid	Plasmid	IncX4	SNP4	SNP4	Low	IncX4	0	0	1	1	0	0	0	0	0	0	0	0	0	0	0	0	0	0	0	0	0	0	0	0	0	0	0	0	0	0	0	0	0	0
GCA_026736785.1	Czech Republic	CZ	Europe	Swine	Ban	2705	-	2021	Plasmid	Plasmid	IncX4	SNP4	SNP4	Low	IncX4	0	0	1	1	0	0	0	0	0	0	0	0	0	0	0	0	0	0	0	0	0	0	0	0	0	0	0	0	0	0	0	0	0	0
GCA_026736775.1	Czech Republic	CZ	Europe	Swine	Ban	10	ST10 Cplx	2021	Plasmid	Plasmid	IncX4	SNP4	SNP4	Low	IncX4	0	0	1	1	0	0	0	0	0	0	0	0	0	0	0	0	0	0	0	0	0	0	0	0	0	0	0	0	0	0	0	0	0	0
GCA_026736685.1	Russia	RU	Asia	Human	Ban	206	ST 206 Cplx	2017	Plasmid	Plasmid	IncX4	Consensus	Consensus	High	IncX4	0	0	1	1	0	0	0	0	0	0	0	0	0	0	0	0	0	0	0	0	0	0	0	0	0	0	0	0	0	0	0	0	0	0
GCA_026736635.1	Russia	RU	Asia	Human	Ban	117	-	2018	Plasmid	Plasmid	IncI2	PV1	PV1	Low	IncI2	0	0	2	1	0	0	0	0	0	0	0	0	0	0	0	0	0	0	0	1	0	0	0	0	0	0	0	0	0	0	0	0	0	0
GCA_026736435.1	Czech Republic	CZ	Europe	Chicken	Ban	131	ST 131 Cplx	2021	Plasmid	Plasmid	IncX4	SNP4	SNP4	Low	IncX4	0	0	1	1	0	0	0	0	0	0	0	0	0	0	0	0	0	0	0	0	0	0	0	0	0	0	0	0	0	0	0	0	0	0
GCA_026736405.1	Czech Republic	CZ	Europe	Chicken	Ban	410	ST 23 Cplx	2021	Plasmid	Plasmid	IncX4	SNP4	SNP4	Low	IncX4	0	0	1	1	0	0	0	0	0	0	0	0	0	0	0	0	0	0	0	0	0	0	0	0	0	0	0	0	0	0	0	0	0	0
GCA_026736345.1	Czech Republic	CZ	Europe	Chicken	Ban	4204	-	2020	Plasmid	Plasmid	IncX4	SNP4	SNP4	Low	IncX4	0	0	1	1	0	0	0	0	0	0	0	0	0	0	0	0	0	0	0	0	0	0	0	0	0	0	0	0	0	0	0	0	0	0
GCA_026736335.1	Czech Republic	CZ	Europe	Chicken	Ban	162	ST 469 Cplx	2021	Plasmid	Plasmid	IncX4	SNP4	SNP4	Low	IncX4	0	0	1	1	0	0	0	0	0	0	0	0	0	0	0	0	0	0	0	0	0	0	0	0	0	0	0	0	0	0	0	0	0	0
GCA_026736255.1	Czech Republic	CZ	Europe	Chicken	Ban	131	ST 131 Cplx	2020	Plasmid	Plasmid	IncX4	SNP4	SNP4	Low	IncX4	0	0	1	1	0	0	0	0	0	0	0	0	0	0	0	0	0	0	0	0	0	0	0	0	0	0	0	0	0	0	0	0	0	0
GCA_026736205.1	Czech Republic	CZ	Europe	Chicken	Ban	542	-	2020	Plasmid	Plasmid	IncHI2	SDV1	SDV1	Low	IncHI2	0	0	10	1	0	0	0	0	0	1	1	1	0	1	0	0	0	0	0	1	0	0	0	1	0	0	0	0	0	0	0	0	1	1
GCA_026736195.1	Czech Republic	CZ	Europe	Chicken	Ban	58	ST 155 Cplx	2020	Plasmid	Plasmid	IncHI2	Consensus	Consensus	High	IncHI2	0	0	8	1	0	0	0	0	0	1	0	1	0	1	0	0	0	0	0	0	0	0	0	1	0	0	0	0	0	0	0	0	1	1
GCA_026736125.1	Czech Republic	CZ	Europe	Bovine	Ban	602	ST 446 Cplx	2021	Plasmid	Plasmid	IncX4	SNP4	SNP4	Low	IncX4	0	0	1	1	0	0	0	0	0	0	0	0	0	0	0	0	0	0	0	0	0	0	0	0	0	0	0	0	0	0	0	0	0	0
GCA_026736115.1	Germany	DE	Europe	Bovine	Ban	131	ST 131 Cplx	2021	Plasmid	Plasmid	IncX4	Consensus	Consensus	High	IncX4	0	0	1	1	0	0	0	0	0	0	0	0	0	0	0	0	0	0	0	0	0	0	0	0	0	0	0	0	0	0	0	0	0	0
GCA_026736025.1	Czech Republic	CZ	Europe	Bovine	Ban	57	ST 350 Cplx	2021	Plasmid	Plasmid	IncX4	SDV3	Other	High	IncX4	0	0	1	1	0	0	0	0	0	0	0	0	0	0	0	0	0	0	0	0	0	0	0	0	0	0	0	0	0	0	0	0	0	0
GCA_026736015.1	Czech Republic	CZ	Europe	Bovine	Ban	6725	ST 206 Cplx	2021	Plasmid	Plasmid	IncX4	SNP4	SNP4	Low	IncX4	0	0	1	1	0	0	0	0	0	0	0	0	0	0	0	0	0	0	0	0	0	0	0	0	0	0	0	0	0	0	0	0	0	0
GCA_026735955.1	Czech Republic	CZ	Europe	Bovine	Ban	361	-	2021	Plasmid	Plasmid	IncX4	SNP4	SNP4	Low	IncX4	0	0	2	1	0	0	0	0	0	0	0	0	0	0	0	0	0	0	0	0	0	0	0	0	0	0	1	0	0	0	0	0	0	0
GCA_026735875.1	Czech Republic	CZ	Europe	Swine	Ban	685	-	2021	Plasmid	Plasmid	IncX4	SNP4	SNP4	Low	IncX4	0	0	1	1	0	0	0	0	0	0	0	0	0	0	0	0	0	0	0	0	0	0	0	0	0	0	0	0	0	0	0	0	0	0
GCA_026735835.1	Czech Republic	CZ	Europe	Swine	Ban	1421	-	2021	Chromosome	Chromosome	NA	NA	NA		NA	NA	NA	NA	NA	NA	NA	NA	NA	NA	NA	NA	NA	NA	NA	NA	NA	NA	NA	NA	NA	NA	NA	NA	NA	NA	NA	NA	NA	NA	NA	NA	NA	NA	NA
GCA_026735785.1	Czech Republic	CZ	Europe	Swine	Ban	8165	-	2021	Plasmid	Plasmid	IncHI2	Consensus	Consensus	High	IncHI2	1	1	15	1	0	1	0	0	0	1	1	0	0	1	0	0	0	0	0	1	0	0	0	0	0	0	1	0	1	1	0	0	1	1
GCA_026735755.1	Czech Republic	CZ	Europe	Swine	Ban	1286	-	2021	Plasmid	Plasmid	IncX4	Consensus	Consensus	High	IncX4	0	0	1	1	0	0	0	0	0	0	0	0	0	0	0	0	0	0	0	0	0	0	0	0	0	0	0	0	0	0	0	0	0	0
GCA_026735715.1	Czech Republic	CZ	Europe	Swine	Ban	10	ST10 Cplx	2021	Plasmid	Plasmid	IncX4	Consensus	Consensus	High	IncX4	0	0	1	1	0	0	0	0	0	0	0	0	0	0	0	0	0	0	0	0	0	0	0	0	0	0	0	0	0	0	0	0	0	0
GCA_026735655.1	Czech Republic	CZ	Europe	Swine	Ban	602	ST 446 Cplx	2021	Plasmid	Plasmid	IncX4	SNP4	SNP4	Low	IncX4	0	0	1	1	0	0	0	0	0	0	0	0	0	0	0	0	0	0	0	0	0	0	0	0	0	0	0	0	0	0	0	0	0	0
GCA_026735615.1	Czech Republic	CZ	Europe	Swine	Ban	602	ST 446 Cplx	2021	Plasmid	Plasmid	IncI2	PV1	PV1	Low	IncI2	0	0	2	1	0	0	0	0	0	0	0	0	0	0	0	0	0	0	0	0	0	0	0	0	0	0	0	0	0	0	0	0	0	0
GCA_026735535.1	Czech Republic	CZ	Europe	Swine	Ban	69	ST 69 Cplx	2021	Plasmid	Plasmid	IncX4	SNP4	SNP4	Low	IncX4	0	0	1	1	0	0	0	0	0	0	0	0	0	0	0	0	0	0	0	0	0	0	0	0	0	0	0	0	0	0	0	0	0	0
GCA_026735155.1	Russia	RU	Asia	Human	Ban	746	-	2017	Plasmid	Plasmid	IncX4	Consensus	Consensus	High	IncX4	0	0	1	1	0	0	0	0	0	0	0	0	0	0	0	0	0	0	0	0	0	0	0	0	0	0	0	0	0	0	0	0	0	0
GCA_026723565.1	Austria	AT	Europe	Swine	Ban	101	ST 101 Cplx	2019	Plasmid	Plasmid	IncX4	SDV3	Other	High	IncX4	0	0	1	1	0	0	0	0	0	0	0	0	0	0	0	0	0	0	0	0	0	0	0	0	0	0	0	0	0	0	0	0	0	0
GCA_026723525.1	Austria	AT	Europe	Swine	Ban	602	ST 446 Cplx	2019	Plasmid	Plasmid	IncX4	SDV3	Other	High	IncX4	0	0	1	1	0	0	0	0	0	0	0	0	0	0	0	0	0	0	0	0	0	0	0	0	0	0	0	0	0	0	0	0	0	0
GCA_026624395.1	China	CN	Asia	Human	Use	4204	-	2008	Plasmid	Plasmid	IncI2	PV1	PV1	Low	IncI2	0	0	2	1	0	0	0	0	0	0	0	0	0	0	0	0	0	0	0	0	0	0	0	0	0	0	0	0	0	0	0	0	0	0
GCA_026624385.1	China	CN	Asia	Human	Use	1196	-	2014	Plasmid	Plasmid	IncI2	PV1	PV1	Low	IncI2	0	0	2	1	0	0	0	0	0	0	0	0	0	0	0	0	0	0	0	0	0	0	0	0	0	0	0	0	0	0	0	0	0	0
GCA_026620045.1	China	CN	Asia	Human	Use	746	-	2016	Plasmid	Plasmid	IncHI2	Consensus	Consensus	High	IncHI2	2	1	10	1	0	0	0	0	0	1	0	0	0	0	0	0	0	0	0	1	0	0	0	0	0	0	0	0	0	0	1	1	1	0
GCA_026619975.1	China	CN	Asia	Human	Use	156	ST 156 Cplx	2016	Plasmid	Plasmid	IncI2	PV2	PV2	Low	IncI2	0	0	1	1	0	0	0	0	0	0	0	0	0	0	0	0	0	0	0	0	0	0	0	0	0	0	0	0	0	0	0	0	0	0
GCA_026619915.1	China	CN	Asia	Human	Use	1011	-	2016	Plasmid	Plasmid	IncHI2	SDV2	SDV2	High	IncHI2	2	1	17	1	0	0	0	1	0	1	0	0	1	0	0	0	0	0	0	0	0	0	1	0	1	0	1	0	1	0	0	0	1	1
GCA_026619765.1	China	CN	Asia	Human	Use	533	-	2016	Plasmid	Plasmid	IncHI2	SDV2	SDV2	High	IncHI2	4	1	17	1	0	0	0	1	0	1	1	0	0	0	0	0	0	0	0	0	0	0	1	0	1	0	1	0	1	0	1	1	1	1
GCA_026619755.1	China	CN	Asia	Human	Use	69	ST 69 Cplx	2016	Plasmid	Plasmid	IncX4	PV3	PV3	Low	IncX4	0	0	1	1	0	0	0	0	0	0	0	0	0	0	0	0	0	0	0	0	0	0	0	0	0	0	0	0	0	0	0	0	0	0
GCA_026619715.1	China	CN	Asia	Human	Use	457	-	2016	Plasmid	Plasmid	IncI2	SDV4	Other	Low	IncI2	0	0	1	1	0	0	0	0	0	0	0	0	0	0	0	0	0	0	0	0	0	0	0	0	0	0	0	0	0	0	0	0	0	0
GCA_026619615.1	China	CN	Asia	Human	Use	10597	-	2016	Plasmid	Plasmid	IncI2	SNP1	SNP1	Low	IncI2	0	0	1	1	0	0	0	0	0	0	0	0	0	0	0	0	0	0	0	0	0	0	0	0	0	0	0	0	0	0	0	0	0	0
GCA_026619545.1	China	CN	Asia	Human	Use	4204	-	2016	Chromosome	Chromosome	NA	NA	NA		NA	NA	NA	NA	NA	NA	NA	NA	NA	NA	NA	NA	NA	NA	NA	NA	NA	NA	NA	NA	NA	NA	NA	NA	NA	NA	NA	NA	NA	NA	NA	NA	NA	NA	NA
GCA_026614975.1	China	CN	Asia	Chicken	Use	16	ST29 Cplx	2016	Chromosome	Chromosome	NA	NA	NA		NA	NA	NA	NA	NA	NA	NA	NA	NA	NA	NA	NA	NA	NA	NA	NA	NA	NA	NA	NA	NA	NA	NA	NA	NA	NA	NA	NA	NA	NA	NA	NA	NA	NA	NA
GCA_026614895.1	China	CN	Asia	Swine	Use	21	ST29 Cplx	2016	Chromosome	Chromosome	NA	NA	NA		NA	NA	NA	NA	NA	NA	NA	NA	NA	NA	NA	NA	NA	NA	NA	NA	NA	NA	NA	NA	NA	NA	NA	NA	NA	NA	NA	NA	NA	NA	NA	NA	NA	NA	NA
GCA_026614875.1	China	CN	Asia	Chicken	Use	205	ST 205 Cplx	2016	Plasmid	Plasmid	IncHI2	PV1	PV1	Low	IncHI2	0	0	12	1	0	0	1	1	0	0	1	0	0	0	0	0	0	0	0	0	0	0	1	0	1	0	0	0	0	0	1	1	0	1
GCA_026614815.1	China	CN	Asia	Chicken	Use	457	-	2016	Plasmid	Plasmid	IncHI2	PV2	PV2	Low	IncHI2	0	0	19	1	0	0	1	1	0	1	1	1	1	1	0	0	0	0	0	1	0	0	1	0	0	0	1	0	0	0	0	0	0	0
GCA_026614775.1	China	CN	Asia	Chicken	Use	624	ST 648 Cplx	2016	Plasmid	Plasmid	IncI2	PV1	PV1	Low	IncI2	0	0	1	1	0	0	0	0	0	0	0	0	0	0	0	0	0	0	0	0	0	0	0	0	0	0	0	0	0	0	0	0	0	0
GCA_026614715.1	China	CN	Asia	Chicken	Use	624	ST 648 Cplx	2016	Plasmid	Plasmid	IncHI2	SDV2	SDV2	High	IncHI2	0	0	7	1	0	0	1	0	0	0	0	0	1	0	0	0	0	0	0	0	0	0	0	0	0	0	1	0	0	0	0	0	0	1
GCA_026614655.1	China	CN	Asia	Chicken	Use	201	ST 469 Cplx	2016	Plasmid	Plasmid	IncI2	PV1	PV1	Low	IncI2	0	0	2	1	0	0	0	0	0	0	0	0	0	0	0	0	0	0	0	0	0	0	0	0	0	0	0	0	0	0	0	0	0	0
GCA_026614645.1	China	CN	Asia	Swine	Use	2562	-	2016	Plasmid	Plasmid	IncHI2	Consensus	Consensus	High	IncHI2	1	1	10	1	0	0	1	1	0	1	0	0	1	0	0	0	0	0	0	0	0	0	1	0	0	0	1	0	0	0	0	0	0	1
GCA_026614615.1	China	CN	Asia	Chicken	Use	226	ST 226 Cplx	2016	Plasmid	Plasmid	IncI2	PV2	PV2	Low	IncI2	0	0	1	1	0	0	0	0	0	0	0	0	0	0	0	0	0	0	0	0	0	0	0	0	0	0	0	0	0	0	0	0	0	0
GCA_026614595.1	China	CN	Asia	Chicken	Use	8640	-	2016	Plasmid	Plasmid	IncI2	PV1	PV1	Low	IncI2	0	0	1	1	0	0	0	0	0	0	0	0	0	0	0	0	0	0	0	0	0	0	0	0	0	0	0	0	0	0	0	0	0	0
GCA_026614545.1	China	CN	Asia	Chicken	Use	48	ST10 Cplx	2016	Plasmid	Plasmid	IncI2	SNP1	SNP1	Low	IncI2	0	0	1	1	0	0	0	0	0	0	0	0	0	0	0	0	0	0	0	0	0	0	0	0	0	0	0	0	0	0	0	0	0	0
GCA_026613095.1	China	CN	Asia	Swine	Use	48	ST10 Cplx	2016	Plasmid	Plasmid	IncX4	PV3	PV3	Low	IncX4	0	0	1	1	0	0	0	0	0	0	0	0	0	0	0	0	0	0	0	0	0	0	0	0	0	0	0	0	0	0	0	0	0	0
GCA_026613055.1	China	CN	Asia	Swine	Use	1011	-	2016	Plasmid	Plasmid	IncX4	PV3	PV3	Low	IncX4	0	0	1	1	0	0	0	0	0	0	0	0	0	0	0	0	0	0	0	0	0	0	0	0	0	0	0	0	0	0	0	0	0	0
GCA_026612755.1	China	CN	Asia	Swine	Use	167	ST10 Cplx	2016	Chromosome	Chromosome	NA	NA	NA		NA	NA	NA	NA	NA	NA	NA	NA	NA	NA	NA	NA	NA	NA	NA	NA	NA	NA	NA	NA	NA	NA	NA	NA	NA	NA	NA	NA	NA	NA	NA	NA	NA	NA	NA
GCA_026612555.1	China	CN	Asia	Swine	Use	8641	-	2016	Plasmid	Plasmid	Other	PV3	PV3	Low	IncX3	0	0	2	1	0	0	0	0	0	0	0	0	0	0	0	0	0	0	0	0	0	0	0	0	0	0	0	0	0	0	0	0	0	0
GCA_026612085.1	China	CN	Asia	Swine	Use	457	-	2016	Plasmid	Plasmid	IncI2	PV1	PV1	Low	IncI2	0	0	1	1	0	0	0	0	0	0	0	0	0	0	0	0	0	0	0	0	0	0	0	0	0	0	0	0	0	0	0	0	0	0
GCA_026612075.1	China	CN	Asia	Swine	Use	457	-	2016	Plasmid	Plasmid	IncI2	PV1	PV1	Low	IncI2	0	0	1	1	0	0	0	0	0	0	0	0	0	0	0	0	0	0	0	0	0	0	0	0	0	0	0	0	0	0	0	0	0	0
GCA_026381175.1	USA	US	North America	Human	Ban	155	ST 155 Cplx	2019	Plasmid	Plasmid	IncHI2	SDV2	SDV2	High	IncHI2	0	0	19	1	0	1	0	1	1	1	1	0	1	0	0	0	0	0	0	0	0	1	1	0	0	1	1	0	1	0	0	0	1	1
GCA_026376735.1	USA	US	North America	Human	Ban	155	ST 155 Cplx	2019	Plasmid	Plasmid	IncHI2	SDV2	SDV2	High	IncHI2	2	1	2	1	0	0	0	0	0	0	0	0	0	0	0	0	0	0	0	0	0	0	0	0	0	0	0	0	1	0	0	0	0	0
GCA_026317845.1	Czech Republic	CZ	Europe	Human	Ban	533	-	2020	Plasmid	Plasmid	IncHI2	Consensus	Consensus	High	IncHI2	0	0	14	1	0	0	0	1	0	1	1	1	0	1	0	0	0	0	0	1	0	0	1	0	0	1	0	0	1	0	0	0	0	1
GCA_026274355.1	China	CN	Asia	Bovine	Use	1324	-	2016	Plasmid	Plasmid	Other	Consensus	Consensus	High	IncFIB	0	0	4	1	0	0	0	0	0	0	1	0	0	0	0	0	0	0	0	0	0	0	0	0	0	0	0	0	0	0	1	1	0	0
GCA_026166005.1	UK	GB	Europe	Human	Ban	2847	-	2022	Plasmid	Plasmid	IncX4	Consensus	Consensus	High	IncX4	0	0	1	1	0	0	0	0	0	0	0	0	0	0	0	0	0	0	0	0	0	0	0	0	0	0	0	0	0	0	0	0	0	0
GCA_026018305.1	Russia	RU	Asia	Human	Ban	2847	-	2017	Plasmid	Plasmid	IncI2	PV1	PV1	Low	IncI2	0	0	2	1	0	0	0	0	0	0	0	0	0	0	0	0	0	0	0	1	0	0	0	0	0	0	0	0	0	0	0	0	0	0
GCA_026018285.1	Russia	RU	Asia	Human	Use	117	-	2015	Plasmid	Plasmid	IncI2	PV1	PV1	Low	IncI2	0	0	2	1	0	0	0	0	0	0	0	0	0	0	0	1	0	0	0	0	0	0	0	0	0	0	0	0	0	0	0	0	0	0
GCA_026018265.1	Russia	RU	Asia	Human	Ban	1324	-	2017	Plasmid	Plasmid	IncI2	PV1	PV1	Low	IncI2	0	0	3	1	0	0	0	0	0	0	0	0	0	0	0	1	0	0	0	1	0	0	0	0	0	0	0	0	0	0	0	0	0	0
GCA_026018225.1	Russia	RU	Asia	Human	Ban	155	ST 155 Cplx	2018	Plasmid	Plasmid	IncI2	PV1	PV1	Low	IncI2	0	0	1	1	0	0	0	0	0	0	0	0	0	0	0	0	0	0	0	0	0	0	0	0	0	0	0	0	0	0	0	0	0	0
GCA_026017945.1	Russia	RU	Asia	Human	Ban	-	-	2017	Plasmid	Plasmid	IncI2	PV1	PV1	Low	IncI2	0	0	2	1	0	0	0	0	0	0	0	0	0	0	0	0	0	0	0	0	0	0	0	0	0	0	0	0	0	0	0	0	0	0
GCA_026017905.1	Russia	RU	Asia	Human	Ban	4516	-	2017	Plasmid	Plasmid	IncI2	SNP1	SNP1	Low	IncI2	0	0	1	1	0	0	0	0	0	0	0	0	0	0	0	0	0	0	0	0	0	0	0	0	0	0	0	0	0	0	0	0	0	0
GCA_026017885.1	Russia	RU	Asia	Human	Use	1324	-	2015	Plasmid	Plasmid	IncI2	PV1	PV1	Low	IncI2	0	0	2	1	0	0	0	0	0	0	0	0	0	0	0	1	0	0	0	0	0	0	0	0	0	0	0	0	0	0	0	0	0	0
GCA_026017825.1	Russia	RU	Asia	Human	Ban	1011	-	2017	Plasmid	Plasmid	IncX4	Consensus	Consensus	High	IncX4	0	0	2	1	0	0	0	0	0	0	0	0	0	0	0	1	0	0	0	0	0	0	0	0	0	0	0	0	0	0	0	0	0	0
GCA_026017805.1	Russia	RU	Asia	Human	Ban	1114	-	2017	Plasmid	Plasmid	IncX4	Consensus	Consensus	High	IncX4	0	0	1	1	0	0	0	0	0	0	0	0	0	0	0	0	0	0	0	0	0	0	0	0	0	0	0	0	0	0	0	0	0	0
GCA_026017785.1	Russia	RU	Asia	Human	Use	46	ST46 Cplx	2015	Plasmid	Plasmid	IncI2	PV1	PV1	Low	IncI2	0	0	2	1	0	0	0	0	0	0	0	0	0	0	0	0	0	0	0	1	0	0	0	0	0	0	0	0	0	0	0	0	0	0
GCA_026017665.1	Russia	RU	Asia	Human	Use	457	-	2016	Plasmid	Plasmid	IncI2	PV1	PV1	Low	IncI2	0	0	1	1	0	0	0	0	0	0	0	0	0	0	0	0	0	0	0	0	0	0	0	0	0	0	0	0	0	0	0	0	0	0
GCA_026017645.2	Russia	RU	Asia	Human	Ban	515	-	2018	Two plasmids	Plasmid	Other	PV1	PV1	Low	p0111	0	0	1	1	0	0	0	0	0	0	0	0	0	0	0	0	0	0	0	0	0	0	0	0	0	0	0	0	0	0	0	0	0	0
GCA_026017645.1	Russia	RU	Asia	Human	Ban	1196	-	2018		Plasmid	IncI2	PV1	PV1	Low	IncI2	0	0	1	1	0	0	0	0	0	0	0	0	0	0	0	0	0	0	0	0	0	0	0	0	0	0	0	0	0	0	0	0	0	0
GCA_026017625.1	Russia	RU	Asia	Human	Use	3489	-	2013	Plasmid	Plasmid	IncI2	PV1	PV1	Low	IncI2	0	0	2	1	0	0	0	0	0	0	0	0	0	0	0	1	0	0	0	0	0	0	0	0	0	0	0	0	0	0	0	0	0	0
GCA_026017605.1	Russia	RU	Asia	Human	Ban	38	ST38 Cplx	2018	Plasmid	Plasmid	IncX4	Consensus	Consensus	High	IncX4	0	0	2	1	0	0	0	0	0	0	0	0	0	0	0	0	1	0	0	0	0	0	0	0	0	0	0	0	0	0	0	0	0	0
GCA_026017585.1	Russia	RU	Asia	Human	Use	101	ST 101 Cplx	2016	Plasmid	Plasmid	IncX4	Consensus	Consensus	High	IncX4	0	0	1	1	0	0	0	0	0	0	0	0	0	0	0	0	0	0	0	0	0	0	0	0	0	0	0	0	0	0	0	0	0	0
GCA_026017565.1	Russia	RU	Asia	Human	Use	7871	-	2015	Plasmid	Plasmid	IncI2	PV1	PV1	Low	IncI2	0	0	1	1	0	0	0	0	0	0	0	0	0	0	0	0	0	0	0	0	0	0	0	0	0	0	0	0	0	0	0	0	0	0
GCA_026017545.1	Russia	RU	Asia	Human	Use	10	ST10 Cplx	2014	Plasmid	Plasmid	IncI2	PV1	PV1	Low	IncI2	0	0	1	1	0	0	0	0	0	0	0	0	0	0	0	0	0	0	0	0	0	0	0	0	0	0	0	0	0	0	0	0	0	0
GCA_026017525.1	Russia	RU	Asia	Human	Use	13602	-	2013	Plasmid	Plasmid	IncI2	PV1	PV1	Low	IncI2	0	0	1	1	0	0	0	0	0	0	0	0	0	0	0	0	0	0	0	0	0	0	0	0	0	0	0	0	0	0	0	0	0	0
GCA_026017505.1	Russia	RU	Asia	Human	Ban	58	ST 155 Cplx	2017	Plasmid	Plasmid	IncI2	PV1	PV1	Low	IncI2	0	0	3	1	0	0	0	0	0	0	0	0	0	0	0	0	0	0	0	1	0	0	0	0	0	0	0	0	0	0	0	0	0	0
GCA_026017485.1	Russia	RU	Asia	Human	Ban	17	ST20 Cplx	2017	Plasmid	Plasmid	IncHI2	Consensus	Consensus	High	IncHI2	0	0	11	1	0	0	0	0	0	1	0	0	0	0	0	0	0	0	0	1	0	0	0	0	0	0	1	0	1	0	0	0	1	0
GCA_025829575.1	Netherlands	NL	Europe	Swine	Ban	101	ST 101 Cplx	2021	Plasmid	Plasmid	IncHI2	Consensus	Consensus	High	IncHI2	1	1	17	1	0	1	0	0	0	0	1	1	0	1	1	0	0	0	0	1	0	0	1	0	1	0	1	0	1	0	0	0	1	1
GCA_025826495.1	China	CN	Asia	Human	Ban	1308	-	2018	Plasmid	Plasmid	IncI2	PV1	PV1	Low	IncI2	0	0	2	1	0	0	0	0	0	0	0	0	0	0	0	0	0	0	0	0	0	0	0	0	0	0	0	0	0	0	0	0	0	0
GCA_025796085.1	China	CN	Asia	Swine	Ban	6118	-	2017	Plasmid	Plasmid	Other	PV3	PV3	Low	IncX3	1	1	2	1	0	0	0	0	0	0	0	0	0	0	0	0	0	0	0	0	0	0	0	0	0	0	0	0	0	0	0	0	0	0
GCA_025796045.1	China	CN	Asia	Swine	Ban	6625	ST 29 Cplx	2017	Plasmid	Plasmid	IncX4	PV3	PV3	Low	IncX4	0	0	1	1	0	0	0	0	0	0	0	0	0	0	0	0	0	0	0	0	0	0	0	0	0	0	0	0	0	0	0	0	0	0
GCA_025796005.1	China	CN	Asia	Swine	Ban	1684	-	2017	Plasmid	Plasmid	IncHI2	Other	Other	High	IncHI2	1	1	14	1	0	0	0	0	0	1	0	0	0	0	0	0	1	0	0	0	0	0	1	0	1	0	1	0	1	0	1	1	1	0
GCA_025795985.1	China	CN	Asia	Swine	Ban	9992	-	2017	Plasmid	Plasmid	IncX4	PV3	PV3	Low	IncX4	0	0	3	1	0	0	0	0	0	0	0	0	0	0	0	0	0	0	0	0	0	0	0	0	0	0	1	0	0	0	0	0	0	1
GCA_025795905.1	China	CN	Asia	Swine	Ban	457	-	2017	Plasmid	Plasmid	Other	Consensus	Consensus	High	IncFIB(AP001918)	1	1	5	1	0	0	0	0	0	0	0	0	0	0	0	0	0	0	0	0	0	0	0	0	0	0	1	0	0	0	0	0	0	0
GCA_025795695.1	China	CN	Asia	Swine	Ban	23	ST23 Cplx	2017	Plasmid	Plasmid	IncHI2	Other	Other	High	IncHI2	1	1	14	1	0	0	0	0	0	1	0	0	0	0	0	0	1	0	0	0	0	0	1	0	1	0	1	0	1	0	1	1	1	0
GCA_025795505.1	China	CN	Asia	Swine	Ban	10	ST10 Cplx	2017	Plasmid	Plasmid	Other	Other	Other	High	ND	1	1	3	1	0	0	0	0	0	0	0	0	0	0	0	0	0	0	1	0	0	0	0	0	0	0	0	0	0	0	0	0	0	0
GCA_025795385.1	China	CN	Asia	Swine	Ban	2599	-	2017	Plasmid	Plasmid	IncX4	PV3	PV3	Low	IncX4	0	0	1	1	0	0	0	0	0	0	0	0	0	0	0	0	0	0	0	0	0	0	0	0	0	0	0	0	0	0	0	0	0	0
GCA_025795345.1	China	CN	Asia	Swine	Ban	2599	-	2017	Plasmid	Plasmid	IncX4	PV3	PV3	Low	IncX4	0	0	1	1	0	0	0	0	0	0	0	0	0	0	0	0	0	0	0	0	0	0	0	0	0	0	0	0	0	0	0	0	0	0
GCA_025795325.1	China	CN	Asia	Swine	Ban	2599	-	2017	Plasmid	Plasmid	IncX4	PV3	PV3	Low	IncX4	0	0	1	1	0	0	0	0	0	0	0	0	0	0	0	0	0	0	0	0	0	0	0	0	0	0	0	0	0	0	0	0	0	0
GCA_025795285.1	China	CN	Asia	Swine	Ban	2599	-	2017	Plasmid	Plasmid	IncX4	PV3	PV3	Low	IncX4	0	0	1	1	0	0	0	0	0	0	0	0	0	0	0	0	0	0	0	0	0	0	0	0	0	0	0	0	0	0	0	0	0	0
GCA_025795255.1	China	CN	Asia	Swine	Ban	2599	-	2017	Plasmid	Plasmid	IncX4	PV3	PV3	Low	IncX4	0	0	1	1	0	0	0	0	0	0	0	0	0	0	0	0	0	0	0	0	0	0	0	0	0	0	0	0	0	0	0	0	0	0
GCA_025795225.1	China	CN	Asia	Swine	Ban	2599	-	2017	Plasmid	Plasmid	IncX4	PV3	PV3	Low	IncX4	0	0	1	1	0	0	0	0	0	0	0	0	0	0	0	0	0	0	0	0	0	0	0	0	0	0	0	0	0	0	0	0	0	0
GCA_025795065.1	China	CN	Asia	Human	Use	2599	-	2015	Plasmid	Plasmid	IncI2	SNP1	SNP1	Low	IncI2	0	0	1	1	0	0	0	0	0	0	0	0	0	0	0	0	0	0	0	0	0	0	0	0	0	0	0	0	0	0	0	0	0	0
GCA_025792865.1	China	CN	Asia	Human	Use	2599	-	2015	Plasmid	Plasmid	IncX4	Consensus	Consensus	High	IncX4	0	0	1	1	0	0	0	0	0	0	0	0	0	0	0	0	0	0	0	0	0	0	0	0	0	0	0	0	0	0	0	0	0	0
GCA_025717195.1	China	CN	Asia	Human	Use	2599	-	2015	Plasmid	Plasmid	IncI2	SNP1	SNP1	Low	IncI2	0	0	1	1	0	0	0	0	0	0	0	0	0	0	0	0	0	0	0	0	0	0	0	0	0	0	0	0	0	0	0	0	0	0
GCA_025715385.1	UK	GB	Europe	Human	Ban	2599	-	2022	Plasmid	Plasmid	IncX4	Consensus	Consensus	High	IncX4	0	0	1	1	0	0	0	0	0	0	0	0	0	0	0	0	0	0	0	0	0	0	0	0	0	0	0	0	0	0	0	0	0	0
GCA_025714205.1	UK	GB	Europe	Human	Ban	2599	-	2022	Plasmid	Plasmid	Other	Consensus	Consensus	High	p0111	1	1	1	1	0	0	0	0	0	0	0	0	0	0	0	0	0	0	0	0	0	0	0	0	0	0	0	0	0	0	0	0	0	0
GCA_025672505.1	Malaysia	MY	Asia	Human	Ban	2599	-	2018	Plasmid	Plasmid	Other	SDV2	SDV2	High	ND	0	0	12	1	0	0	0	1	0	1	1	0	1	0	0	0	0	0	0	0	0	0	1	0	1	0	1	0	1	0	0	0	0	0
GCA_025640125.1	Germany	DE	Europe	Chicken	Use	2599	-	2015	Plasmid	Plasmid	IncHI2	Consensus	Consensus	High	IncHI2	0	0	9	1	0	0	0	1	0	0	0	1	0	1	0	0	0	0	0	0	0	0	1	0	0	0	0	0	0	0	0	0	2	0
GCA_025583625.1	China	CN	Asia	Chicken	Ban	2599	-	2019	Chromosome	Chromosome	NA	NA	NA		NA	NA	NA	NA	NA	NA	NA	NA	NA	NA	NA	NA	NA	NA	NA	NA	NA	NA	NA	NA	NA	NA	NA	NA	NA	NA	NA	NA	NA	NA	NA	NA	NA	NA	NA
GCA_025583595.1	China	CN	Asia	Chicken	Ban	2599	-	2019	Chromosome	Chromosome	NA	NA	NA		NA	NA	NA	NA	NA	NA	NA	NA	NA	NA	NA	NA	NA	NA	NA	NA	NA	NA	NA	NA	NA	NA	NA	NA	NA	NA	NA	NA	NA	NA	NA	NA	NA	NA	NA
GCA_025583585.1	China	CN	Asia	Chicken	Ban	2599	-	2019	Chromosome	Chromosome	NA	NA	NA		NA	NA	NA	NA	NA	NA	NA	NA	NA	NA	NA	NA	NA	NA	NA	NA	NA	NA	NA	NA	NA	NA	NA	NA	NA	NA	NA	NA	NA	NA	NA	NA	NA	NA	NA
GCA_025583545.1	China	CN	Asia	Chicken	Ban	2599	-	2019	Chromosome	Chromosome	NA	NA	NA		NA	NA	NA	NA	NA	NA	NA	NA	NA	NA	NA	NA	NA	NA	NA	NA	NA	NA	NA	NA	NA	NA	NA	NA	NA	NA	NA	NA	NA	NA	NA	NA	NA	NA	NA
GCA_025565265.1	Peru	PE	South America	Human	Ban	2599	-	2018	Plasmid	Plasmid	IncI2	PV4	PV4	Low	IncI2	0	0	1	1	0	0	0	0	0	0	0	0	0	0	0	0	0	0	0	0	0	0	0	0	0	0	0	0	0	0	0	0	0	0
GCA_025565145.1	Peru	PE	South America	Human	Ban	2599	-	2017	Plasmid	Plasmid	IncI2	PV4	PV4	Low	IncI2	0	0	2	1	0	0	0	0	0	0	0	0	0	0	0	0	1	0	0	0	0	0	0	0	0	0	0	0	0	0	0	0	0	0
GCA_025564985.1	Peru	PE	South America	Human	Ban	3944	-	2017	Plasmid	Plasmid	IncI2	PV4	PV4	Low	IncI2	0	0	1	1	0	0	0	0	0	0	0	0	0	0	0	0	0	0	0	0	0	0	0	0	0	0	0	0	0	0	0	0	0	0
GCA_025564715.1	Peru	PE	South America	Human	Ban	3714	-	2017	Plasmid	Plasmid	IncI2	PV4	PV4	Low	IncI2	0	0	1	1	0	0	0	0	0	0	0	0	0	0	0	0	0	0	0	0	0	0	0	0	0	0	0	0	0	0	0	0	0	0
GCA_025564425.1	Peru	PE	South America	Human	Ban	3714	-	2017	Plasmid	Plasmid	IncI2	PV4	PV4	Low	IncI2	0	0	1	1	0	0	0	0	0	0	0	0	0	0	0	0	0	0	0	0	0	0	0	0	0	0	0	0	0	0	0	0	0	0
GCA_025564015.1	Peru	PE	South America	Human	Ban	3714	-	2017	Plasmid	Plasmid	IncI2	PV4	PV4	Low	IncI2	0	0	1	1	0	0	0	0	0	0	0	0	0	0	0	0	0	0	0	0	0	0	0	0	0	0	0	0	0	0	0	0	0	0
GCA_025563845.1	Peru	PE	South America	Human	Ban	2253	-	2017	Plasmid	Plasmid	Other	Consensus	Consensus	High	p0111	0	0	1	1	0	0	0	0	0	0	0	0	0	0	0	0	0	0	0	0	0	0	0	0	0	0	0	0	0	0	0	0	0	0
GCA_025563645.1	Peru	PE	South America	Human	Ban	2253	-	2017	Plasmid	Plasmid	IncI2	PV4	PV4	Low	IncI2	0	0	1	1	0	0	0	0	0	0	0	0	0	0	0	0	0	0	0	0	0	0	0	0	0	0	0	0	0	0	0	0	0	0
GCA_025436865.1	Qatar	QA	Asia	Chicken	Ban	10	ST10 Cplx	2017	Plasmid	Plasmid	IncI2	Consensus	Consensus	High	IncI2	1	1	4	1	0	0	0	0	0	1	0	0	0	0	0	0	0	0	0	1	0	0	0	0	0	0	0	0	0	0	0	0	0	1
GCA_025436795.1	Qatar	QA	Asia	Chicken	Ban	-	-	2017	Plasmid	Plasmid	IncI2	Consensus	Consensus	High	IncI2	1	1	1	1	0	0	0	0	0	0	0	0	0	0	0	0	0	0	0	0	0	0	0	0	0	0	0	0	0	0	0	0	0	0
GCA_025436755.1	Qatar	QA	Asia	Chicken	Ban	10	ST10 Cplx	2017	Plasmid	Plasmid	IncI2	Consensus	Consensus	High	IncI2	1	1	1	1	0	0	0	0	0	0	0	0	0	0	0	0	0	0	0	0	0	0	0	0	0	0	0	0	0	0	0	0	0	0
GCA_025436745.1	Qatar	QA	Asia	Chicken	Ban	69	ST 69 Cplx	2017	Plasmid	Plasmid	IncI2	Consensus	Consensus	High	IncI2	1	1	1	1	0	0	0	0	0	0	0	0	0	0	0	0	0	0	0	0	0	0	0	0	0	0	0	0	0	0	0	0	0	0
GCA_025436735.1	Qatar	QA	Asia	Chicken	Ban	2179	-	2017	Plasmid	Plasmid	IncI2	Consensus	Consensus	High	IncI2	1	1	1	1	0	0	0	0	0	0	0	0	0	0	0	0	0	0	0	0	0	0	0	0	0	0	0	0	0	0	0	0	0	0
GCA_025433815.1	France	FR	Europe	Bovine	Use	10	ST10 Cplx	2007	Plasmid	Plasmid	Other	Consensus	Consensus	High	ND	0	0	3	1	0	0	0	0	0	0	0	0	0	0	1	0	0	0	0	0	0	0	0	0	0	0	0	0	1	0	0	0	0	0
GCA_025405415.1	Lebanon	LB	Asia	Human	Ban	42	-	2019	Plasmid	Plasmid	IncX4	Consensus	Consensus	High	IncX4	0	0	2	1	0	0	0	0	0	0	1	0	0	0	0	0	0	0	0	0	0	0	0	0	0	0	0	0	0	0	0	0	0	0
GCA_025405335.1	Lebanon	LB	Asia	Human	Ban	410	ST 23 Cplx	2019	Plasmid	Plasmid	IncX4	Consensus	Consensus	High	IncX4	0	0	2	1	0	0	0	0	0	0	1	0	0	0	0	0	0	0	0	0	0	0	0	0	0	0	0	0	0	0	0	0	0	0
GCA_025405165.1	Lebanon	LB	Asia	Human	Ban	165	ST 165 Cplx	2018	Plasmid	Plasmid	IncX4	Consensus	Consensus	High	IncX4	0	0	2	1	0	0	0	0	0	0	1	0	0	0	0	0	0	0	0	0	0	0	0	0	0	0	0	0	0	0	0	0	0	0
GCA_025404155.1	Lebanon	LB	Asia	Human	Ban	101	ST 101 Cplx	2018	Plasmid	Plasmid	IncX4	Consensus	Consensus	High	IncX4	0	0	1	1	0	0	0	0	0	0	0	0	0	0	0	0	0	0	0	0	0	0	0	0	0	0	0	0	0	0	0	0	0	0
GCA_025404035.1	Lebanon	LB	Asia	Human	Ban	1642	-	2018	Plasmid	Plasmid	IncX4	Consensus	Consensus	High	IncX4	0	0	1	1	0	0	0	0	0	0	0	0	0	0	0	0	0	0	0	0	0	0	0	0	0	0	0	0	0	0	0	0	0	0
GCA_025403995.1	Lebanon	LB	Asia	Human	Ban	354	ST 354 Cplx	2018	Plasmid	Plasmid	IncHI2	Consensus	Consensus	High	IncHI2	0	0	13	1	0	0	0	1	0	1	1	1	0	1	0	0	0	0	0	1	0	0	0	0	0	0	1	0	1	0	0	0	0	1
GCA_025312055.1	Ecuador	EC	South America	Chicken	Ban	744	-	2021	Plasmid	Plasmid	IncI2	PV1	PV1	Low	IncI2	0	0	2	1	0	0	0	0	0	1	0	0	0	0	0	0	0	0	0	0	0	0	0	0	0	0	0	0	0	0	0	0	0	0
GCA_025312035.1	Ecuador	EC	South America	Human	Ban	226	ST 226 Cplx	2021	Plasmid	Plasmid	IncI2	PV4	PV4	Low	IncI2	0	0	1	1	0	0	0	0	0	0	0	0	0	0	0	0	0	0	0	0	0	0	0	0	0	0	0	0	0	0	0	0	0	0
GCA_025306155.1	Ecuador	EC	South America	Human	Ban	5222	-	2021	Plasmid	Plasmid	IncI2	PV4	PV4	Low	IncI2	0	0	1	1	0	0	0	0	0	0	0	0	0	0	0	0	0	0	0	0	0	0	0	0	0	0	0	0	0	0	0	0	0	0
GCA_025303735.1	Ecuador	EC	South America	Human	Ban	6831	ST 165 Cplx	2021	Plasmid	Plasmid	IncI2	PV1	PV1	Low	IncI2	0	0	1	1	0	0	0	0	0	0	0	0	0	0	0	0	0	0	0	0	0	0	0	0	0	0	0	0	0	0	0	0	0	0
GCA_025300955.1	Ecuador	EC	South America	Human	Ban	206	ST 206 Cplx	2021	Plasmid	Plasmid	IncI2	PV1	PV1	Low	IncI2	0	0	2	1	0	0	0	0	0	0	0	0	0	0	0	0	1	0	0	0	0	0	0	0	0	0	0	0	0	0	0	0	0	0
GCA_025298815.1	Ecuador	EC	South America	Human	Ban	6831	ST 165 Cplx	2021	Plasmid	Plasmid	IncI2	SDV1	SDV1	Low	IncI2	0	0	1	1	0	0	0	0	0	0	0	0	0	0	0	0	0	0	0	0	0	0	0	0	0	0	0	0	0	0	0	0	0	0
GCA_025298515.1	Ecuador	EC	South America	Chicken	Ban	167	ST10 Cplx	2021	Plasmid	Plasmid	Other	PV1	PV1	Low	IncB/O/K/Z	0	0	3	1	0	0	0	0	0	0	0	0	0	0	0	0	0	0	0	0	0	0	0	0	0	0	0	0	0	0	0	0	0	1
GCA_025298315.1	Ecuador	EC	South America	Human	Ban	744	-	2021	Plasmid	Plasmid	IncI2	PV1	PV1	Low	IncI2	0	0	1	1	0	0	0	0	0	0	0	0	0	0	0	0	0	0	0	0	0	0	0	0	0	0	0	0	0	0	0	0	0	0
GCA_025297655.1	Ecuador	EC	South America	Human	Ban	48	ST10 Cplx	2021	Plasmid/Chromosome	Plasmid/Chromosome	Other	Consensus	Consensus	High	p0111	0	0	7	1	0	0	0	0	0	0	0	1	0	1	0	0	0	0	0	0	0	0	0	0	0	0	1	0	0	0	0	0	0	1
GCA_025294975.1	Ecuador	EC	South America	Chicken	Ban	617	ST10 Cplx	2021	Plasmid	Plasmid	IncI2	PV4	PV4	Low	IncI2	0	0	2	1	0	0	0	0	0	0	0	0	0	0	0	0	0	0	0	0	0	0	0	0	0	0	0	0	0	0	0	0	0	0
GCA_025294335.2	Ecuador	EC	South America	Chicken	Ban	156	ST 156 Cplx	2021	Two plasmids	Plasmid	IncX4	SDV1	SDV1	Low	IncX4	0	0	1	1	0	0	0	0	0	0	0	0	0	0	0	0	0	0	0	0	0	0	0	0	0	0	0	0	0	0	0	0	0	0
GCA_025294335.1	Ecuador	EC	South America	Chicken	Ban	5229	ST 101 Cplx	2021		Plasmid	IncI2	SDV1	SDV1	Low	IncI2	0	0	2	1	0	0	0	0	0	0	0	0	0	0	0	0	0	0	0	1	0	0	0	0	0	0	0	0	0	0	0	0	0	0
GCA_025292795.1	Ecuador	EC	South America	Human	Ban	617	ST10 Cplx	2021	Plasmid/Chromosome	Plasmid/Chromosome	IncI2	PV1	PV1	Low	IncI2	1	1	1	1	0	0	0	0	0	0	0	0	0	0	0	0	0	0	0	0	0	0	0	0	0	0	0	0	0	0	0	0	0	0
GCA_025289495.1	Ecuador	EC	South America	Chicken	Ban	746	-	2021	Plasmid	Plasmid	IncI2	SDV1	SDV1	Low	IncI2	0	0	1	1	0	0	0	0	0	0	0	0	0	0	0	0	0	0	0	0	0	0	0	0	0	0	0	0	0	0	0	0	0	0
GCA_025284975.1	Ecuador	EC	South America	Chicken	Ban	617	ST10 Cplx	2018	Plasmid	Plasmid	IncI2	PV1	PV1	Low	IncI2	0	0	1	1	0	0	0	0	0	0	0	0	0	0	0	0	0	0	0	0	0	0	0	0	0	0	0	0	0	0	0	0	0	0
GCA_025280835.1	Ecuador	EC	South America	Chicken	Ban	410	ST 23 Cplx	2018	Plasmid	Plasmid	IncI2	SNP1	SNP1	Low	IncI2	0	0	1	1	0	0	0	0	0	0	0	0	0	0	0	0	0	0	0	0	0	0	0	0	0	0	0	0	0	0	0	0	0	0
GCA_025280375.1	Ecuador	EC	South America	Human	Ban	359	ST 101 Cplx	2021	Plasmid	Plasmid	IncI2	PV4	PV4	Low	IncI2	0	0	1	1	0	0	0	0	0	0	0	0	0	0	0	0	0	0	0	0	0	0	0	0	0	0	0	0	0	0	0	0	0	0
GCA_025280235.1	Ecuador	EC	South America	Chicken	Ban	359	ST 101 Cplx	2021	Plasmid	Plasmid	IncI2	PV1	PV1	Low	IncI2	1	1	1	1	0	0	0	0	0	0	0	0	0	0	0	0	0	0	0	0	0	0	0	0	0	0	0	0	0	0	0	0	0	0
GCA_025275795.1	Ecuador	EC	South America	Human	Ban	10	ST10 Cplx	2021	Plasmid	Plasmid	IncI2	PV4	PV4	Low	IncI2	0	0	1	1	0	0	0	0	0	0	0	0	0	0	0	0	0	0	0	0	0	0	0	0	0	0	0	0	0	0	0	0	0	0
GCA_025157635.1	China	CN	Asia	Human	Use	206	ST 206 Cplx	2014	Plasmid	Plasmid	IncI2	SNP2	SNP2	High	IncI2	0	0	1	1	0	0	0	0	0	0	0	0	0	0	0	0	0	0	0	0	0	0	0	0	0	0	0	0	0	0	0	0	0	0
GCA_025157605.1	China	CN	Asia	Human	Use	617	ST10 Cplx	2012	Plasmid	Plasmid	IncI2	SDV1	SDV1	Low	IncI2	0	0	1	1	0	0	0	0	0	0	0	0	0	0	0	0	0	0	0	0	0	0	0	0	0	0	0	0	0	0	0	0	0	0
GCA_025157595.1	China	CN	Asia	Human	Use	617	ST10 Cplx	2012	Plasmid	Plasmid	IncI2	SDV1	SDV1	Low	IncI2	0	0	1	1	0	0	0	0	0	0	0	0	0	0	0	0	0	0	0	0	0	0	0	0	0	0	0	0	0	0	0	0	0	0
GCA_025157555.1	China	CN	Asia	Human	Use	744	-	2013	Plasmid	Plasmid	IncI2	Consensus	Consensus	High	IncI2	0	0	2	1	0	0	0	0	0	0	0	0	0	0	0	0	0	0	0	1	0	0	0	0	0	0	0	0	0	0	0	0	0	0
GCA_025157535.1	China	CN	Asia	Human	Use	746	-	2012	Plasmid	Plasmid	Other	Consensus	Consensus	High	p0111	1	1	5	1	0	0	0	0	0	1	0	0	0	0	0	0	0	0	0	0	0	0	1	0	0	0	0	0	0	0	0	0	0	0
GCA_025157515.1	China	CN	Asia	Human	Use	167	ST10 Cplx	2012	Plasmid	Plasmid	IncI2	PV1	PV1	Low	IncI2	0	0	1	1	0	0	0	0	0	0	0	0	0	0	0	0	0	0	0	0	0	0	0	0	0	0	0	0	0	0	0	0	0	0
GCA_025157485.1	China	CN	Asia	Human	Use	10	ST10 Cplx	2016	Plasmid	Plasmid	IncI2	SNP2	SNP2	High	IncI2	1	1	1	1	0	0	0	0	0	0	0	0	0	0	0	0	0	0	0	0	0	0	0	0	0	0	0	0	0	0	0	0	0	0
GCA_025157475.1	China	CN	Asia	Human	Use	131	ST 131 Cplx	2012	Plasmid	Plasmid	IncHI2	Consensus	Consensus	High	IncHI2	1	1	15	1	0	0	0	1	0	1	1	1	0	1	0	0	0	0	0	0	0	1	1	0	1	0	1	0	0	0	0	0	1	0
GCA_025157455.1	China	CN	Asia	Human	Use	95	ST 95 Cplx	2015	Plasmid	Plasmid	IncHI2	SDV2	SDV2	High	IncHI2	1	1	6	1	0	0	0	0	0	0	0	0	0	0	0	0	0	0	0	0	0	0	0	0	0	0	1	0	0	0	1	1	0	0
GCA_025157435.1	China	CN	Asia	Human	Use	23	ST23 Cplx	2016	Plasmid	Plasmid	IncI2	SNP1	SNP1	Low	IncI2	0	0	2	1	0	0	0	0	0	0	0	0	0	0	0	0	0	0	0	0	0	0	0	0	0	0	0	0	0	0	0	0	0	0
GCA_025157415.1	China	CN	Asia	Human	Use	117	-	2016	Plasmid	Plasmid	IncI2	SDV1	SDV1	Low	IncI2	0	0	1	1	0	0	0	0	0	0	0	0	0	0	0	0	0	0	0	0	0	0	0	0	0	0	0	0	0	0	0	0	0	0
GCA_025157395.1	China	CN	Asia	Human	Use	206	ST 206 Cplx	2015	Plasmid	Plasmid	IncI2	SNP1	SNP1	Low	IncI2	0	0	2	1	0	0	0	0	0	0	0	0	0	0	0	0	0	0	0	0	0	0	0	0	0	0	0	0	0	0	0	0	0	0
GCA_025157345.1	China	CN	Asia	Human	Ban	88	ST 23 Cplx	2018	Plasmid	Plasmid	IncHI2	Consensus	Consensus	High	IncHI2	1	1	13	1	0	0	0	0	0	1	0	1	0	1	0	0	0	0	0	0	0	0	1	0	0	0	1	0	0	0	0	0	0	1
GCA_025157315.1	China	CN	Asia	Human	Ban	7852	-	2018	Plasmid	Plasmid	IncX4	PV3	PV3	Low	IncX4	0	0	1	1	0	0	0	0	0	0	0	0	0	0	0	0	0	0	0	0	0	0	0	0	0	0	0	0	0	0	0	0	0	0
GCA_025157295.1	China	CN	Asia	Human	Ban	156	ST 156 Cplx	2018	Plasmid	Plasmid	IncI2	SNP2	SNP2	High	IncI2	1	1	1	1	0	0	0	0	0	0	0	0	0	0	0	0	0	0	0	0	0	0	0	0	0	0	0	0	0	0	0	0	0	0
GCA_025157275.1	China	CN	Asia	Human	Ban	2705	-	2019	Plasmid	Plasmid	IncI2	PV1	PV1	Low	IncI2	0	0	1	1	0	0	0	0	0	0	0	0	0	0	0	0	0	0	0	0	0	0	0	0	0	0	0	0	0	0	0	0	0	0
GCA_025157255.1	China	CN	Asia	Human	Ban	354	ST 354 Cplx	2019	Plasmid	Plasmid	IncI2	SNP2	SNP2	High	IncI2	1	1	1	1	0	0	0	0	0	0	0	0	0	0	0	0	0	0	0	0	0	0	0	0	0	0	0	0	0	0	0	0	0	0
GCA_025157235.1	China	CN	Asia	Human	Ban	156	ST 156 Cplx	2018	Plasmid	Plasmid	IncI2	PV1	PV1	Low	IncI2	0	0	2	1	0	0	0	0	0	0	0	0	0	0	0	0	1	0	0	0	0	0	0	0	0	0	0	0	0	0	0	0	0	0
GCA_025157215.1	China	CN	Asia	Human	Ban	156	ST 156 Cplx	2018	Plasmid	Plasmid	IncI2	Consensus	Consensus	High	IncI2	0	0	1	1	0	0	0	0	0	0	0	0	0	0	0	0	0	0	0	0	0	0	0	0	0	0	0	0	0	0	0	0	0	0
GCA_025157195.1	China	CN	Asia	Human	Ban	69	ST 69 Cplx	2018	Plasmid	Plasmid	IncI2	SNP2	SNP2	High	IncI2	0	0	1	1	0	0	0	0	0	0	0	0	0	0	0	0	0	0	0	0	0	0	0	0	0	0	0	0	0	0	0	0	0	0
GCA_025157175.1	China	CN	Asia	Human	Ban	155	ST 155 Cplx	2018	Plasmid	Plasmid	IncI2	SNP1	SNP1	Low	IncI2	1	1	1	1	0	0	0	0	0	0	0	0	0	0	0	0	0	0	0	0	0	0	0	0	0	0	0	0	0	0	0	0	0	0
GCA_025157155.1	China	CN	Asia	Human	Ban	10	ST10 Cplx	2018	Plasmid	Plasmid	IncX4	Consensus	Consensus	High	IncX4	0	0	1	1	0	0	0	0	0	0	0	0	0	0	0	0	0	0	0	0	0	0	0	0	0	0	0	0	0	0	0	0	0	0
GCA_025157135.1	China	CN	Asia	Human	Ban	542	-	2018	Plasmid	Plasmid	IncI2	PV1	PV1	Low	IncI2	0	0	2	1	0	0	0	0	0	0	0	0	0	0	0	0	0	0	0	0	0	0	0	0	0	0	0	0	0	0	0	0	0	0
GCA_025157105.1	China	CN	Asia	Human	Ban	131	ST 131 Cplx	2019	Plasmid	Plasmid	IncI2	SNP26	Other	Low	IncI2	0	0	1	1	0	0	0	0	0	0	0	0	0	0	0	0	0	0	0	0	0	0	0	0	0	0	0	0	0	0	0	0	0	0
GCA_025157075.1	China	CN	Asia	Human	Ban	206	ST 206 Cplx	2018	Plasmid	Plasmid	IncI2	SNP1	SNP1	Low	IncI2	0	0	1	1	0	0	0	0	0	0	0	0	0	0	0	0	0	0	0	0	0	0	0	0	0	0	0	0	0	0	0	0	0	0
GCA_025157055.1	China	CN	Asia	Human	Ban	131	ST 131 Cplx	2018	Plasmid	Plasmid	IncI2	SDV1	SDV1	Low	IncI2	0	0	1	1	0	0	0	0	0	0	0	0	0	0	0	0	0	0	0	0	0	0	0	0	0	0	0	0	0	0	0	0	0	0
GCA_025157035.1	China	CN	Asia	Human	Ban	2732	-	2018	Plasmid	Plasmid	IncI2	PV1	PV1	Low	IncI2	0	0	1	1	0	0	0	0	0	0	0	0	0	0	0	0	0	0	0	0	0	0	0	0	0	0	0	0	0	0	0	0	0	0
GCA_025157015.1	China	CN	Asia	Human	Ban	201	ST 469 Cplx	2018	Plasmid	Plasmid	IncHI2	SDV4	Other	Low	IncHI2	0	0	13	1	0	0	0	0	0	0	1	1	0	1	0	0	0	0	0	1	0	0	0	0	0	0	0	0	0	0	1	1	0	0
GCA_025156995.1	China	CN	Asia	Human	Ban	206	ST 206 Cplx	2019	Plasmid	Plasmid	IncI2	PV2	PV2	Low	IncI2	0	0	1	1	0	0	0	0	0	0	0	0	0	0	0	0	0	0	0	0	0	0	0	0	0	0	0	0	0	0	0	0	0	0
GCA_025156975.1	China	CN	Asia	Human	Ban	206	ST 206 Cplx	2019	Chromosome	Chromosome	NA	NA	NA		NA	NA	NA	NA	NA	NA	NA	NA	NA	NA	NA	NA	NA	NA	NA	NA	NA	NA	NA	NA	NA	NA	NA	NA	NA	NA	NA	NA	NA	NA	NA	NA	NA	NA	NA
GCA_025156955.1	China	CN	Asia	Human	Ban	165	ST 165 Cplx	2019	Plasmid	Plasmid	IncI2	PV1	PV1	Low	IncI2	0	0	2	1	0	0	0	0	0	0	0	0	0	0	0	0	1	0	0	0	0	0	0	0	0	0	0	0	0	0	0	0	0	0
GCA_025156935.1	China	CN	Asia	Human	Ban	206	ST 206 Cplx	2019	Plasmid	Plasmid	IncI2	SDV1	SDV1	Low	IncI2	0	0	1	1	0	0	0	0	0	0	0	0	0	0	0	0	0	0	0	0	0	0	0	0	0	0	0	0	0	0	0	0	0	0
GCA_025156915.1	China	CN	Asia	Human	Ban	10	ST10 Cplx	2019	Chromosome	Chromosome	NA	NA	NA		NA	NA	NA	NA	NA	NA	NA	NA	NA	NA	NA	NA	NA	NA	NA	NA	NA	NA	NA	NA	NA	NA	NA	NA	NA	NA	NA	NA	NA	NA	NA	NA	NA	NA	NA
GCA_025156885.1	China	CN	Asia	Human	Ban	744	-	2019	Plasmid	Plasmid	IncHI2	Consensus	Consensus	High	IncHI2	1	1	14	1	0	0	0	0	0	1	1	0	1	0	0	0	0	0	0	0	0	0	1	0	1	0	1	0	0	0	0	0	1	1
GCA_025156875.1	China	CN	Asia	Human	Ban	744	-	2019	Plasmid	Plasmid	IncI2	SDV1	SDV1	Low	IncI2	0	0	2	1	0	0	0	0	0	0	0	0	0	0	0	0	0	0	0	0	0	0	0	0	0	0	0	0	0	0	0	0	0	0
GCA_025156855.1	China	CN	Asia	Human	Ban	10	ST10 Cplx	2019	Plasmid	Plasmid	IncI2	SDV1	SDV1	Low	IncI2	0	0	2	1	0	0	0	0	0	0	0	0	0	0	0	0	0	0	0	0	0	0	0	0	0	0	0	0	0	0	0	0	0	0
GCA_025156825.1	China	CN	Asia	Human	Ban	69	ST 69 Cplx	2019	Plasmid	Plasmid	IncI2	PV1	PV1	Low	IncI2	0	0	1	1	0	0	0	0	0	0	0	0	0	0	0	0	0	0	0	0	0	0	0	0	0	0	0	0	0	0	0	0	0	0
GCA_025156815.1	China	CN	Asia	Human	Ban	354	ST 354 Cplx	2019	Plasmid	Plasmid	IncI2	SNP1	SNP1	Low	IncI2	0	0	2	1	0	0	0	0	0	0	0	0	0	0	0	0	0	0	0	0	0	0	0	0	0	0	0	0	0	0	0	0	0	0
GCA_025156795.1	China	CN	Asia	Human	Ban	57	ST 350 Cplx	2019	Plasmid	Plasmid	IncI2	SNP1	SNP1	Low	IncI2	0	0	1	1	0	0	0	0	0	0	0	0	0	0	0	0	0	0	0	0	0	0	0	0	0	0	0	0	0	0	0	0	0	0
GCA_025156765.1	China	CN	Asia	Human	Ban	1730	-	2019	Plasmid	Plasmid	IncI2	PV1	PV1	Low	IncI2	0	0	1	1	0	0	0	0	0	0	0	0	0	0	0	0	0	0	0	0	0	0	0	0	0	0	0	0	0	0	0	0	0	0
GCA_025156755.1	China	CN	Asia	Human	Ban	131	ST 131 Cplx	2019	Plasmid	Plasmid	IncI2	PV1	PV1	Low	IncI2	0	0	1	1	0	0	0	0	0	0	0	0	0	0	0	0	0	0	0	0	0	0	0	0	0	0	0	0	0	0	0	0	0	0
GCA_025156735.1	China	CN	Asia	Human	Ban	95	ST 95 Cplx	2018	Plasmid	Plasmid	IncX4	PV3	PV3	Low	IncX4	0	0	1	1	0	0	0	0	0	0	0	0	0	0	0	0	0	0	0	0	0	0	0	0	0	0	0	0	0	0	0	0	0	0
GCA_025156675.1	China	CN	Asia	Human	Use	46	ST46 Cplx	2016	Plasmid	Plasmid	IncI2	SNP1	SNP1	Low	IncI2	0	0	1	1	0	0	0	0	0	0	0	0	0	0	0	0	0	0	0	0	0	0	0	0	0	0	0	0	0	0	0	0	0	0
GCA_025156615.1	China	CN	Asia	Human	Use	46	ST46 Cplx	2016	Plasmid	Plasmid	IncI2	SNP1	SNP1	Low	IncI2	0	0	1	1	0	0	0	0	0	0	0	0	0	0	0	0	0	0	0	0	0	0	0	0	0	0	0	0	0	0	0	0	0	0
GCA_025156605.1	China	CN	Asia	Human	Ban	46	ST46 Cplx	2017	Plasmid	Plasmid	IncHI2	SNP1	SNP1	Low	IncHI2	0	0	13	1	0	0	0	0	0	1	0	0	0	0	0	0	1	0	0	1	0	0	1	0	0	0	1	0	1	0	0	0	1	1
GCA_025156595.1	China	CN	Asia	Human	Ban	10	ST10 Cplx	2017	Plasmid	Plasmid	IncI2	SDV1	SDV1	Low	IncI2	0	0	1	1	0	0	0	0	0	0	0	0	0	0	0	0	0	0	0	0	0	0	0	0	0	0	0	0	0	0	0	0	0	0
GCA_025156535.1	China	CN	Asia	Human	Ban	93	ST 168 Cplx	2017	Plasmid	Plasmid	IncI2	PV1	PV1	Low	IncI2	0	0	1	1	0	0	0	0	0	0	0	0	0	0	0	0	0	0	0	0	0	0	0	0	0	0	0	0	0	0	0	0	0	0
GCA_025156505.1	China	CN	Asia	Human	Use	424	-	2016	Plasmid	Plasmid	IncX4	SNP25	Other	Low	IncX4	0	0	1	1	0	0	0	0	0	0	0	0	0	0	0	0	0	0	0	0	0	0	0	0	0	0	0	0	0	0	0	0	0	0
GCA_025156495.1	China	CN	Asia	Human	Ban	1638	ST10 Cplx	2017	Plasmid	Plasmid	IncHI2	Consensus	Consensus	High	IncHI2	1	1	13	1	0	0	0	0	0	1	0	1	0	1	0	0	0	0	0	0	0	0	1	0	0	0	1	0	0	0	0	0	0	1
GCA_025156465.1	China	CN	Asia	Human	Use	156	ST 156 Cplx	2016	Plasmid	Plasmid	IncI2	PV1	PV1	Low	IncI2	0	0	2	1	0	0	0	0	0	0	0	0	0	0	0	0	0	0	0	0	0	0	0	0	0	0	0	0	0	0	0	0	0	0
GCA_025156455.1	China	CN	Asia	Human	Use	3695	-	2015	Plasmid	Plasmid	IncI2	SNP1	SNP1	Low	IncI2	0	0	1	1	0	0	0	0	0	0	0	0	0	0	0	0	0	0	0	0	0	0	0	0	0	0	0	0	0	0	0	0	0	0
GCA_025156435.1	China	CN	Asia	Human	Use	8335	-	2015	Plasmid	Plasmid	IncX4	PV3	PV3	Low	IncX4	0	0	1	1	0	0	0	0	0	0	0	0	0	0	0	0	0	0	0	0	0	0	0	0	0	0	0	0	0	0	0	0	0	0
GCA_025156415.1	China	CN	Asia	Human	Use	744	-	2015	Plasmid	Plasmid	IncX4	PV3	PV3	Low	IncX4	0	0	1	1	0	0	0	0	0	0	0	0	0	0	0	0	0	0	0	0	0	0	0	0	0	0	0	0	0	0	0	0	0	0
GCA_025156385.1	China	CN	Asia	Human	Use	156	ST 156 Cplx	2015	Plasmid	Plasmid	IncI2	SNP1	SNP1	Low	IncI2	0	0	1	1	0	0	0	0	0	0	0	0	0	0	0	0	0	0	0	0	0	0	0	0	0	0	0	0	0	0	0	0	0	0
GCA_025156375.1	China	CN	Asia	Human	Use	1196	-	2016	Plasmid	Plasmid	IncI2	PV2	PV2	Low	IncI2	0	0	1	1	0	0	0	0	0	0	0	0	0	0	0	0	0	0	0	0	0	0	0	0	0	0	0	0	0	0	0	0	0	0
GCA_025156355.1	China	CN	Asia	Human	Use	4741	-	2015	Plasmid	Plasmid	IncI2	SNP1	SNP1	Low	IncI2	0	0	3	1	0	0	0	0	0	0	0	0	0	0	0	0	1	0	0	1	0	0	0	0	0	0	0	0	0	0	0	0	0	0
GCA_025156325.1	China	CN	Asia	Human	Use	448	ST 448 Cplx	2015	Plasmid	Plasmid	IncHI2	Consensus	Consensus	High	IncHI2	1	1	15	1	0	0	0	1	0	1	1	1	0	1	0	0	0	0	0	0	0	1	1	0	1	0	1	0	0	0	0	0	1	0
GCA_025156305.1	China	CN	Asia	Human	Use	4014	ST 101 Cplx	2015	Plasmid	Plasmid	IncX4	PV3	PV3	Low	IncX4	0	0	2	1	0	0	0	0	0	0	0	0	0	0	0	0	0	0	0	0	0	0	0	0	0	0	0	0	0	0	0	0	0	0
GCA_025156295.1	China	CN	Asia	Human	Use	424	-	2015	Plasmid	Plasmid	IncI2	PV1	PV1	Low	IncI2	0	0	1	1	0	0	0	0	0	0	0	0	0	0	0	0	0	0	0	0	0	0	0	0	0	0	0	0	0	0	0	0	0	0
GCA_025156265.1	China	CN	Asia	Human	Use	410	ST 23 Cplx	2015	Plasmid	Plasmid	IncI2	SNP1	SNP1	Low	IncI2	0	0	1	1	0	0	0	0	0	0	0	0	0	0	0	0	0	0	0	0	0	0	0	0	0	0	0	0	0	0	0	0	0	0
GCA_025156255.1	China	CN	Asia	Human	Use	131	ST 131 Cplx	2015	Plasmid	Plasmid	IncI2	Consensus	Consensus	High	IncI2	0	0	2	1	0	0	0	0	0	0	0	0	0	0	0	0	1	0	0	0	0	0	0	0	0	0	0	0	0	0	0	0	0	0
GCA_025156235.1	China	CN	Asia	Human	Use	1011	-	2015	Plasmid	Plasmid	IncX4	PV3	PV3	Low	IncX4	0	0	1	1	0	0	0	0	0	0	0	0	0	0	0	0	0	0	0	0	0	0	0	0	0	0	0	0	0	0	0	0	0	0
GCA_025156205.1	China	CN	Asia	Human	Use	1011	-	2015	Plasmid	Plasmid	IncHI2	PV1	PV1	Low	IncHI2	0	0	23	1	0	0	0	1	0	0	1	0	1	0	0	0	1	0	0	0	0	0	1	0	1	1	1	0	1	0	1	1	1	1
GCA_025156195.1	China	CN	Asia	Human	Use	2063	-	2014	Plasmid	Plasmid	IncI2	SDV1	SDV1	Low	IncI2	0	0	1	1	0	0	0	0	0	0	0	0	0	0	0	0	0	0	0	0	0	0	0	0	0	0	0	0	0	0	0	0	0	0
GCA_025156165.1	China	CN	Asia	Human	Use	744	-	2015	Plasmid	Plasmid	IncX4	PV3	PV3	Low	IncX4	0	0	1	1	0	0	0	0	0	0	0	0	0	0	0	0	0	0	0	0	0	0	0	0	0	0	0	0	0	0	0	0	0	0
GCA_025156155.1	China	CN	Asia	Human	Ban	48	ST10 Cplx	2017	Plasmid	Plasmid	IncI2	Consensus	Consensus	High	IncI2	0	0	1	1	0	0	0	0	0	0	0	0	0	0	0	0	0	0	0	0	0	0	0	0	0	0	0	0	0	0	0	0	0	0
GCA_025156135.1	China	CN	Asia	Human	Use	1193	ST 14 Cplx	2015	Plasmid	Plasmid	IncI2	PV1	PV1	Low	IncI2	0	0	1	1	0	0	0	0	0	0	0	0	0	0	0	0	0	0	0	0	0	0	0	0	0	0	0	0	0	0	0	0	0	0
GCA_025156075.1	China	CN	Asia	Human	Use	624	ST 648 Cplx	2015	Plasmid	Plasmid	IncI2	PV1	PV1	Low	IncI2	0	0	1	1	0	0	0	0	0	0	0	0	0	0	0	0	0	0	0	0	0	0	0	0	0	0	0	0	0	0	0	0	0	0
GCA_025156065.1	China	CN	Asia	Human	Use	117	-	2015	Plasmid	Plasmid	IncHI2	SDV2	SDV2	High	IncHI2	1	1	21	1	0	1	0	1	0	1	1	1	1	1	0	0	0	0	0	1	0	0	1	0	0	0	0	0	1	0	1	1	1	1
GCA_025156055.1	China	CN	Asia	Human	Use	117	-	2015	Plasmid	Plasmid	IncHI2	SDV2	SDV2	High	IncHI2	1	1	20	1	0	0	0	0	1	0	1	1	1	1	0	0	0	0	0	1	0	1	0	0	1	1	1	0	0	0	1	1	1	1
GCA_025156035.1	China	CN	Asia	Human	Use	117	-	2015	Plasmid	Plasmid	IncI2	Consensus	Consensus	High	IncI2	0	0	2	1	0	0	0	0	0	0	0	0	0	0	0	0	0	0	0	1	0	0	0	0	0	0	0	0	0	0	0	0	0	0
GCA_025156005.1	China	CN	Asia	Human	Ban	38	ST38 Cplx	2017	Plasmid	Plasmid	IncI2	PV1	PV1	Low	IncI2	0	0	1	1	0	0	0	0	0	0	0	0	0	0	0	0	0	0	0	0	0	0	0	0	0	0	0	0	0	0	0	0	0	0
GCA_025155995.1	China	CN	Asia	Human	Ban	744	-	2017	Plasmid	Plasmid	IncI2	SNP1	SNP1	Low	IncI2	0	0	1	1	0	0	0	0	0	0	0	0	0	0	0	0	0	0	0	0	0	0	0	0	0	0	0	0	0	0	0	0	0	0
GCA_025155965.1	China	CN	Asia	Human	Ban	744	-	2017	Plasmid	Plasmid	IncI2	SNP1	SNP1	Low	IncI2	0	0	2	1	0	0	0	0	0	0	0	0	0	0	0	0	0	0	0	0	0	0	0	0	0	0	0	0	0	0	0	0	0	0
GCA_025155955.1	China	CN	Asia	Human	Ban	2067	-	2017	Plasmid	Plasmid	IncI2	SNP1	SNP1	Low	IncI2	0	0	2	1	0	0	0	0	0	0	0	0	0	0	0	0	0	0	0	0	0	0	0	0	0	0	0	0	0	0	0	0	0	0
GCA_025155935.1	China	CN	Asia	Human	Ban	167	ST10 Cplx	2017	Plasmid	Plasmid	IncI2	SNP1	SNP1	Low	IncI2	0	0	1	1	0	0	0	0	0	0	0	0	0	0	0	0	0	0	0	0	0	0	0	0	0	0	0	0	0	0	0	0	0	0
GCA_025155915.1	China	CN	Asia	Human	Ban	617	ST10 Cplx	2017	Plasmid	Plasmid	IncI2	PV1	PV1	Low	IncI2	0	0	1	1	0	0	0	0	0	0	0	0	0	0	0	0	0	0	0	0	0	0	0	0	0	0	0	0	0	0	0	0	0	0
GCA_025155895.1	China	CN	Asia	Human	Ban	167	ST10 Cplx	2017	Plasmid	Plasmid	IncI2	PV1	PV1	Low	IncI2	0	0	1	1	0	0	0	0	0	0	0	0	0	0	0	0	0	0	0	0	0	0	0	0	0	0	0	0	0	0	0	0	0	0
GCA_025155875.1	China	CN	Asia	Human	Ban	167	ST10 Cplx	2018	Plasmid	Plasmid	IncI2	Consensus	Consensus	High	IncI2	0	0	6	1	0	0	0	0	0	1	1	0	0	0	0	0	0	0	0	0	0	0	0	0	0	0	0	0	0	0	0	0	0	0
GCA_025155825.1	China	CN	Asia	Human	Ban	167	ST10 Cplx	2018	Plasmid	Plasmid	IncI2	SDV1	SDV1	Low	IncI2	0	0	1	1	0	0	0	0	0	0	0	0	0	0	0	0	0	0	0	0	0	0	0	0	0	0	0	0	0	0	0	0	0	0
GCA_025155805.1	China	CN	Asia	Human	Ban	167	ST10 Cplx	2018	Plasmid	Plasmid	IncI2	PV1	PV1	Low	IncI2	0	0	2	1	0	0	0	0	0	0	0	0	0	0	0	0	1	0	0	0	0	0	0	0	0	0	0	0	0	0	0	0	0	0
GCA_025155795.1	China	CN	Asia	Human	Ban	10	ST10 Cplx	2018	Plasmid	Plasmid	IncHI2	SDV2	SDV2	High	IncHI2	1	1	19	1	0	0	0	1	0	1	1	1	0	1	0	0	0	0	0	0	0	0	1	0	1	0	1	0	1	0	1	1	1	1
GCA_025155765.1	China	CN	Asia	Human	Use	10	ST10 Cplx	2011	Plasmid	Plasmid	IncI2	SNP2	SNP2	High	IncI2	1	1	1	1	0	0	0	0	0	0	0	0	0	0	0	0	0	0	0	0	0	0	0	0	0	0	0	0	0	0	0	0	0	0
GCA_025155755.1	China	CN	Asia	Human	Ban	10	ST10 Cplx	2018	Plasmid	Plasmid	IncI2	SNP1	SNP1	Low	IncI2	0	0	1	1	0	0	0	0	0	0	0	0	0	0	0	0	0	0	0	0	0	0	0	0	0	0	0	0	0	0	0	0	0	0
GCA_025155695.1	China	CN	Asia	Human	Use	219	-	2011	Plasmid	Plasmid	IncI2	SNP2	SNP2	High	IncI2	1	1	1	1	0	0	0	0	0	0	0	0	0	0	0	0	0	0	0	0	0	0	0	0	0	0	0	0	0	0	0	0	0	0
GCA_025155675.1	China	CN	Asia	Human	Use	167	ST10 Cplx	2014	Plasmid	Plasmid	IncHI2	SDV2	SDV2	High	IncHI2	1	1	9	1	0	0	0	1	0	0	0	0	0	0	0	0	0	0	0	0	0	0	1	0	1	0	1	0	0	0	1	1	0	0
GCA_025155655.1	China	CN	Asia	Human	Use	156	ST 156 Cplx	2014	Plasmid	Plasmid	IncHI2	SNP1	SNP1	Low	IncHI2	0	0	10	1	0	0	0	0	0	1	1	0	0	0	0	0	0	0	0	0	0	0	1	0	0	0	1	0	0	0	0	0	0	1
GCA_025155625.1	China	CN	Asia	Human	Use	9159	-	2014	Plasmid	Plasmid	Other	SDV2	SDV2	High	IncP1	1	1	1	1	0	0	0	0	0	0	0	0	0	0	0	0	0	0	0	0	0	0	0	0	0	0	0	0	0	0	0	0	0	0
GCA_025155615.1	China	CN	Asia	Human	Use	648	ST 648 Cplx	2014	Plasmid	Plasmid	Other	SDV2	SDV2	High	IncP1	1	1	1	1	0	0	0	0	0	0	0	0	0	0	0	0	0	0	0	0	0	0	0	0	0	0	0	0	0	0	0	0	0	0
GCA_025155575.1	China	CN	Asia	Human	Use	648	ST 648 Cplx	2012	Plasmid	Plasmid	IncI2	Consensus	Consensus	High	IncI2	0	0	1	1	0	0	0	0	0	0	0	0	0	0	0	0	0	0	0	0	0	0	0	0	0	0	0	0	0	0	0	0	0	0
GCA_025155555.1	China	CN	Asia	Human	Use	9159	-	2014	Plasmid	Plasmid	IncI2	PV1	PV1	Low	IncI2	0	0	1	1	0	0	0	0	0	0	0	0	0	0	0	0	0	0	0	0	0	0	0	0	0	0	0	0	0	0	0	0	0	0
GCA_025155535.1	China	CN	Asia	Human	Use	359	ST 101 Cplx	2011	Plasmid	Plasmid	IncI2	SNP1	SNP1	Low	IncI2	0	0	1	1	0	0	0	0	0	0	0	0	0	0	0	0	0	0	0	0	0	0	0	0	0	0	0	0	0	0	0	0	0	0
GCA_025155515.1	China	CN	Asia	Human	Use	117	-	2011	Plasmid	Plasmid	IncI2	PV1	PV1	Low	IncI2	0	0	1	1	0	0	0	0	0	0	0	0	0	0	0	0	0	0	0	0	0	0	0	0	0	0	0	0	0	0	0	0	0	0
GCA_025155495.1	China	CN	Asia	Human	Use	359	ST 101 Cplx	2012	Plasmid	Plasmid	Other	Consensus	Consensus	High	p0111	1	1	1	1	0	0	0	0	0	0	0	0	0	0	0	0	0	0	0	0	0	0	0	0	0	0	0	0	0	0	0	0	0	0
GCA_025155455.1	China	CN	Asia	Human	Use	359	ST 101 Cplx	2012	Plasmid	Plasmid	IncHI2	SDV1	SDV1	Low	IncHI2	0	0	13	1	0	1	0	1	0	0	0	0	0	0	0	0	1	0	0	0	0	0	0	0	1	1	1	0	0	0	1	1	1	0
GCA_025155415.1	China	CN	Asia	Human	Use	6756	-	2010	Plasmid	Plasmid	IncI2	SNP2	SNP2	High	IncI2	1	1	1	1	0	0	0	0	0	0	0	0	0	0	0	0	0	0	0	0	0	0	0	0	0	0	0	0	0	0	0	0	0	0
GCA_025155395.1	China	CN	Asia	Human	Use	212	-	2010	Plasmid	Plasmid	IncI2	Consensus	Consensus	High	IncI2	0	0	1	1	0	0	0	0	0	0	0	0	0	0	0	0	0	0	0	0	0	0	0	0	0	0	0	0	0	0	0	0	0	0
GCA_025155375.1	China	CN	Asia	Human	Use	212	-	2016	Plasmid	Plasmid	IncI2	SNP1	SNP1	Low	IncI2	0	0	1	1	0	0	0	0	0	0	0	0	0	0	0	0	0	0	0	0	0	0	0	0	0	0	0	0	0	0	0	0	0	0
GCA_025155325.1	China	CN	Asia	Human	Use	361	-	2016	Plasmid	Plasmid	IncHI2	Consensus	Consensus	High	IncHI2	1	1	7	1	0	0	0	0	0	0	0	0	0	0	0	0	0	0	0	1	0	0	0	0	0	0	0	0	0	0	1	1	0	0
GCA_025155315.1	China	CN	Asia	Human	Use	117	-	2016	Plasmid	Plasmid	IncX4	SNP25	Other	Low	IncX4	0	0	1	1	0	0	0	0	0	0	0	0	0	0	0	0	0	0	0	0	0	0	0	0	0	0	0	0	0	0	0	0	0	0
GCA_025155295.1	China	CN	Asia	Human	Use	8917	-	2016	Plasmid	Plasmid	IncI2	SDV1	SDV1	Low	IncI2	0	0	1	1	0	0	0	0	0	0	0	0	0	0	0	0	0	0	0	0	0	0	0	0	0	0	0	0	0	0	0	0	0	0
GCA_025155275.1	China	CN	Asia	Human	Use	6756	-	2016	Plasmid	Plasmid	IncHI2	SDV2	SDV2	High	IncHI2	1	1	20	1	0	0	0	1	0	1	1	1	0	1	0	1	0	0	0	0	0	0	1	0	1	0	1	0	1	0	1	1	1	0
GCA_025155245.1	China	CN	Asia	Human	Use	6756	-	2016	Plasmid	Plasmid	Other	Consensus	Consensus	High	IncFII	1	1	4	1	0	0	0	0	0	0	0	0	0	0	0	0	0	0	0	0	0	0	0	0	0	0	0	0	1	0	0	0	1	0
GCA_025155235.1	China	CN	Asia	Human	Use	8909	-	2016	Plasmid	Plasmid	IncI2	PV1	PV1	Low	IncI2	0	0	1	1	0	0	0	0	0	0	0	0	0	0	0	0	0	0	0	0	0	0	0	0	0	0	0	0	0	0	0	0	0	0
GCA_025155215.1	China	CN	Asia	Human	Use	2732	-	2016	Plasmid	Plasmid	IncI2	PV1	PV1	Low	IncI2	0	0	2	1	0	0	0	0	0	0	0	0	0	0	0	0	1	0	0	0	0	0	0	0	0	0	0	0	0	0	0	0	0	0
GCA_025155195.1	China	CN	Asia	Human	Use	224	-	2016	Plasmid	Plasmid	IncI2	PV1	PV1	Low	IncI2	0	0	1	1	0	0	0	0	0	0	0	0	0	0	0	0	0	0	0	0	0	0	0	0	0	0	0	0	0	0	0	0	0	0
GCA_025155155.1	China	CN	Asia	Human	Use	10	ST10 Cplx	2016	Plasmid	Plasmid	IncI2	SNP1	SNP1	Low	IncI2	0	0	2	1	0	0	0	0	0	0	0	0	0	0	0	0	0	0	0	0	0	0	0	0	0	0	0	0	0	0	0	0	0	0
GCA_025155135.1	China	CN	Asia	Human	Ban	1258	-	2017	Plasmid	Plasmid	IncI2	SDV1	SDV1	Low	IncI2	0	0	2	1	0	0	0	0	0	0	0	0	0	0	0	0	0	0	0	0	0	0	0	0	0	0	0	0	0	0	0	0	0	0
GCA_025155125.1	China	CN	Asia	Human	Use	10	ST10 Cplx	2016	Plasmid	Plasmid	IncI2	SDV1	SDV1	Low	IncI2	0	0	2	1	0	0	0	0	0	0	0	0	0	0	0	0	0	0	0	0	0	0	0	0	0	0	0	0	0	0	0	0	0	0
GCA_025155115.1	China	CN	Asia	Human	Use	354	ST 354 Cplx	2016	Chromosome	Chromosome	NA	NA	NA		NA	NA	NA	NA	NA	NA	NA	NA	NA	NA	NA	NA	NA	NA	NA	NA	NA	NA	NA	NA	NA	NA	NA	NA	NA	NA	NA	NA	NA	NA	NA	NA	NA	NA	NA
GCA_025155095.1	China	CN	Asia	Human	Use	354	ST 354 Cplx	2016	Plasmid	Plasmid	IncHI2	Consensus	Consensus	High	IncHI2	1	1	9	1	0	0	0	0	1	0	0	0	0	0	0	0	1	0	0	0	0	0	0	0	0	1	1	0	0	0	1	1	0	1
GCA_025155055.1	China	CN	Asia	Human	Use	617	ST10 Cplx	2016	Plasmid	Plasmid	IncI2	SNP1	SNP1	Low	IncI2	0	0	2	1	0	0	0	0	0	0	0	0	0	0	0	0	0	0	0	0	0	0	0	0	0	0	0	0	0	0	0	0	0	0
GCA_025155035.1	China	CN	Asia	Human	Ban	1193	ST 14 Cplx	2017	Plasmid	Plasmid	IncI2	SNP1	SNP1	Low	IncI2	0	0	1	1	0	0	0	0	0	0	0	0	0	0	0	0	0	0	0	0	0	0	0	0	0	0	0	0	0	0	0	0	0	0
GCA_025155015.1	China	CN	Asia	Human	Use	10	ST10 Cplx	2016	Plasmid	Plasmid	IncI2	Consensus	Consensus	High	IncI2	1	1	3	1	0	0	0	0	0	0	0	0	0	0	0	0	0	0	0	1	0	0	0	0	0	0	0	0	0	0	0	0	0	0
GCA_025154985.1	China	CN	Asia	Human	Use	4014	ST 101 Cplx	2016	Plasmid	Plasmid	IncI2	PV1	PV1	Low	IncI2	0	0	1	1	0	0	0	0	0	0	0	0	0	0	0	0	0	0	0	0	0	0	0	0	0	0	0	0	0	0	0	0	0	0
GCA_025154975.1	China	CN	Asia	Human	Use	6335	-	2016	Plasmid	Plasmid	IncI2	PV1	PV1	Low	IncI2	0	0	2	1	0	0	0	0	0	0	0	0	0	0	0	0	1	0	0	0	0	0	0	0	0	0	0	0	0	0	0	0	0	0
GCA_025154955.1	China	CN	Asia	Human	Use	744	-	2014	Plasmid	Plasmid	IncI2	SDV1	SDV1	Low	IncI2	0	0	2	1	0	0	0	0	0	0	0	0	0	0	0	0	0	0	0	0	0	0	0	0	0	0	0	0	0	0	0	0	0	0
GCA_025154915.1	China	CN	Asia	Human	Use	93	ST 168 Cplx	2014	Plasmid	Plasmid	IncI2	SNP1	SNP1	Low	IncI2	0	0	2	1	0	0	0	0	0	0	0	0	0	0	0	0	0	0	0	0	0	0	0	0	0	0	0	0	0	0	0	0	0	0
GCA_025154865.1	China	CN	Asia	Human	Use	8916	-	2014	Plasmid	Plasmid	IncHI2	Consensus	Consensus	High	IncHI2	2	1	13	1	0	0	0	0	0	1	0	1	0	1	0	0	0	0	0	0	0	0	1	0	0	0	1	0	0	0	0	0	0	1
GCA_025154845.1	China	CN	Asia	Human	Use	8916	-	2014	Plasmid	Plasmid	IncI2	SDV1	SDV1	Low	IncI2	0	0	1	1	0	0	0	0	0	0	0	0	0	0	0	0	0	0	0	0	0	0	0	0	0	0	0	0	0	0	0	0	0	0
GCA_025154835.1	China	CN	Asia	Human	Use	156	ST 156 Cplx	2013	Plasmid	Plasmid	IncI2	PV1	PV1	Low	IncI2	0	0	1	1	0	0	0	0	0	0	0	0	0	0	0	0	0	0	0	0	0	0	0	0	0	0	0	0	0	0	0	0	0	0
GCA_025154825.1	China	CN	Asia	Human	Use	156	ST 156 Cplx	2014	Plasmid	Plasmid	IncI2	Consensus	Consensus	High	IncI2	0	0	1	1	0	0	0	0	0	0	0	0	0	0	0	0	0	0	0	0	0	0	0	0	0	0	0	0	0	0	0	0	0	0
GCA_025154815.1	China	CN	Asia	Human	Use	6844	ST 206 Cplx	2013	Plasmid	Plasmid	IncI2	SNP2	SNP2	High	IncI2	1	1	1	1	0	0	0	0	0	0	0	0	0	0	0	0	0	0	0	0	0	0	0	0	0	0	0	0	0	0	0	0	0	0
GCA_025154755.1	China	CN	Asia	Human	Use	7611	-	2014	Plasmid	Plasmid	IncI2	SNP1	SNP1	Low	IncI2	0	0	1	1	0	0	0	0	0	0	0	0	0	0	0	0	0	0	0	0	0	0	0	0	0	0	0	0	0	0	0	0	0	0
GCA_025154745.1	China	CN	Asia	Human	Use	7611	-	2013	Plasmid	Plasmid	IncI2	SNP2	SNP2	High	IncI2	1	1	1	1	0	0	0	0	0	0	0	0	0	0	0	0	0	0	0	0	0	0	0	0	0	0	0	0	0	0	0	0	0	0
GCA_025154725.1	China	CN	Asia	Human	Use	10	ST10 Cplx	2012	Plasmid	Plasmid	IncHI2	Consensus	Consensus	High	IncHI2	1	1	22	1	0	0	0	0	0	1	1	1	1	1	0	0	0	0	0	1	0	0	1	0	1	0	1	0	1	0	1	1	1	0
GCA_025154715.1	China	CN	Asia	Human	Use	48	ST10 Cplx	2014	Plasmid	Plasmid	IncI2	Consensus	Consensus	High	IncI2	0	0	1	1	0	0	0	0	0	0	0	0	0	0	0	0	0	0	0	0	0	0	0	0	0	0	0	0	0	0	0	0	0	0
GCA_025154685.1	China	CN	Asia	Human	Use	10	ST10 Cplx	2016	Plasmid	Plasmid	IncI2	SNP2	SNP2	High	IncI2	0	0	1	1	0	0	0	0	0	0	0	0	0	0	0	0	0	0	0	0	0	0	0	0	0	0	0	0	0	0	0	0	0	0
GCA_025154675.1	China	CN	Asia	Human	Use	206	ST 206 Cplx	2011	Plasmid	Plasmid	IncI2	Consensus	Consensus	High	IncI2	1	1	1	1	0	0	0	0	0	0	0	0	0	0	0	0	0	0	0	0	0	0	0	0	0	0	0	0	0	0	0	0	0	0
GCA_025154655.1	China	CN	Asia	Human	Use	744	-	2012	Plasmid	Plasmid	IncI2	SNP1	SNP1	Low	IncI2	0	0	1	1	0	0	0	0	0	0	0	0	0	0	0	0	0	0	0	0	0	0	0	0	0	0	0	0	0	0	0	0	0	0
GCA_025154625.1	China	CN	Asia	Human	Use	167	ST10 Cplx	2016	Plasmid	Plasmid	IncX4	PV3	PV3	Low	IncX4	0	0	1	1	0	0	0	0	0	0	0	0	0	0	0	0	0	0	0	0	0	0	0	0	0	0	0	0	0	0	0	0	0	0
GCA_025154615.1	China	CN	Asia	Human	Use	162	ST 469 Cplx	2016	Plasmid	Plasmid	IncI2	PV1	PV1	Low	IncI2	0	0	2	1	0	0	0	0	0	0	0	0	0	0	0	0	0	0	0	0	0	0	0	0	0	0	0	0	0	0	0	0	0	0
GCA_025154595.1	China	CN	Asia	Human	Ban	2016	ST205 Cplx	2017	Plasmid	Plasmid	IncHI2	SNP1	SNP1	Low	IncHI2	0	0	15	1	1	0	0	0	0	0	1	1	0	1	0	0	0	1	0	0	0	0	0	0	0	0	0	0	0	0	1	1	0	0
GCA_025154565.1	China	CN	Asia	Human	Ban	2599	-	2017	Plasmid	Plasmid	IncI2	PV1	PV1	Low	IncI2	0	0	2	1	0	0	0	0	0	0	0	0	0	0	0	0	1	0	0	0	0	0	0	0	0	0	0	0	0	0	0	0	0	0
GCA_025154555.1	China	CN	Asia	Human	Ban	1011	-	2017	Plasmid	Plasmid	IncHI2	Consensus	Consensus	High	IncHI2	2	1	19	1	0	0	0	0	0	0	1	1	1	1	0	0	0	1	0	0	0	0	0	0	0	0	1	0	1	0	1	1	1	0
GCA_025154525.1	China	CN	Asia	Human	Ban	5492	-	2017	Plasmid	Plasmid	IncI2	PV1	PV1	Low	IncI2	0	0	1	1	0	0	0	0	0	0	0	0	0	0	0	0	0	0	0	0	0	0	0	0	0	0	0	0	0	0	0	0	0	0
GCA_025154515.1	China	CN	Asia	Human	Ban	167	ST10 Cplx	2017	Plasmid	Plasmid	IncI2	PV1	PV1	Low	IncI2	0	0	2	1	0	0	0	0	0	0	0	0	0	0	0	0	1	0	0	0	0	0	0	0	0	0	0	0	0	0	0	0	0	0
GCA_025154495.1	China	CN	Asia	Human	Ban	2599	-	2017	Plasmid	Plasmid	IncI2	SNP1	SNP1	Low	IncI2	0	0	1	1	0	0	0	0	0	0	0	0	0	0	0	0	0	0	0	0	0	0	0	0	0	0	0	0	0	0	0	0	0	0
GCA_025154475.1	China	CN	Asia	Human	Use	393	ST 31 Cplx	2016	Plasmid	Plasmid	IncX4	PV3	PV3	Low	IncX4	0	0	1	1	0	0	0	0	0	0	0	0	0	0	0	0	0	0	0	0	0	0	0	0	0	0	0	0	0	0	0	0	0	0
GCA_025154455.1	China	CN	Asia	Human	Use	354	ST 354 Cplx	2016	Plasmid	Plasmid	IncHI2	SNP1	SNP1	Low	IncHI2	0	0	12	1	0	0	0	0	0	0	1	1	0	1	0	0	0	0	0	0	0	0	0	0	0	0	0	0	1	0	1	1	1	0
GCA_025154435.1	China	CN	Asia	Human	Use	3902	-	2016	Plasmid	Plasmid	IncX4	PV3	PV3	Low	IncX4	0	0	1	1	0	0	0	0	0	0	0	0	0	0	0	0	0	0	0	0	0	0	0	0	0	0	0	0	0	0	0	0	0	0
GCA_025154415.1	China	CN	Asia	Human	Use	117	-	2016	Plasmid	Plasmid	Other	Consensus	Consensus	High	p0111	1	1	1	1	0	0	0	0	0	0	0	0	0	0	0	0	0	0	0	0	0	0	0	0	0	0	0	0	0	0	0	0	0	0
GCA_025154395.1	China	CN	Asia	Human	Use	117	-	2016	Plasmid	Plasmid	IncI2	SDV1	SDV1	Low	IncI2	0	0	1	1	0	0	0	0	0	0	0	0	0	0	0	0	0	0	0	0	0	0	0	0	0	0	0	0	0	0	0	0	0	0
GCA_025154375.1	China	CN	Asia	Human	Ban	1011	-	2017	Plasmid	Plasmid	IncI2	SNP2	SNP2	High	IncI2	1	1	1	1	0	0	0	0	0	0	0	0	0	0	0	0	0	0	0	0	0	0	0	0	0	0	0	0	0	0	0	0	0	0
GCA_025154345.1	China	CN	Asia	Human	Ban	457	-	2017	Plasmid	Plasmid	IncHI2	Consensus	Consensus	High	IncHI2	2	1	11	1	0	1	0	1	0	0	0	0	0	1	0	0	0	0	0	0	0	0	1	0	1	0	1	0	0	0	0	0	0	1
GCA_025154335.1	China	CN	Asia	Human	Use	46	ST46 Cplx	2015	Plasmid	Plasmid	IncX4	PV3	PV3	Low	IncX4	0	0	1	1	0	0	0	0	0	0	0	0	0	0	0	0	0	0	0	0	0	0	0	0	0	0	0	0	0	0	0	0	0	0
GCA_025154315.1	China	CN	Asia	Human	Use	2509	-	2015	Plasmid	Plasmid	IncI2	SNP2	SNP2	High	IncI2	0	0	1	1	0	0	0	0	0	0	0	0	0	0	0	0	0	0	0	0	0	0	0	0	0	0	0	0	0	0	0	0	0	0
GCA_025154295.1	China	CN	Asia	Human	Use	2973	-	2015	Plasmid	Plasmid	IncI2	SNP1	SNP1	Low	IncI2	0	0	1	1	0	0	0	0	0	0	0	0	0	0	0	0	0	0	0	0	0	0	0	0	0	0	0	0	0	0	0	0	0	0
GCA_025154275.1	China	CN	Asia	Human	Use	1249	-	2015	Plasmid	Plasmid	IncI2	PV1	PV1	Low	IncI2	0	0	1	1	0	0	0	0	0	0	0	0	0	0	0	0	0	0	0	0	0	0	0	0	0	0	0	0	0	0	0	0	0	0
GCA_025154255.1	China	CN	Asia	Human	Ban	2085	-	2017	Plasmid	Plasmid	IncI2	SNP1	SNP1	Low	IncI2	0	0	1	1	0	0	0	0	0	0	0	0	0	0	0	0	0	0	0	0	0	0	0	0	0	0	0	0	0	0	0	0	0	0
GCA_025154225.1	China	CN	Asia	Human	Ban	34	ST10 Cplx	2017	Plasmid	Plasmid	IncI2	SNP1	SNP1	Low	IncI2	0	0	1	1	0	0	0	0	0	0	0	0	0	0	0	0	0	0	0	0	0	0	0	0	0	0	0	0	0	0	0	0	0	0
GCA_025154215.1	China	CN	Asia	Human	Ban	224	-	2017	Plasmid	Plasmid	IncI2	SNP1	SNP1	Low	IncI2	0	0	2	1	0	0	0	0	0	0	0	0	0	0	0	0	0	0	0	0	0	0	0	0	0	0	0	0	0	0	0	0	0	0
GCA_025154175.1	China	CN	Asia	Human	Ban	69	ST 69 Cplx	2017	Plasmid	Plasmid	IncI2	PV2	PV2	Low	IncI2	0	0	1	1	0	0	0	0	0	0	0	0	0	0	0	0	0	0	0	0	0	0	0	0	0	0	0	0	0	0	0	0	0	0
GCA_025154155.1	China	CN	Asia	Human	Ban	224	-	2017	Plasmid	Plasmid	IncHI2	SDV2	SDV2	High	IncHI2	1	1	15	1	0	0	0	1	0	1	1	0	0	0	0	0	0	0	0	0	0	0	1	0	1	0	1	0	1	0	0	0	1	1
GCA_025154135.1	China	CN	Asia	Human	Ban	8914	-	2018	Plasmid	Plasmid	IncI2	SNP2	SNP2	High	IncI2	0	0	3	1	0	0	0	0	0	1	0	0	0	0	0	0	0	0	0	0	0	0	0	0	0	0	0	0	0	0	0	0	0	0
GCA_025061715.1	China	CN	Asia	Human	Ban	8914	-	2017	Plasmid	Plasmid	Other	SDV2	SDV2	High	IncP1	0	0	1	1	0	0	0	0	0	0	0	0	0	0	0	0	0	0	0	0	0	0	0	0	0	0	0	0	0	0	0	0	0	0
GCA_025061655.1	China	CN	Asia	Human	Use	48	ST10 Cplx	2016	Plasmid	Plasmid	IncX4	SNP16	Other	Low	IncX4	0	0	1	1	0	0	0	0	0	0	0	0	0	0	0	0	0	0	0	0	0	0	0	0	0	0	0	0	0	0	0	0	0	0
GCA_025061635.1	China	CN	Asia	Human	Ban	206	ST 206 Cplx	2017	Plasmid	Plasmid	IncI2	PV1	PV1	Low	IncI2	0	0	1	1	0	0	0	0	0	0	0	0	0	0	0	0	0	0	0	0	0	0	0	0	0	0	0	0	0	0	0	0	0	0
GCA_025061615.1	China	CN	Asia	Human	Ban	457	-	2017	Plasmid	Plasmid	IncI2	PV1	PV1	Low	IncI2	0	0	1	1	0	0	0	0	0	0	0	0	0	0	0	0	0	0	0	0	0	0	0	0	0	0	0	0	0	0	0	0	0	0
GCA_025061585.1	China	CN	Asia	Human	Ban	457	-	2017	Plasmid	Plasmid	IncHI2	Consensus	Consensus	High	IncHI2	1	1	12	1	0	0	0	1	0	1	0	0	1	0	0	0	0	0	0	0	0	0	1	0	0	0	1	0	0	0	0	0	1	1
GCA_025061555.1	China	CN	Asia	Human	Ban	155	ST 155 Cplx	2017	Plasmid	Plasmid	IncI2	SDV1	SDV1	Low	IncI2	0	0	1	1	0	0	0	0	0	0	0	0	0	0	0	0	0	0	0	0	0	0	0	0	0	0	0	0	0	0	0	0	0	0
GCA_025061545.1	China	CN	Asia	Human	Ban	410	ST 23 Cplx	2018	Plasmid	Plasmid	IncX4	PV3	PV3	Low	IncX4	0	0	2	1	0	0	0	0	0	0	1	0	0	0	0	0	0	0	0	0	0	0	0	0	0	0	0	0	0	0	0	0	0	0
GCA_025061535.1	China	CN	Asia	Human	Ban	648	ST 648 Cplx	2017	Plasmid	Plasmid	IncI2	SDV1	SDV1	Low	IncI2	0	0	1	1	0	0	0	0	0	0	0	0	0	0	0	0	0	0	0	0	0	0	0	0	0	0	0	0	0	0	0	0	0	0
GCA_025061515.1	China	CN	Asia	Human	Use	2732	-	2016	Plasmid	Plasmid	IncI2	Consensus	Consensus	High	IncI2	0	0	1	1	0	0	0	0	0	0	0	0	0	0	0	0	0	0	0	0	0	0	0	0	0	0	0	0	0	0	0	0	0	0
GCA_025061495.1	China	CN	Asia	Human	Ban	501	-	2019	Plasmid	Plasmid	IncI2	SDV1	SDV1	Low	IncI2	0	0	1	1	0	0	0	0	0	0	0	0	0	0	0	0	0	0	0	0	0	0	0	0	0	0	0	0	0	0	0	0	0	0
GCA_025061435.1	China	CN	Asia	Human	Ban	206	ST 206 Cplx	2018	Plasmid	Plasmid	IncHI2	PV1	PV1	Low	IncHI2	0	0	20	1	0	0	0	0	0	1	1	1	0	1	0	0	0	1	0	0	0	0	1	0	1	0	0	0	1	0	1	1	1	0
GCA_025061415.1	China	CN	Asia	Human	Ban	117	-	2019	Plasmid	Plasmid	IncHI2	Consensus	Consensus	High	IncHI2	0	0	6	1	0	1	0	0	0	0	0	0	0	0	0	0	0	0	0	0	0	0	0	0	0	0	0	0	0	0	0	0	1	0
GCA_025061305.1	China	CN	Asia	Human	Ban	6388	ST 101 Cplx	2018	Plasmid	Plasmid	IncX4	PV3	PV3	Low	IncX4	0	0	2	1	0	0	0	0	0	0	1	0	0	0	0	0	0	0	0	0	0	0	0	0	0	0	0	0	0	0	0	0	0	0
GCA_025052835.2	France	FR	Europe	Bovine	Use	354	ST 354 Cplx	2010	Two plasmids	Plasmid	IncHI2	Consensus	Consensus	High	IncHI2	0	0	13	1	0	0	0	1	0	1	1	1	0	1	0	0	0	1	0	0	0	1	1	0	0	0	0	0	0	0	0	0	1	0
GCA_025052835.1	France	FR	Europe	Bovine	Use	354	ST 354 Cplx	2010		Plasmid	Other	Consensus	Consensus	High	ND	0	0	1	1	0	0	0	0	0	0	0	0	0	0	0	0	0	0	0	0	0	0	0	0	0	0	0	0	0	0	0	0	0	0
GCA_025052615.1	France	FR	Europe	Bovine	Use	8932	-	2011	Plasmid	Plasmid	IncHI2	Consensus	Consensus	High	IncHI2	0	0	14	1	0	0	0	0	0	1	0	1	0	1	0	1	0	0	0	1	0	1	0	1	0	0	0	0	0	1	0	0	1	1
GCA_025052575.2	France	FR	Europe	Bovine	Use	6388	ST 101 Cplx	2011	Two plasmids	Plasmid	Other	Consensus	Consensus	High	ND	0	0	1	1	0	0	0	0	0	0	0	0	0	0	0	0	0	0	0	0	0	0	0	0	0	0	0	0	0	0	0	0	0	0
GCA_025052575.1	France	FR	Europe	Bovine	Use	156	ST 156 Cplx	2011		Plasmid	IncHI2	Consensus	Consensus	High	IncHI2	0	0	13	1	0	1	0	0	0	1	1	1	0	1	1	0	0	0	0	1	0	0	0	1	0	0	0	0	1	0	0	0	1	0
GCA_025052555.1	France	FR	Europe	Bovine	Use	156	ST 156 Cplx	2012	Plasmid	Plasmid	IncX4	Consensus	Consensus	High	IncX4	0	0	2	1	1	0	0	0	0	0	0	0	0	0	0	0	0	0	0	0	0	0	0	0	0	0	0	0	0	0	0	0	0	0
GCA_025052475.1	France	FR	Europe	Bovine	Use	354	ST 354 Cplx	2011	Plasmid	Plasmid	IncHI2	Consensus	Consensus	High	IncHI2	0	0	9	1	0	0	0	0	0	0	1	1	0	1	1	0	0	0	0	0	0	1	0	0	0	0	0	0	1	0	0	0	0	0
GCA_025052395.1	France	FR	Europe	Bovine	Use	354	ST 354 Cplx	2012	Chromosome	Chromosome	NA	NA	NA		NA	NA	NA	NA	NA	NA	NA	NA	NA	NA	NA	NA	NA	NA	NA	NA	NA	NA	NA	NA	NA	NA	NA	NA	NA	NA	NA	NA	NA	NA	NA	NA	NA	NA	NA
GCA_025052335.1	France	FR	Europe	Bovine	Use	1011	-	2012	Plasmid	Plasmid	IncX4	Consensus	Consensus	High	IncX4	1	1	1	1	0	0	0	0	0	0	0	0	0	0	0	0	0	0	0	0	0	0	0	0	0	0	0	0	0	0	0	0	0	0
GCA_025052095.1	France	FR	Europe	Bovine	Use	453	ST 86 Cplx	2012	Plasmid	Plasmid	IncHI2	Consensus	Consensus	High	IncHI2	0	0	17	1	1	1	0	1	0	1	1	1	0	1	0	0	0	1	0	1	0	1	1	0	0	0	0	0	0	1	0	0	1	0
GCA_025052075.1	France	FR	Europe	Bovine	Use	10	ST10 Cplx	2012	Plasmid	Plasmid	IncX4	Consensus	Consensus	High	IncX4	0	0	3	1	0	0	0	0	0	0	0	0	0	0	0	0	0	0	0	0	1	0	0	0	0	0	1	0	0	0	0	0	0	0
GCA_025051995.1	France	FR	Europe	Bovine	Use	10	ST10 Cplx	2011	Plasmid	Plasmid	IncX4	Consensus	Consensus	High	IncX4	0	0	1	1	0	0	0	0	0	0	0	0	0	0	0	0	0	0	0	0	0	0	0	0	0	0	0	0	0	0	0	0	0	0
GCA_025051255.1	France	FR	Europe	Bovine	Use	167	ST10 Cplx	2014	Plasmid	Plasmid	IncX4	Consensus	Consensus	High	IncX4	0	0	2	1	0	0	0	0	0	0	1	0	0	0	0	0	0	0	0	0	0	0	0	0	0	0	0	0	0	0	0	0	0	0
GCA_025051175.1	France	FR	Europe	Bovine	Use	746	-	2014	Plasmid	Plasmid	IncX4	Consensus	Consensus	High	IncX4	0	0	2	1	0	0	0	0	0	0	1	0	0	0	0	0	0	0	0	0	0	0	0	0	0	0	0	0	0	0	0	0	0	0
GCA_025051155.2	France	FR	Europe	Bovine	Use	167	ST10 Cplx	2013		Plasmid	Other	Consensus	Consensus	High	ND	0	0	1	1	0	0	0	0	0	0	0	0	0	0	0	0	0	0	0	0	0	0	0	0	0	0	0	0	0	0	0	0	0	0
GCA_025051155.1	France	FR	Europe	Bovine	Use	167	ST10 Cplx	2013	Two plasmids	Plasmid	IncHI2	Consensus	Consensus	High	IncHI2	1	1	11	1	0	0	0	0	0	1	1	1	0	1	0	0	0	0	0	1	0	0	0	1	0	0	0	0	0	0	0	0	1	0
GCA_025051135.2	France	FR	Europe	Bovine	Use	746	-	2013	Two plasmids	Plasmid	Other	Consensus	Consensus	High	ND	0	0	1	1	0	0	0	0	0	0	0	0	0	0	0	0	0	0	0	0	0	0	0	0	0	0	0	0	0	0	0	0	0	0
GCA_025051135.1	France	FR	Europe	Bovine	Use	8318	-	2013		Plasmid	IncHI2	Consensus	Consensus	High	IncHI2	0	0	13	1	1	0	0	0	1	0	1	1	0	1	0	0	0	0	0	0	0	1	0	0	0	1	0	0	0	1	0	0	1	1
GCA_025050935.1	France	FR	Europe	Bovine	Use	167	ST10 Cplx	2014	Plasmid	Plasmid	IncHI2	Consensus	Consensus	High	IncHI2	0	0	9	1	0	0	0	0	0	0	1	1	0	1	1	0	0	0	0	1	0	0	0	0	0	0	0	0	0	0	0	0	1	1
GCA_025050695.1	France	FR	Europe	Bovine	Use	6725	ST 206 Cplx	2015	Plasmid	Plasmid	IncX4	Consensus	Consensus	High	IncX4	0	0	1	1	0	0	0	0	0	0	0	0	0	0	0	0	0	0	0	0	0	0	0	0	0	0	0	0	0	0	0	0	0	0
GCA_025050115.1	France	FR	Europe	Bovine	Use	457	-	2014	Plasmid	Plasmid	IncHI2	Consensus	Consensus	High	IncHI2	0	0	14	1	1	0	0	0	1	0	1	1	0	1	1	0	0	0	0	0	0	1	0	0	0	1	0	0	0	1	0	0	1	1
GCA_025050045.1	France	FR	Europe	Bovine	Use	617	ST10 Cplx	2015	Plasmid/chromosome	Plasmid/chromosome	IncHI2	Consensus	Consensus	High	IncHI2	0	0	16	1	0	1	0	1	0	1	0	1	0	1	0	0	1	0	0	0	0	0	0	1	0	0	1	1	1	1	0	0	1	0
GCA_025050015.1	France	FR	Europe	Bovine	Use	88	ST 23 Cplx	2015	Plasmid	Plasmid	Other	Consensus	Consensus	High	ND	0	0	3	1	0	0	0	0	0	0	1	0	0	0	1	0	0	0	0	0	0	0	0	0	0	0	0	0	0	0	0	0	0	0
GCA_025049395.1	France	FR	Europe	Bovine	Use	95	ST 95 Cplx	2016	Plasmid	Plasmid	IncHI2	Consensus	Consensus	High	IncHI2	0	0	16	1	0	1	0	1	0	1	0	1	0	1	0	0	1	0	0	0	0	0	0	1	0	0	1	1	1	1	0	0	1	0
GCA_025043335.1	Germany	DE	Europe	Bovine	Use	2485	-	2010	Plasmid/chromosome	Plasmid/chromosome	IncHI2	PV1	PV1	Low	IncHI2	0	0	19	1	1	0	1	1	0	1	1	1	1	1	1	0	0	0	1	0	0	1	1	0	0	0	0	0	1	1	0	0	1	0
GCA_025042895.2	Germany	DE	Europe	Bovine	Use	2485	-	2012	Two plasmids	Plasmid	IncI2	Consensus	Consensus	High	IncI2	0	0	1	1	0	0	0	0	0	0	0	0	0	0	0	0	0	0	0	0	0	0	0	0	0	0	0	0	0	0	0	0	0	0
GCA_025042895.1	Germany	DE	Europe	Bovine	Use	191	-	2012		Plasmid	IncX4	Consensus	Consensus	High	IncX4	0	0	1	1	0	0	0	0	0	0	0	0	0	0	0	0	0	0	0	0	0	0	0	0	0	0	0	0	0	0	0	0	0	0
GCA_025042735.1	Germany	DE	Europe	Bovine	Use	48	ST10 Cplx	2014	Plasmid	Plasmid	IncX4	Consensus	Consensus	High	IncX4	0	0	1	1	0	0	0	0	0	0	0	0	0	0	0	0	0	0	0	0	0	0	0	0	0	0	0	0	0	0	0	0	0	0
GCA_024963245.1	USA	US	North America	Human	Ban	5229	ST 101 Cplx	2018	Plasmid	Plasmid	IncHI2	Consensus	Consensus	High	IncHI2	0	0	14	1	1	0	0	0	0	0	1	1	0	1	0	0	0	0	0	1	0	0	0	0	0	0	1	1	0	0	0	0	1	1
GCA_024962385.1	USA	US	North America	Human	Ban	11938	-	2018	Plasmid	Plasmid	IncX4	Consensus	Consensus	High	IncX4	0	0	2	1	0	0	0	0	0	0	0	0	0	0	0	0	0	0	0	0	0	0	0	0	0	0	1	0	0	0	0	0	0	0
GCA_024962265.1	USA	US	North America	Human	Ban	34	ST10 Cplx	2018	Plasmid	Plasmid	Other	Consensus	Consensus	High	ND	0	0	10	1	0	0	0	0	0	1	0	0	0	0	0	0	0	0	0	0	0	0	1	0	1	0	1	0	0	0	0	0	0	1
GCA_024961625.2	USA	US	North America	Human	Ban	971	-	2018		Plasmid	IncX4	PV3	PV3	Low	IncX4	0	0	2	1	0	0	0	0	0	0	0	0	0	0	0	0	0	0	0	0	0	0	0	0	0	0	0	0	0	0	0	0	0	1
GCA_024961625.1	USA	US	North America	Human	Ban	540	-	2018	Two plasmids	Plasmid	IncI2	PV3	PV3	Low	IncI2	0	0	1	1	0	0	0	0	0	0	0	0	0	0	0	0	0	0	0	0	0	0	0	0	0	0	0	0	0	0	0	0	0	0
GCA_024961525.1	USA	US	North America	Human	Ban	115	ST 38 Cplx	2018	Plasmid	Plasmid	IncI2	PV4	PV4	Low	IncI2	0	0	1	1	0	0	0	0	0	0	0	0	0	0	0	0	0	0	0	0	0	0	0	0	0	0	0	0	0	0	0	0	0	0
GCA_024961305.1	USA	US	North America	Human	Ban	602	ST 446 Cplx	2018	Plasmid	Plasmid	IncI2	PV4	PV4	Low	IncI2	0	0	1	1	0	0	0	0	0	0	0	0	0	0	0	0	0	0	0	0	0	0	0	0	0	0	0	0	0	0	0	0	0	0
GCA_024773965.1	France	FR	Europe	Bovine	Use	156	ST 156 Cplx	2012	Plasmid	Plasmid	IncHI2	Consensus	Consensus	High	IncHI2	0	0	4	1	0	0	0	0	0	0	0	0	0	0	1	0	0	0	0	0	0	1	0	0	0	0	0	0	1	0	0	0	0	0
GCA_024772255.1	France	FR	Europe	Bovine	Use	1788	-	2008	Chromosome	Chromosome	NA	NA	NA		NA	NA	NA	NA	NA	NA	NA	NA	NA	NA	NA	NA	NA	NA	NA	NA	NA	NA	NA	NA	NA	NA	NA	NA	NA	NA	NA	NA	NA	NA	NA	NA	NA	NA	NA
GCA_024772135.1	France	FR	Europe	Bovine	Use	1788	-	2008	Plasmid/chromosome	Plasmid/chromosome	IncHI2	Consensus	Consensus	High	IncHI2	0	0	14	1	1	0	0	1	0	0	1	1	0	1	0	1	0	0	0	1	0	1	1	0	0	0	0	0	0	0	0	0	1	0
GCA_024772075.1	France	FR	Europe	Bovine	Use	11124	-	2009	Plasmid	Plasmid	IncHI2	Consensus	Consensus	High	IncHI2	0	0	11	1	0	0	0	0	0	1	0	1	0	1	1	0	0	0	1	0	0	1	0	0	0	0	0	0	1	0	0	0	1	0
GCA_024772015.2	France	FR	Europe	Bovine	Use	11124	-	2008		Plasmid	Other	Consensus	Consensus	High	ND	0	0	8	1	1	0	0	0	0	0	1	1	0	1	0	0	0	0	0	0	0	1	0	0	0	0	0	0	0	0	0	0	0	1
GCA_024772015.1	France	FR	Europe	Bovine	Use	2197	-	2009	Two plasmids	Plasmid	IncHI2	Consensus	Consensus	High	IncHI2	0	0	1	1	0	0	0	0	0	0	0	0	0	0	0	0	0	0	0	0	0	0	0	0	0	0	0	0	0	0	0	0	0	0
GCA_024771795.1	France	FR	Europe	Bovine	Use	10	ST10 Cplx	2011	Plasmid/chromosome	Plasmid/chromosome	IncHI2	Consensus	Consensus	High	IncHI2	0	0	12	1	0	0	0	0	0	0	0	1	0	1	1	0	0	0	1	0	0	1	0	0	0	0	1	0	1	0	0	0	1	1
GCA_024771755.1	France	FR	Europe	Bovine	Use	23	ST23 Cplx	2015	Plasmid	Plasmid	IncX4	Consensus	Consensus	High	IncX4	0	0	1	1	0	0	0	0	0	0	0	0	0	0	0	0	0	0	0	0	0	0	0	0	0	0	0	0	0	0	0	0	0	0
GCA_024771375.1	France	FR	Europe	Bovine	Use	2954	-	2013	Plasmid	Plasmid	IncX4	Consensus	Consensus	High	IncX4	0	0	3	1	0	0	0	0	0	0	1	0	0	0	0	0	0	0	0	0	0	0	0	0	0	0	1	0	0	0	0	0	0	0
GCA_024770615.2	France	FR	Europe	Bovine	Use	191	-	2013		Plasmid	IncX4	Consensus	Consensus	High	IncX4	0	0	4	1	0	0	0	0	0	0	0	0	0	0	1	0	0	0	0	1	0	0	0	0	0	0	1	0	0	0	0	0	0	0
GCA_024770615.1	France	FR	Europe	Bovine	Use	744	-	2013	Two plasmids	Plasmid	Other	Consensus	Consensus	High	p0111	0	0	3	1	0	0	0	0	0	0	0	1	0	1	0	0	0	0	0	0	0	0	0	0	0	0	0	0	0	0	0	0	0	0
GCA_024770595.1	France	FR	Europe	Bovine	Use	453	ST 86 Cplx	2013	Plasmid	Plasmid	IncHI2	Consensus	Consensus	High	IncHI2	0	0	11	1	0	0	0	0	0	1	0	1	0	1	0	1	0	0	0	0	0	0	0	1	0	0	0	0	0	1	0	0	1	0
GCA_024770475.1	France	FR	Europe	Bovine	Use	189	ST 165 Cplx	2013	Plasmid	Plasmid	IncX4	Consensus	Consensus	High	IncX4	0	0	3	1	0	0	0	0	0	0	0	0	0	0	0	1	0	0	0	0	0	0	0	0	0	0	1	0	0	0	0	0	0	0
GCA_024770395.1	France	FR	Europe	Bovine	Use	1287	ST10 Cplx	2014	Plasmid	Plasmid	IncHI2	Consensus	Consensus	High	IncHI2	0	0	1	1	0	0	0	0	0	0	0	0	0	0	0	0	0	0	0	0	0	0	0	0	0	0	0	0	0	0	0	0	0	0
GCA_024756045.1	Pakistan	PK	Asia	Chicken	Ban	10	ST10 Cplx	2018	Plasmid	Plasmid	IncI2	SDV1	SDV1	Low	IncI2	0	0	1	1	0	0	0	0	0	0	0	0	0	0	0	0	0	0	0	0	0	0	0	0	0	0	0	0	0	0	0	0	0	0
GCA_024755925.1	Pakistan	PK	Asia	Chicken	Ban	410	ST 23 Cplx	2018	Plasmid	Plasmid	IncI2	SDV1	SDV1	Low	IncI2	0	0	1	1	0	0	0	0	0	0	0	0	0	0	0	0	0	0	0	0	0	0	0	0	0	0	0	0	0	0	0	0	0	0
GCA_024755885.1	Pakistan	PK	Asia	Chicken	Ban	410	ST 23 Cplx	2018	Plasmid	Plasmid	IncI2	SDV1	SDV1	Low	IncI2	0	0	1	1	0	0	0	0	0	0	0	0	0	0	0	0	0	0	0	0	0	0	0	0	0	0	0	0	0	0	0	0	0	0
GCA_024755735.1	Pakistan	PK	Asia	Human	Ban	3052	ST 38 Cplx	2018	Plasmid	Plasmid	IncI2	SDV1	SDV1	Low	IncI2	0	0	1	1	0	0	0	0	0	0	0	0	0	0	0	0	0	0	0	0	0	0	0	0	0	0	0	0	0	0	0	0	0	0
GCA_024755675.1	Pakistan	PK	Asia	Chicken	Ban	410	ST 23 Cplx	2018	Plasmid	Plasmid	IncI2	SDV1	SDV1	Low	IncI2	0	0	2	1	0	0	0	0	0	0	0	0	0	0	0	0	0	0	0	1	0	0	0	0	0	0	0	0	0	0	0	0	0	0
GCA_024755665.1	Pakistan	PK	Asia	Chicken	Ban	3052	ST 38 Cplx	2018	Plasmid	Plasmid	IncI2	SDV1	SDV1	Low	IncI2	0	0	2	1	0	0	0	0	0	0	0	0	0	0	0	0	0	0	0	1	0	0	0	0	0	0	0	0	0	0	0	0	0	0
GCA_024755645.1	Pakistan	PK	Asia	Chicken	Ban	410	ST 23 Cplx	2018	Plasmid	Plasmid	IncI2	SDV1	SDV1	Low	IncI2	0	0	1	1	0	0	0	0	0	0	0	0	0	0	0	0	0	0	0	0	0	0	0	0	0	0	0	0	0	0	0	0	0	0
GCA_024755625.1	Pakistan	PK	Asia	Chicken	Ban	410	ST 23 Cplx	2018	Plasmid	Plasmid	IncI2	SDV1	SDV1	Low	IncI2	0	0	1	1	0	0	0	0	0	0	0	0	0	0	0	0	0	0	0	0	0	0	0	0	0	0	0	0	0	0	0	0	0	0
GCA_024755605.1	Pakistan	PK	Asia	Chicken	Ban	101	ST 101 Cplx	2018	Plasmid	Plasmid	IncI2	SDV1	SDV1	Low	IncI2	0	0	1	1	0	0	0	0	0	0	0	0	0	0	0	0	0	0	0	0	0	0	0	0	0	0	0	0	0	0	0	0	0	0
GCA_024755565.1	Pakistan	PK	Asia	Chicken	Ban	101	ST 101 Cplx	2018	Plasmid	Plasmid	IncI2	SDV1	SDV1	Low	IncI2	0	0	1	1	0	0	0	0	0	0	0	0	0	0	0	0	0	0	0	0	0	0	0	0	0	0	0	0	0	0	0	0	0	0
GCA_024755535.1	Pakistan	PK	Asia	Chicken	Ban	4214	-	2018	Plasmid	Plasmid	IncI2	SDV1	SDV1	Low	IncI2	0	0	1	1	0	0	0	0	0	0	0	0	0	0	0	0	0	0	0	0	0	0	0	0	0	0	0	0	0	0	0	0	0	0
GCA_024755505.1	Pakistan	PK	Asia	Chicken	Ban	20	ST20 Cplx	2018	Plasmid	Plasmid	IncI2	SDV1	SDV1	Low	IncI2	0	0	1	1	0	0	0	0	0	0	0	0	0	0	0	0	0	0	0	0	0	0	0	0	0	0	0	0	0	0	0	0	0	0
GCA_024755115.1	Pakistan	PK	Asia	Human	Ban	4214	-	2018	Plasmid	Plasmid	IncI2	SDV1	SDV1	Low	IncI2	0	0	1	1	0	0	0	0	0	0	0	0	0	0	0	0	0	0	0	0	0	0	0	0	0	0	0	0	0	0	0	0	0	0
GCA_024755085.1	Pakistan	PK	Asia	Chicken	Ban	4214	-	2018	Plasmid	Plasmid	IncI2	SDV1	SDV1	Low	IncI2	0	0	2	1	0	0	0	0	0	0	0	0	0	0	0	0	0	0	0	1	0	0	0	0	0	0	0	0	0	0	0	0	0	0
GCA_024755035.1	Pakistan	PK	Asia	Chicken	Ban	10	ST10 Cplx	2018	Plasmid	Plasmid	IncI2	SDV1	SDV1	Low	IncI2	0	0	1	1	0	0	0	0	0	0	0	0	0	0	0	0	0	0	0	0	0	0	0	0	0	0	0	0	0	0	0	0	0	0
GCA_024754685.1	Pakistan	PK	Asia	Chicken	Ban	10	ST10 Cplx	2019	Plasmid	Plasmid	IncI2	SDV1	SDV1	Low	IncI2	0	0	1	1	0	0	0	0	0	0	0	0	0	0	0	0	0	0	0	0	0	0	0	0	0	0	0	0	0	0	0	0	0	0
GCA_024754625.1	Pakistan	PK	Asia	Chicken	Ban	10	ST10 Cplx	2019	Plasmid	Plasmid	IncHI2	SDV1	SDV1	Low	IncHI2	0	0	13	1	0	0	0	0	0	0	0	1	0	1	0	0	0	0	0	1	0	0	0	1	0	0	1	0	0	1	0	0	0	1
GCA_024754455.1	Pakistan	PK	Asia	Human	Ban	744	-	2018	Plasmid	Plasmid	IncI2	SDV1	SDV1	Low	IncI2	0	0	1	1	0	0	0	0	0	0	0	0	0	0	0	0	0	0	0	0	0	0	0	0	0	0	0	0	0	0	0	0	0	0
GCA_024754445.1	Pakistan	PK	Asia	Chicken	Ban	773	-	2018	Plasmid	Plasmid	IncI2	SDV1	SDV1	Low	IncI2	0	0	1	1	0	0	0	0	0	0	0	0	0	0	0	0	0	0	0	0	0	0	0	0	0	0	0	0	0	0	0	0	0	0
GCA_024754365.1	Pakistan	PK	Asia	Chicken	Ban	603	-	2018	Plasmid	Plasmid	IncI2	SDV1	SDV1	Low	IncI2	0	0	1	1	0	0	0	0	0	0	0	0	0	0	0	0	0	0	0	0	0	0	0	0	0	0	0	0	0	0	0	0	0	0
GCA_024754335.1	Pakistan	PK	Asia	Chicken	Ban	793	ST 206 Cplx	2018	Plasmid	Plasmid	IncI2	SDV1	SDV1	Low	IncI2	0	0	1	1	0	0	0	0	0	0	0	0	0	0	0	0	0	0	0	0	0	0	0	0	0	0	0	0	0	0	0	0	0	0
GCA_024754325.1	Pakistan	PK	Asia	Chicken	Ban	162	ST 469 Cplx	2018	Plasmid	Plasmid	IncI2	SDV1	SDV1	Low	IncI2	0	0	1	1	0	0	0	0	0	0	0	0	0	0	0	0	0	0	0	0	0	0	0	0	0	0	0	0	0	0	0	0	0	0
GCA_024754305.1	Pakistan	PK	Asia	Chicken	Ban	117	-	2018	Plasmid	Plasmid	Other	SDV1	SDV1	Low	ND	0	0	9	1	0	0	0	0	0	1	0	1	0	1	0	0	0	0	0	0	0	0	0	1	0	0	1	0	0	0	0	0	0	1
GCA_024754265.1	Pakistan	PK	Asia	Bovine	Ban	101	ST 101 Cplx	2019	Plasmid	Plasmid	IncI2	SDV1	SDV1	Low	IncI2	0	0	1	1	0	0	0	0	0	0	0	0	0	0	0	0	0	0	0	0	0	0	0	0	0	0	0	0	0	0	0	0	0	0
GCA_024754245.1	Pakistan	PK	Asia	Chicken	Ban	6756	-	2018	Plasmid	Plasmid	IncI2	SDV1	SDV1	Low	IncI2	0	0	1	1	0	0	0	0	0	0	0	0	0	0	0	0	0	0	0	0	0	0	0	0	0	0	0	0	0	0	0	0	0	0
GCA_024753985.1	Pakistan	PK	Asia	Chicken	Ban	1011	-	2019	Plasmid	Plasmid	IncI2	SDV1	SDV1	Low	IncI2	0	0	1	1	0	0	0	0	0	0	0	0	0	0	0	0	0	0	0	0	0	0	0	0	0	0	0	0	0	0	0	0	0	0
GCA_024753945.1	Pakistan	PK	Asia	Chicken	Ban	1196	-	2019	Plasmid	Plasmid	IncI2	SDV1	SDV1	Low	IncI2	0	0	1	1	0	0	0	0	0	0	0	0	0	0	0	0	0	0	0	0	0	0	0	0	0	0	0	0	0	0	0	0	0	0
GCA_024753915.1	Pakistan	PK	Asia	Chicken	Ban	1196	-	2019	Plasmid	Plasmid	IncHI2	SDV1	SDV1	Low	IncHI2	0	0	19	1	0	0	1	1	1	1	1	1	0	1	0	1	0	0	0	1	0	0	1	0	0	1	1	0	1	1	0	0	1	1
GCA_024753885.1	Pakistan	PK	Asia	Chicken	Ban	2040	-	2019	Plasmid	Plasmid	IncHI2	SDV1	SDV1	Low	IncHI2	0	0	17	1	0	0	0	1	1	1	1	1	0	1	0	1	0	0	0	1	0	0	1	0	0	1	1	0	1	1	0	0	1	0
GCA_024753865.1	Pakistan	PK	Asia	Bovine	Ban	1196	-	2019	Plasmid	Plasmid	IncI2	SDV1	SDV1	Low	IncI2	0	0	1	1	0	0	0	0	0	0	0	0	0	0	0	0	0	0	0	0	0	0	0	0	0	0	0	0	0	0	0	0	0	0
GCA_024753605.1	Pakistan	PK	Asia	Chicken	Ban	1196	-	2019	Plasmid	Plasmid	IncI2	SDV1	SDV1	Low	IncI2	0	0	1	1	0	0	0	0	0	0	0	0	0	0	0	0	0	0	0	0	0	0	0	0	0	0	0	0	0	0	0	0	0	0
GCA_024753595.1	Pakistan	PK	Asia	Chicken	Ban	354	ST 354 Cplx	2019	Plasmid	Plasmid	IncI2	SDV1	SDV1	Low	IncI2	0	0	1	1	0	0	0	0	0	0	0	0	0	0	0	0	0	0	0	0	0	0	0	0	0	0	0	0	0	0	0	0	0	0
GCA_024752955.1	Pakistan	PK	Asia	Chicken	Ban	4663	-	2019	Plasmid	Plasmid	IncI2	SDV1	SDV1	Low	IncI2	0	0	1	1	0	0	0	0	0	0	0	0	0	0	0	0	0	0	0	0	0	0	0	0	0	0	0	0	0	0	0	0	0	0
GCA_024752835.1	Pakistan	PK	Asia	Chicken	Ban	88	ST 23 Cplx	2019	Plasmid	Plasmid	IncHI2	SDV1	SDV1	Low	IncHI2	0	0	17	1	0	0	0	1	1	0	1	1	0	1	0	1	0	0	0	1	0	0	1	0	0	1	1	0	1	1	0	0	1	0
GCA_024752815.1	Pakistan	PK	Asia	Chicken	Ban	156	ST 156 Cplx	2019	Plasmid	Plasmid	IncI2	SDV1	SDV1	Low	IncI2	0	0	1	1	0	0	0	0	0	0	0	0	0	0	0	0	0	0	0	0	0	0	0	0	0	0	0	0	0	0	0	0	0	0
GCA_024736545.1	Spain	ES	Europe	Human	Ban	10	ST10 Cplx	2019	Plasmid	Plasmid	IncI2	PV1	PV1	Low	IncI2	0	0	1	1	0	0	0	0	0	0	0	0	0	0	0	0	0	0	0	0	0	0	0	0	0	0	0	0	0	0	0	0	0	0
GCA_024735245.1	China	CN	Asia	Human	Use	744	-	2015	Plasmid	Plasmid	IncI2	SNP1	SNP1	Low	IncI2	0	0	1	1	0	0	0	0	0	0	0	0	0	0	0	0	0	0	0	0	0	0	0	0	0	0	0	0	0	0	0	0	0	0
GCA_024735225.1	China	CN	Asia	Human	Use	744	-	2015	Plasmid	Plasmid	IncI2	SNP1	SNP1	Low	IncI2	0	0	1	1	0	0	0	0	0	0	0	0	0	0	0	0	0	0	0	0	0	0	0	0	0	0	0	0	0	0	0	0	0	0
GCA_024687705.1	Thailand	TH	Asia	Swine	Ban	744	-	2019	Plasmid	Plasmid	Other	Consensus	Consensus	High	IncHI1	0	0	3	1	0	0	0	0	0	0	0	0	0	0	0	0	0	0	0	1	0	0	0	0	0	0	0	0	0	0	0	0	0	0
GCA_024687625.1	Thailand	TH	Asia	Swine	Ban	156	ST 156 Cplx	2019	Plasmid	Plasmid	Other	Consensus	Consensus	High	ND	0	0	1	1	0	0	0	0	0	0	0	0	0	0	0	0	0	0	0	0	0	0	0	0	0	0	0	0	0	0	0	0	0	0
GCA_024687605.1	Thailand	TH	Asia	Swine	Ban	744	-	2019	Plasmid	Plasmid	IncX4	Consensus	Consensus	High	IncX4	0	0	1	1	0	0	0	0	0	0	0	0	0	0	0	0	0	0	0	0	0	0	0	0	0	0	0	0	0	0	0	0	0	0
GCA_024687585.1	Thailand	TH	Asia	Swine	Ban	57	ST 350 Cplx	2019	Plasmid	Plasmid	IncX4	Consensus	Consensus	High	IncX4	0	0	1	1	0	0	0	0	0	0	0	0	0	0	0	0	0	0	0	0	0	0	0	0	0	0	0	0	0	0	0	0	0	0
GCA_024687505.1	Thailand	TH	Asia	Swine	Ban	57	ST 350 Cplx	2019	Plasmid	Plasmid	Other	Consensus	Consensus	High	ND	1	1	3	1	0	0	0	0	0	0	0	0	0	0	0	0	0	0	1	0	0	0	0	0	0	0	0	0	0	0	0	0	0	0
GCA_024687445.1	Thailand	TH	Asia	Human	Ban	57	ST 350 Cplx	2019	Plasmid	Plasmid	Other	Consensus	Consensus	High	ND	0	0	1	1	0	0	0	0	0	0	0	0	0	0	0	0	0	0	0	0	0	0	0	0	0	0	0	0	0	0	0	0	0	0
GCA_024687405.1	Thailand	TH	Asia	Chicken	Ban	57	ST 350 Cplx	2019	Plasmid	Plasmid	Other	Consensus	Consensus	High	IncHI1	0	0	14	1	0	0	0	0	0	1	0	1	0	1	0	0	0	0	0	1	0	0	0	0	0	0	1	0	1	0	0	0	0	1
GCA_024687385.1	Thailand	TH	Asia	Swine	Ban	57	ST 350 Cplx	2019	Plasmid	Plasmid	Other	Consensus	Consensus	High	ND	0	0	1	1	0	0	0	0	0	0	0	0	0	0	0	0	0	0	0	0	0	0	0	0	0	0	0	0	0	0	0	0	0	0
GCA_024687265.1	Thailand	TH	Asia	Human	Ban	744	-	2019	Plasmid	Plasmid	Other	Consensus	Consensus	High	IncHI1	0	0	11	1	0	0	0	1	0	1	0	1	0	1	0	0	0	0	0	1	0	0	1	0	1	0	0	0	0	0	0	0	0	0
GCA_024686935.1	Thailand	TH	Asia	Human	Ban	57	ST 350 Cplx	2019	Plasmid/Chromosome	Plasmid/Chromosome	Other	Consensus	Consensus	High	IncHI1	0	0	4	1	0	0	0	0	0	0	0	0	0	0	0	0	0	0	0	1	0	0	0	0	0	0	0	0	0	0	0	0	0	0
GCA_024686915.1	Thailand	TH	Asia	Human	Ban	744	-	2019	Plasmid	Plasmid	Other	SDV2	SDV2	High	IncP1	1	1	1	1	0	0	0	0	0	0	0	0	0	0	0	0	0	0	0	0	0	0	0	0	0	0	0	0	0	0	0	0	0	0
GCA_024686815.1	Thailand	TH	Asia	Chicken	Ban	57	ST 350 Cplx	2019	Plasmid	Plasmid	IncX4	Consensus	Consensus	High	IncX4	0	0	2	1	0	0	0	0	0	0	0	0	0	0	0	0	0	0	0	0	0	0	0	0	0	0	0	0	0	0	0	0	0	1
GCA_024686695.1	Thailand	TH	Asia	Swine	Ban	617	ST10 Cplx	2019	Plasmid	Plasmid	Other	Consensus	Consensus	High	ND	0	0	1	1	0	0	0	0	0	0	0	0	0	0	0	0	0	0	0	0	0	0	0	0	0	0	0	0	0	0	0	0	0	0
GCA_024686595.1	Thailand	TH	Asia	Swine	Ban	617	ST10 Cplx	2019	Chromosome	Chromosome	NA	NA	NA		NA	NA	NA	NA	NA	NA	NA	NA	NA	NA	NA	NA	NA	NA	NA	NA	NA	NA	NA	NA	NA	NA	NA	NA	NA	NA	NA	NA	NA	NA	NA	NA	NA	NA	NA
GCA_024686535.1	Thailand	TH	Asia	Swine	Ban	617	ST10 Cplx	2019	Plasmid	Plasmid	Other	Consensus	Consensus	High	p0111	0	0	3	1	0	0	0	0	0	0	0	0	0	0	0	0	0	0	0	1	0	0	0	0	0	0	0	1	0	0	0	0	0	0
GCA_024686495.1	Thailand	TH	Asia	Swine	Ban	1114	-	2019	Chromosome	Chromosome	NA	NA	NA		NA	NA	NA	NA	NA	NA	NA	NA	NA	NA	NA	NA	NA	NA	NA	NA	NA	NA	NA	NA	NA	NA	NA	NA	NA	NA	NA	NA	NA	NA	NA	NA	NA	NA	NA
GCA_024686475.1	Thailand	TH	Asia	Swine	Ban	1114	-	2019	Chromosome	Chromosome	NA	NA	NA		NA	NA	NA	NA	NA	NA	NA	NA	NA	NA	NA	NA	NA	NA	NA	NA	NA	NA	NA	NA	NA	NA	NA	NA	NA	NA	NA	NA	NA	NA	NA	NA	NA	NA	NA
GCA_024685835.1	Thailand	TH	Asia	Swine	Ban	617	ST10 Cplx	2019	Plasmid	Plasmid	IncX4	Consensus	Consensus	High	IncX4	0	0	3	1	0	0	0	0	0	0	1	0	0	0	0	0	0	0	0	1	0	0	0	0	0	0	0	0	0	0	0	0	0	0
GCA_024685475.1	Thailand	TH	Asia	Swine	Ban	1114	-	2019	Plasmid	Plasmid	Other	Consensus	Consensus	High	IncHI1	0	0	7	1	0	0	0	0	0	0	0	0	0	0	0	0	0	0	0	1	0	0	0	0	0	0	0	0	1	0	0	0	0	0
GCA_024685425.1	Thailand	TH	Asia	Swine	Ban	1114	-	2019	Plasmid	Plasmid	IncX4	Consensus	Consensus	High	IncX4	0	0	1	1	0	0	0	0	0	0	0	0	0	0	0	0	0	0	0	0	0	0	0	0	0	0	0	0	0	0	0	0	0	0
GCA_024685335.1	Thailand	TH	Asia	Swine	Ban	165	ST 165 Cplx	2019	Plasmid	Plasmid	IncX4	Consensus	Consensus	High	IncX4	0	0	1	1	0	0	0	0	0	0	0	0	0	0	0	0	0	0	0	0	0	0	0	0	0	0	0	0	0	0	0	0	0	0
GCA_024685255.1	Thailand	TH	Asia	Swine	Ban	542	-	2019	Plasmid	Plasmid	IncX4	Consensus	Consensus	High	IncX4	0	0	1	1	0	0	0	0	0	0	0	0	0	0	0	0	0	0	0	0	0	0	0	0	0	0	0	0	0	0	0	0	0	0
GCA_024685095.1	Thailand	TH	Asia	Swine	Ban	617	ST10 Cplx	2019	Plasmid	Plasmid	IncX4	Consensus	Consensus	High	IncX4	0	0	2	1	0	0	0	0	0	0	0	0	0	0	0	0	0	0	0	1	0	0	0	0	0	0	0	0	0	0	0	0	0	0
GCA_024685075.1	Thailand	TH	Asia	Swine	Ban	226	ST 226 Cplx	2019	Chromosome	Chromosome	NA	NA	NA		NA	NA	NA	NA	NA	NA	NA	NA	NA	NA	NA	NA	NA	NA	NA	NA	NA	NA	NA	NA	NA	NA	NA	NA	NA	NA	NA	NA	NA	NA	NA	NA	NA	NA	NA
GCA_024685015.1	Thailand	TH	Asia	Swine	Ban	617	ST10 Cplx	2019	Chromosome	Chromosome	NA	NA	NA		NA	NA	NA	NA	NA	NA	NA	NA	NA	NA	NA	NA	NA	NA	NA	NA	NA	NA	NA	NA	NA	NA	NA	NA	NA	NA	NA	NA	NA	NA	NA	NA	NA	NA	NA
GCA_024684935.1	Thailand	TH	Asia	Swine	Ban	617	ST10 Cplx	2019	Plasmid	Plasmid	Other	Consensus	Consensus	High	ND	0	0	6	1	0	0	0	0	0	0	0	1	0	1	0	0	0	0	0	1	0	0	0	0	0	0	0	0	0	0	0	0	0	0
GCA_024684915.1	Thailand	TH	Asia	Swine	Ban	617	ST10 Cplx	2019	Plasmid	Plasmid	IncX4	Consensus	Consensus	High	IncX4	0	0	1	1	0	0	0	0	0	0	0	0	0	0	0	0	0	0	0	0	0	0	0	0	0	0	0	0	0	0	0	0	0	0
GCA_024684725.1	Thailand	TH	Asia	Human	Ban	617	ST10 Cplx	2019	Plasmid	Plasmid	Other	Consensus	Consensus	High	ND	0	0	2	1	0	0	0	0	0	0	0	0	0	0	0	0	0	0	0	1	0	0	0	0	0	0	0	0	0	0	0	0	0	0
GCA_024684635.1	Thailand	TH	Asia	Human	Ban	48	ST10 Cplx	2019	Plasmid	Plasmid	Other	Consensus	Consensus	High	IncHI1	0	0	13	1	0	0	0	1	0	1	0	0	0	0	0	0	0	0	0	1	0	0	1	0	1	0	1	1	0	0	0	0	0	1
GCA_024684575.1	Thailand	TH	Asia	Chicken	Ban	48	ST10 Cplx	2019	Plasmid	Plasmid	IncX4	PV3	PV3	Low	IncX4	0	0	1	1	0	0	0	0	0	0	0	0	0	0	0	0	0	0	0	0	0	0	0	0	0	0	0	0	0	0	0	0	0	0
GCA_024683915.1	Thailand	TH	Asia	Human	Ban	542	-	2019	Plasmid	Plasmid	IncX4	Consensus	Consensus	High	IncX4	0	0	3	1	0	1	0	0	0	0	0	0	0	0	0	0	1	0	0	0	0	0	0	0	0	0	0	0	0	0	0	0	0	0
GCA_024683875.1	Thailand	TH	Asia	Human	Ban	4663	-	2019	Plasmid	Plasmid	IncX4	Consensus	Consensus	High	IncX4	0	0	1	1	0	0	0	0	0	0	0	0	0	0	0	0	0	0	0	0	0	0	0	0	0	0	0	0	0	0	0	0	0	0
GCA_024683715.1	Thailand	TH	Asia	Swine	Ban	617	ST10 Cplx	2019	Plasmid	Plasmid	Other	Consensus	Consensus	High	IncHI1	0	0	7	1	0	0	0	0	0	0	0	1	0	1	0	0	0	0	0	1	0	0	0	0	0	0	0	0	1	0	0	0	0	0
GCA_024683655.1	Thailand	TH	Asia	Swine	Ban	617	ST10 Cplx	2019	Plasmid	Plasmid	IncX4	Consensus	Consensus	High	IncX4	0	0	2	1	0	0	0	0	0	0	0	0	0	0	0	0	1	0	0	0	0	0	0	0	0	0	0	0	0	0	0	0	0	0
GCA_024683595.1	Thailand	TH	Asia	Swine	Ban	617	ST10 Cplx	2019	Plasmid	Plasmid	IncX4	Consensus	Consensus	High	IncX4	0	0	2	1	0	0	0	0	0	0	0	0	0	0	0	0	1	0	0	0	0	0	0	0	0	0	0	0	0	0	0	0	0	0
GCA_024683555.1	Thailand	TH	Asia	Swine	Ban	226	ST 226 Cplx	2019	Chromosome	Chromosome	NA	NA	NA		NA	NA	NA	NA	NA	NA	NA	NA	NA	NA	NA	NA	NA	NA	NA	NA	NA	NA	NA	NA	NA	NA	NA	NA	NA	NA	NA	NA	NA	NA	NA	NA	NA	NA	NA
GCA_024683505.1	Thailand	TH	Asia	Swine	Ban	362	-	2019	Plasmid	Plasmid	IncX4	Consensus	Consensus	High	IncX4	0	0	1	1	0	0	0	0	0	0	0	0	0	0	0	0	0	0	0	0	0	0	0	0	0	0	0	0	0	0	0	0	0	0
GCA_024683405.1	Thailand	TH	Asia	Swine	Ban	362	-	2019	Plasmid	Plasmid	Other	Other	Other	High	IncP1	0	0	2	1	0	0	0	0	0	0	0	0	0	0	0	0	0	0	0	1	0	0	0	0	0	0	0	0	0	0	0	0	0	0
GCA_024683375.1	Thailand	TH	Asia	Swine	Ban	362	-	2019	Plasmid	Plasmid	IncX4	Consensus	Consensus	High	IncX4	0	0	1	1	0	0	0	0	0	0	0	0	0	0	0	0	0	0	0	0	0	0	0	0	0	0	0	0	0	0	0	0	0	0
GCA_024683285.1	Thailand	TH	Asia	Swine	Ban	362	-	2019	Chromosome	Chromosome	NA	NA	NA		NA	NA	NA	NA	NA	NA	NA	NA	NA	NA	NA	NA	NA	NA	NA	NA	NA	NA	NA	NA	NA	NA	NA	NA	NA	NA	NA	NA	NA	NA	NA	NA	NA	NA	NA
GCA_024683215.1	Thailand	TH	Asia	Swine	Ban	362	-	2019	Plasmid	Plasmid	Other	Consensus	Consensus	High	ND	0	0	4	1	0	0	0	0	0	0	0	0	0	0	0	0	0	0	0	1	0	0	0	0	1	0	0	0	0	0	0	0	0	0
GCA_024683095.1	Thailand	TH	Asia	Swine	Ban	362	-	2019	Plasmid	Plasmid	IncX4	Consensus	Consensus	High	IncX4	0	0	1	1	0	0	0	0	0	0	0	0	0	0	0	0	0	0	0	0	0	0	0	0	0	0	0	0	0	0	0	0	0	0
GCA_024682915.1	Thailand	TH	Asia	Swine	Ban	155	ST 155 Cplx	2019	Plasmid	Plasmid	Other	Consensus	Consensus	High	IncP1	0	0	4	1	0	0	0	0	0	0	0	0	0	0	0	0	0	0	1	1	0	0	0	0	0	0	0	1	0	0	0	0	0	0
GCA_024682845.1	Thailand	TH	Asia	Swine	Ban	10	ST10 Cplx	2019	Plasmid	Plasmid	Other	Consensus	Consensus	High	ND	0	0	1	1	0	0	0	0	0	0	0	0	0	0	0	0	0	0	0	0	0	0	0	0	0	0	0	0	0	0	0	0	0	0
GCA_024682695.1	Thailand	TH	Asia	Swine	Ban	10	ST10 Cplx	2019	Plasmid	Plasmid	Other	Consensus	Consensus	High	ND	1	1	1	1	0	0	0	0	0	0	0	0	0	0	0	0	0	0	0	0	0	0	0	0	0	0	0	0	0	0	0	0	0	0
GCA_024682495.1	Thailand	TH	Asia	Swine	Ban	155	ST 155 Cplx	2019	Plasmid	Plasmid	IncX4	Consensus	Consensus	High	IncX4	1	1	2	1	0	0	0	0	0	0	0	0	0	0	0	0	0	0	0	0	0	0	0	0	0	0	1	0	0	0	0	0	0	0
GCA_024682465.1	Thailand	TH	Asia	Swine	Ban	10	ST10 Cplx	2019	Plasmid	Plasmid	Other	Consensus	Consensus	High	IncHI1	0	0	11	1	0	0	0	1	0	1	1	0	0	0	0	0	0	0	0	1	0	0	1	0	1	0	0	0	0	0	0	0	0	0
GCA_024680995.1	Thailand	TH	Asia	Human	Ban	117	-	2019	Plasmid	Plasmid	Other	Consensus	Consensus	High	IncHI1	0	0	10	1	0	0	0	1	0	0	0	0	0	0	0	0	0	0	0	1	0	0	1	0	1	0	1	0	0	0	0	0	0	1
GCA_024680895.1	Thailand	TH	Asia	Chicken	Ban	131	ST 131 Cplx	2019	Plasmid/Chromosome	Plasmid/Chromosome	Other	Consensus	Consensus	High	p0111	0	0	1	1	0	0	0	0	0	0	0	0	0	0	0	0	0	0	0	0	0	0	0	0	0	0	0	0	0	0	0	0	0	0
GCA_024680875.1	Thailand	TH	Asia	Human	Ban	2732	-	2019	Plasmid	Plasmid	IncX4	Consensus	Consensus	High	IncX4	0	0	1	1	0	0	0	0	0	0	0	0	0	0	0	0	0	0	0	0	0	0	0	0	0	0	0	0	0	0	0	0	0	0
GCA_024680295.1	Thailand	TH	Asia	Human	Ban	48	ST10 Cplx	2019	Plasmid	Plasmid	IncX4	Consensus	Consensus	High	IncX4	0	0	1	1	0	0	0	0	0	0	0	0	0	0	0	0	0	0	0	0	0	0	0	0	0	0	0	0	0	0	0	0	0	0
GCA_024680255.1	Thailand	TH	Asia	Human	Ban	5229	ST 101 Cplx	2019	Plasmid	Plasmid	IncI2	Consensus	Consensus	High	IncI2	0	0	2	1	0	0	0	0	0	0	0	0	0	0	0	0	0	0	0	1	0	0	0	0	0	0	0	0	0	0	0	0	0	0
GCA_024680235.1	Thailand	TH	Asia	Human	Ban	410	ST 23 Cplx	2019	Plasmid	Plasmid	IncX4	PV3	PV3	Low	IncX4	0	0	1	1	0	0	0	0	0	0	0	0	0	0	0	0	0	0	0	0	0	0	0	0	0	0	0	0	0	0	0	0	0	0
GCA_024680215.1	Thailand	TH	Asia	Human	Ban	10	ST10 Cplx	2019	Plasmid	Plasmid	IncX4	Consensus	Consensus	High	IncX4	0	0	1	1	0	0	0	0	0	0	0	0	0	0	0	0	0	0	0	0	0	0	0	0	0	0	0	0	0	0	0	0	0	0
GCA_024680195.1	Thailand	TH	Asia	Human	Ban	1730	-	2019	Plasmid	Plasmid	IncX4	Consensus	Consensus	High	IncX4	0	0	3	1	0	0	0	0	0	0	0	0	0	0	0	0	0	0	0	1	0	0	0	0	0	0	0	0	0	0	0	0	0	0
GCA_024680135.1	Thailand	TH	Asia	Human	Ban	448	ST 448 Cplx	2019	Plasmid	Plasmid	IncX4	PV3	PV3	Low	IncX4	0	0	1	1	0	0	0	0	0	0	0	0	0	0	0	0	0	0	0	0	0	0	0	0	0	0	0	0	0	0	0	0	0	0
GCA_024680025.1	Thailand	TH	Asia	Swine	Ban	410	ST 23 Cplx	2019	Plasmid	Plasmid	IncX4	Consensus	Consensus	High	IncX4	0	0	2	1	0	0	0	0	0	0	0	0	0	0	0	0	0	0	0	1	0	0	0	0	0	0	0	0	0	0	0	0	0	0
GCA_024680005.1	Thailand	TH	Asia	Swine	Ban	3107	-	2019	Plasmid	Plasmid	Other	Consensus	Consensus	High	ND	0	0	4	1	0	0	0	0	0	0	0	0	0	0	0	0	0	0	0	1	0	0	0	0	0	0	0	0	0	0	0	0	0	0
GCA_024677745.1	Thailand	TH	Asia	Swine	Ban	10	ST10 Cplx	2019	Chromosome	Chromosome	NA	NA	NA		NA	NA	NA	NA	NA	NA	NA	NA	NA	NA	NA	NA	NA	NA	NA	NA	NA	NA	NA	NA	NA	NA	NA	NA	NA	NA	NA	NA	NA	NA	NA	NA	NA	NA	NA
GCA_024677705.1	Thailand	TH	Asia	Swine	Ban	34	ST10 Cplx	2019	Plasmid	Plasmid	IncX4	Consensus	Consensus	High	IncX4	0	0	1	1	0	0	0	0	0	0	0	0	0	0	0	0	0	0	0	0	0	0	0	0	0	0	0	0	0	0	0	0	0	0
GCA_024677665.1	Thailand	TH	Asia	Chicken	Ban	88	ST 23 Cplx	2019	Plasmid	Plasmid	Other	Consensus	Consensus	High	ND	0	0	2	1	0	0	0	0	0	0	1	0	0	0	0	0	0	0	0	0	0	0	0	0	0	0	0	0	0	0	0	0	0	0
GCA_024677505.1	Thailand	TH	Asia	Swine	Ban	602	ST 446 Cplx	2019	Plasmid	Plasmid	IncX4	Consensus	Consensus	High	IncX4	0	0	1	1	0	0	0	0	0	0	0	0	0	0	0	0	0	0	0	0	0	0	0	0	0	0	0	0	0	0	0	0	0	0
GCA_024677305.1	Thailand	TH	Asia	Swine	Ban	617	ST10 Cplx	2019	Plasmid	Plasmid	IncI2	Consensus	Consensus	High	IncI2	1	1	1	1	0	0	0	0	0	0	0	0	0	0	0	0	0	0	0	0	0	0	0	0	0	0	0	0	0	0	0	0	0	0
GCA_024676775.1	Thailand	TH	Asia	Human	Ban	297	-	2019	Plasmid	Plasmid	IncX4	Consensus	Consensus	High	IncX4	0	0	1	1	0	0	0	0	0	0	0	0	0	0	0	0	0	0	0	0	0	0	0	0	0	0	0	0	0	0	0	0	0	0
GCA_024676685.1	Thailand	TH	Asia	Swine	Ban	189	ST 165 Cplx	2019	Plasmid	Plasmid	IncX4	Consensus	Consensus	High	IncX4	0	0	1	1	0	0	0	0	0	0	0	0	0	0	0	0	0	0	0	0	0	0	0	0	0	0	0	0	0	0	0	0	0	0
GCA_024676555.1	Thailand	TH	Asia	Swine	Ban	4380	-	2019	Plasmid	Plasmid	Other	Consensus	Consensus	High	IncR	0	0	4	1	0	0	0	0	0	1	0	0	0	0	0	0	0	0	0	0	0	0	0	1	0	0	0	0	0	0	0	0	0	1
GCA_024676495.1	Thailand	TH	Asia	Swine	Ban	2179	-	2019	Plasmid	Plasmid	IncX4	Consensus	Consensus	High	IncX4	0	0	2	1	0	0	0	0	0	0	0	0	0	0	0	0	0	0	0	0	0	0	0	0	0	0	1	0	0	0	0	0	0	0
GCA_024676475.1	Thailand	TH	Asia	Swine	Ban	23	ST23 Cplx	2019	Chromosome	Chromosome	NA	NA	NA		NA	NA	NA	NA	NA	NA	NA	NA	NA	NA	NA	NA	NA	NA	NA	NA	NA	NA	NA	NA	NA	NA	NA	NA	NA	NA	NA	NA	NA	NA	NA	NA	NA	NA	NA
GCA_024676415.1	Thailand	TH	Asia	Swine	Ban	4380	-	2019	Plasmid	Plasmid	IncI2	SDV3	Other	High	IncI2	2	1	1	1	0	0	0	0	0	0	0	0	0	0	0	0	0	0	0	0	0	0	0	0	0	0	0	0	0	0	0	0	0	0
GCA_024676395.1	Thailand	TH	Asia	Swine	Ban	617	ST10 Cplx	2019	Plasmid	Plasmid	IncX4	Consensus	Consensus	High	IncX4	0	0	1	1	0	0	0	0	0	0	0	0	0	0	0	0	0	0	0	0	0	0	0	0	0	0	0	0	0	0	0	0	0	0
GCA_024676355.1	Thailand	TH	Asia	Swine	Ban	10	ST10 Cplx	2019	Plasmid	Plasmid	IncI2	Consensus	Consensus	High	IncI2	1	1	2	1	0	0	0	0	0	0	0	0	0	0	0	0	0	0	0	1	0	0	0	0	0	0	0	0	0	0	0	0	0	0
GCA_024676335.1	Thailand	TH	Asia	Swine	Ban	410	ST 23 Cplx	2019	Plasmid	Plasmid	Other	Consensus	Consensus	High	IncHI1	0	0	11	1	0	0	0	1	0	1	1	0	0	0	0	0	0	0	0	1	0	0	1	0	1	0	0	0	0	0	0	0	0	0
GCA_024676185.1	Thailand	TH	Asia	Human	Ban	10	ST10 Cplx	2019	Plasmid	Plasmid	IncX4	Consensus	Consensus	High	IncX4	0	0	1	1	0	0	0	0	0	0	0	0	0	0	0	0	0	0	0	0	0	0	0	0	0	0	0	0	0	0	0	0	0	0
GCA_024676145.1	Thailand	TH	Asia	Chicken	Ban	10	ST10 Cplx	2019	Plasmid	Plasmid	Other	Consensus	Consensus	High	p0111	1	1	3	1	0	0	0	0	0	0	0	0	0	0	0	0	0	0	0	1	0	0	0	0	0	0	0	0	1	0	0	0	0	0
GCA_024676125.1	Thailand	TH	Asia	Human	Ban	167	ST10 Cplx	2019	Chromosome	Chromosome	NA	NA	NA		NA	NA	NA	NA	NA	NA	NA	NA	NA	NA	NA	NA	NA	NA	NA	NA	NA	NA	NA	NA	NA	NA	NA	NA	NA	NA	NA	NA	NA	NA	NA	NA	NA	NA	NA
GCA_024676095.1	Thailand	TH	Asia	Human	Ban	167	ST10 Cplx	2019	Plasmid	Plasmid	Other	Consensus	Consensus	High	IncHI1	0	0	7	1	0	0	0	0	0	0	0	1	0	1	0	0	0	0	0	1	0	0	0	0	0	0	0	0	0	0	0	0	0	1
GCA_024676035.1	Thailand	TH	Asia	Human	Ban	101	ST 101 Cplx	2019	Plasmid	Plasmid	IncX4	Consensus	Consensus	High	IncX4	0	0	1	1	0	0	0	0	0	0	0	0	0	0	0	0	0	0	0	0	0	0	0	0	0	0	0	0	0	0	0	0	0	0
GCA_024676015.1	Thailand	TH	Asia	Human	Ban	11657	-	2019	Plasmid	Plasmid	Other	SDV2	SDV2	High	IncP1	0	0	1	1	0	0	0	0	0	0	0	0	0	0	0	0	0	0	0	0	0	0	0	0	0	0	0	0	0	0	0	0	0	0
GCA_024675935.1	Thailand	TH	Asia	Human	Ban	165	ST 165 Cplx	2019	Plasmid	Plasmid	IncI2	SDV1	SDV1	Low	IncI2	0	0	1	1	0	0	0	0	0	0	0	0	0	0	0	0	0	0	0	0	0	0	0	0	0	0	0	0	0	0	0	0	0	0
GCA_024675875.1	Thailand	TH	Asia	Human	Ban	7290	-	2019	Plasmid	Plasmid	Other	Consensus	Consensus	High	IncHI1	0	0	14	1	0	1	0	0	1	1	0	1	0	1	0	0	0	0	0	1	0	0	0	0	0	1	0	0	1	0	0	0	1	1
GCA_024675735.1	Thailand	TH	Asia	Human	Ban	69	ST 69 Cplx	2019	Plasmid	Plasmid	Other	Consensus	Consensus	High	IncHI1	0	0	15	1	0	0	0	1	0	1	0	1	0	1	0	0	0	0	0	1	0	0	1	0	1	0	1	0	0	0	0	0	0	1
GCA_024675715.1	Thailand	TH	Asia	Human	Ban	11635	-	2019	Plasmid	Plasmid	IncX4	Consensus	Consensus	High	IncX4	0	0	1	1	0	0	0	0	0	0	0	0	0	0	0	0	0	0	0	0	0	0	0	0	0	0	0	0	0	0	0	0	0	0
GCA_024675615.1	Thailand	TH	Asia	Human	Ban	410	ST 23 Cplx	2019	Plasmid	Plasmid	IncX4	Consensus	Consensus	High	IncX4	0	0	1	1	0	0	0	0	0	0	0	0	0	0	0	0	0	0	0	0	0	0	0	0	0	0	0	0	0	0	0	0	0	0
GCA_024675575.1	Thailand	TH	Asia	Human	Ban	1730	-	2019	Plasmid	Plasmid	Other	Consensus	Consensus	High	IncHI1	0	0	4	1	0	0	0	0	0	1	0	0	0	0	0	0	0	0	0	0	0	0	0	0	0	0	0	0	0	0	0	0	0	0
GCA_024675535.1	Thailand	TH	Asia	Human	Ban	770	-	2019	Plasmid	Plasmid	IncX4	Consensus	Consensus	High	IncX4	0	0	2	1	0	1	0	0	0	0	0	0	0	0	0	0	0	0	0	0	0	0	0	0	0	0	0	0	0	0	0	0	0	0
GCA_024675515.1	Thailand	TH	Asia	Human	Ban	10698	-	2019	Plasmid	Plasmid	Other	Consensus	Consensus	High	IncP1	0	0	2	1	0	0	0	0	0	0	0	0	0	0	0	0	0	0	0	0	0	0	0	0	0	0	0	1	0	0	0	0	0	0
GCA_024675445.1	Thailand	TH	Asia	Human	Ban	48	ST10 Cplx	2019	Plasmid	Plasmid	IncX4	Consensus	Consensus	High	IncX4	0	0	1	1	0	0	0	0	0	0	0	0	0	0	0	0	0	0	0	0	0	0	0	0	0	0	0	0	0	0	0	0	0	0
GCA_024675425.1	Thailand	TH	Asia	Human	Ban	10	ST10 Cplx	2019	Plasmid	Plasmid	IncX4	Consensus	Consensus	High	IncX4	0	0	1	1	0	0	0	0	0	0	0	0	0	0	0	0	0	0	0	0	0	0	0	0	0	0	0	0	0	0	0	0	0	0
GCA_024675335.1	Thailand	TH	Asia	Chicken	Ban	10	ST10 Cplx	2019	Plasmid	Plasmid	Other	SDV2	SDV2	High	IncP1	0	0	3	1	0	0	0	0	0	0	0	0	0	0	0	0	0	0	0	0	0	0	0	0	0	0	0	1	0	0	0	0	0	0
GCA_024675315.1	Thailand	TH	Asia	Human	Ban	744	-	2019	Plasmid	Plasmid	Other	Consensus	Consensus	High	ND	0	0	1	1	0	0	0	0	0	0	0	0	0	0	0	0	0	0	0	0	0	0	0	0	0	0	0	0	0	0	0	0	0	0
GCA_024675215.1	Thailand	TH	Asia	Human	Ban	10	ST10 Cplx	2019	Plasmid	Plasmid	Other	Consensus	Consensus	High	IncHI1	0	0	12	1	0	0	0	1	0	1	0	1	0	1	0	0	0	0	0	1	0	0	1	0	0	0	0	1	0	0	0	0	0	1
GCA_024675195.1	Thailand	TH	Asia	Human	Ban	648	ST 648 Cplx	2019	Plasmid	Plasmid	Other	Consensus	Consensus	High	IncHI1	2	1	8	1	0	0	0	1	0	0	0	0	0	0	0	0	0	0	0	1	0	0	1	0	1	0	0	0	0	0	0	0	0	0
GCA_024675155.1	Thailand	TH	Asia	Human	Ban	410	ST 23 Cplx	2019	Plasmid	Plasmid	IncX4	Consensus	Consensus	High	IncX4	0	0	1	1	0	0	0	0	0	0	0	0	0	0	0	0	0	0	0	0	0	0	0	0	0	0	0	0	0	0	0	0	0	0
GCA_024675045.1	Thailand	TH	Asia	Human	Ban	410	ST 23 Cplx	2019	Chromosome	Chromosome	NA	NA	NA		NA	NA	NA	NA	NA	NA	NA	NA	NA	NA	NA	NA	NA	NA	NA	NA	NA	NA	NA	NA	NA	NA	NA	NA	NA	NA	NA	NA	NA	NA	NA	NA	NA	NA	NA
GCA_024675005.1	Thailand	TH	Asia	Human	Ban	410	ST 23 Cplx	2019	Plasmid	Plasmid	IncX4	Consensus	Consensus	High	IncX4	0	0	2	1	0	0	0	0	0	0	0	0	0	0	0	0	0	0	0	0	0	0	0	0	0	0	1	0	0	0	0	0	0	0
GCA_024674985.1	Thailand	TH	Asia	Human	Ban	1011	-	2019	Plasmid	Plasmid	Other	Consensus	Consensus	High	IncHI1	0	0	2	1	0	0	0	0	0	0	0	0	0	0	0	0	0	0	0	1	0	0	0	0	0	0	0	0	0	0	0	0	0	0
GCA_024674955.1	Thailand	TH	Asia	Human	Ban	34	ST10 Cplx	2019	Plasmid	Plasmid	IncI2	SDV3	Other	High	IncI2	1	1	1	1	0	0	0	0	0	0	0	0	0	0	0	0	0	0	0	0	0	0	0	0	0	0	0	0	0	0	0	0	0	0
GCA_024674795.1	Thailand	TH	Asia	Swine	Ban	10	ST10 Cplx	2019	Plasmid	Plasmid	IncX4	Consensus	Consensus	High	IncX4	1	1	2	1	0	0	0	0	0	0	0	0	0	0	0	0	0	0	0	0	0	0	0	0	0	0	1	0	0	0	0	0	0	0
GCA_024674775.1	Thailand	TH	Asia	Swine	Ban	48	ST10 Cplx	2019	Plasmid	Plasmid	IncX4	Consensus	Consensus	High	IncX4	1	1	2	1	0	0	0	0	0	0	0	0	0	0	0	0	0	0	0	0	0	0	0	0	0	0	1	0	0	0	0	0	0	0
GCA_024674755.1	Thailand	TH	Asia	Chicken	Ban	11090	-	2019	Plasmid	Plasmid	Other	Consensus	Consensus	High	IncHI1	0	0	9	1	0	0	0	0	0	0	0	1	0	1	0	0	0	0	0	1	0	0	0	0	0	0	1	0	0	0	0	0	0	1
GCA_024674525.1	Thailand	TH	Asia	Chicken	Ban	69	ST 69 Cplx	2019	Plasmid	Plasmid	Other	Consensus	Consensus	High	p0111	1	1	7	1	0	0	0	1	0	1	0	0	0	0	0	0	0	0	0	0	0	0	1	0	1	0	0	0	0	0	0	0	0	0
GCA_024674465.1	Thailand	TH	Asia	Human	Ban	4014	ST 101 Cplx	2019	Plasmid	Plasmid	IncX4	Consensus	Consensus	High	IncX4	0	0	1	1	0	0	0	0	0	0	0	0	0	0	0	0	0	0	0	0	0	0	0	0	0	0	0	0	0	0	0	0	0	0
GCA_024674425.1	Thailand	TH	Asia	Human	Ban	9555	-	2019	Plasmid	Plasmid	IncX4	Consensus	Consensus	High	IncX4	0	0	1	1	0	0	0	0	0	0	0	0	0	0	0	0	0	0	0	0	0	0	0	0	0	0	0	0	0	0	0	0	0	0
GCA_024674365.1	Thailand	TH	Asia	Human	Ban	5215	-	2019	Plasmid	Plasmid	IncX4	PV3	PV3	Low	IncX4	0	0	1	1	0	0	0	0	0	0	0	0	0	0	0	0	0	0	0	0	0	0	0	0	0	0	0	0	0	0	0	0	0	0
GCA_024674345.1	Thailand	TH	Asia	Human	Ban	11087	-	2019	Plasmid	Plasmid	IncX4	Consensus	Consensus	High	IncX4	0	0	1	1	0	0	0	0	0	0	0	0	0	0	0	0	0	0	0	0	0	0	0	0	0	0	0	0	0	0	0	0	0	0
GCA_024674295.1	Thailand	TH	Asia	Human	Ban	7352	ST10 Cplx	2019	Plasmid	Plasmid	IncX4	Consensus	Consensus	High	IncX4	0	0	1	1	0	0	0	0	0	0	0	0	0	0	0	0	0	0	0	0	0	0	0	0	0	0	0	0	0	0	0	0	0	0
GCA_024674235.1	Thailand	TH	Asia	Swine	Ban	2179	-	2019	Chromosome	Chromosome	NA	NA	NA		NA	NA	NA	NA	NA	NA	NA	NA	NA	NA	NA	NA	NA	NA	NA	NA	NA	NA	NA	NA	NA	NA	NA	NA	NA	NA	NA	NA	NA	NA	NA	NA	NA	NA	NA
GCA_024674135.1	Thailand	TH	Asia	Chicken	Ban	1630	-	2019	Chromosome	Chromosome	NA	NA	NA		NA	NA	NA	NA	NA	NA	NA	NA	NA	NA	NA	NA	NA	NA	NA	NA	NA	NA	NA	NA	NA	NA	NA	NA	NA	NA	NA	NA	NA	NA	NA	NA	NA	NA	NA
GCA_024674075.1	Thailand	TH	Asia	Swine	Ban	175	-	2019	Plasmid	Plasmid	Other	Consensus	Consensus	High	IncHI1	0	0	8	1	0	1	0	0	0	0	0	0	0	0	0	0	0	0	0	1	0	0	0	0	0	0	1	0	0	0	0	0	0	0
GCA_024674025.1	Thailand	TH	Asia	Swine	Ban	165	ST 165 Cplx	2019	Plasmid	Plasmid	IncX4	Consensus	Consensus	High	IncX4	0	0	2	1	0	0	0	0	0	0	0	0	0	0	0	0	0	0	0	1	0	0	0	0	0	0	0	0	0	0	0	0	0	0
GCA_024673915.1	Thailand	TH	Asia	Swine	Ban	609	ST 46 Cplx	2019	Plasmid	Plasmid	Other	Other	Other	High	IncP1	0	0	1	1	0	0	0	0	0	0	0	0	0	0	0	0	0	0	0	0	0	0	0	0	0	0	0	0	0	0	0	0	0	0
GCA_024673615.1	Thailand	TH	Asia	Swine	Ban	609	ST 46 Cplx	2019	Plasmid	Plasmid	Other	Consensus	Consensus	High	IncHI1	0	0	1	1	0	0	0	0	0	0	0	0	0	0	0	0	0	0	0	0	0	0	0	0	0	0	0	0	0	0	0	0	0	0
GCA_024673555.1	Thailand	TH	Asia	Swine	Ban	2169	-	2019	Plasmid	Plasmid	IncX4	Consensus	Consensus	High	IncX4	0	0	1	1	0	0	0	0	0	0	0	0	0	0	0	0	0	0	0	0	0	0	0	0	0	0	0	0	0	0	0	0	0	0
GCA_024673535.1	Thailand	TH	Asia	Swine	Ban	93	ST 168 Cplx	2019	Plasmid	Plasmid	IncX4	Consensus	Consensus	High	IncX4	0	0	1	1	0	0	0	0	0	0	0	0	0	0	0	0	0	0	0	0	0	0	0	0	0	0	0	0	0	0	0	0	0	0
GCA_024673515.1	Thailand	TH	Asia	Swine	Ban	354	ST 354 Cplx	2019	Chromosome	Chromosome	NA	NA	NA		NA	NA	NA	NA	NA	NA	NA	NA	NA	NA	NA	NA	NA	NA	NA	NA	NA	NA	NA	NA	NA	NA	NA	NA	NA	NA	NA	NA	NA	NA	NA	NA	NA	NA	NA
GCA_024673495.1	Thailand	TH	Asia	Swine	Ban	2973	-	2019	Plasmid	Plasmid	Other	Consensus	Consensus	High	ND	2	1	1	1	0	0	0	0	0	0	0	0	0	0	0	0	0	0	0	0	0	0	0	0	0	0	0	0	0	0	0	0	0	0
GCA_024673475.1	Thailand	TH	Asia	Swine	Ban	7941	-	2019	Plasmid	Plasmid	IncX4	Consensus	Consensus	High	IncX4	0	0	1	1	0	0	0	0	0	0	0	0	0	0	0	0	0	0	0	0	0	0	0	0	0	0	0	0	0	0	0	0	0	0
GCA_024673455.1	Thailand	TH	Asia	Swine	Ban	10	ST10 Cplx	2019	Plasmid	Plasmid	IncX4	Consensus	Consensus	High	IncX4	0	0	1	1	0	0	0	0	0	0	0	0	0	0	0	0	0	0	0	0	0	0	0	0	0	0	0	0	0	0	0	0	0	0
GCA_024673395.1	Thailand	TH	Asia	Swine	Ban	48	ST10 Cplx	2019	Plasmid	Plasmid	IncI2	Consensus	Consensus	High	IncI2	0	0	1	1	0	0	0	0	0	0	0	0	0	0	0	0	0	0	0	0	0	0	0	0	0	0	0	0	0	0	0	0	0	0
GCA_024673375.1	Thailand	TH	Asia	Swine	Ban	69	ST 69 Cplx	2019	Plasmid	Plasmid	IncX4	Consensus	Consensus	High	IncX4	0	0	1	1	0	0	0	0	0	0	0	0	0	0	0	0	0	0	0	0	0	0	0	0	0	0	0	0	0	0	0	0	0	0
GCA_024673355.1	Thailand	TH	Asia	Swine	Ban	165	ST 165 Cplx	2019	Chromosome	Chromosome	NA	NA	NA		NA	NA	NA	NA	NA	NA	NA	NA	NA	NA	NA	NA	NA	NA	NA	NA	NA	NA	NA	NA	NA	NA	NA	NA	NA	NA	NA	NA	NA	NA	NA	NA	NA	NA	NA
GCA_024673145.1	Thailand	TH	Asia	Swine	Ban	4014	ST 101 Cplx	2019	Plasmid	Plasmid	Other	Consensus	Consensus	High	ND	2	1	3	1	0	0	0	0	0	0	0	0	0	0	0	0	0	0	1	0	0	0	0	0	0	0	0	0	0	0	0	0	0	0
GCA_024673095.1	Thailand	TH	Asia	Swine	Ban	7087	-	2019	Plasmid	Plasmid	IncX4	Consensus	Consensus	High	IncX4	0	0	3	1	0	0	0	0	0	0	0	0	0	0	0	0	0	0	0	1	0	0	0	0	0	0	0	0	0	0	0	0	0	1
GCA_024673035.1	Thailand	TH	Asia	Swine	Ban	1011	-	2019	Plasmid	Plasmid	IncX4	Consensus	Consensus	High	IncX4	0	0	1	1	0	0	0	0	0	0	0	0	0	0	0	0	0	0	0	0	0	0	0	0	0	0	0	0	0	0	0	0	0	0
GCA_024673015.1	Thailand	TH	Asia	Swine	Ban	4088	-	2019	Plasmid	Plasmid	IncX4	Consensus	Consensus	High	IncX4	0	0	1	1	0	0	0	0	0	0	0	0	0	0	0	0	0	0	0	0	0	0	0	0	0	0	0	0	0	0	0	0	0	0
GCA_024672955.1	Thailand	TH	Asia	Human	Ban	2705	-	2019	Plasmid	Plasmid	IncX4	Consensus	Consensus	High	IncX4	0	0	1	1	0	0	0	0	0	0	0	0	0	0	0	0	0	0	0	0	0	0	0	0	0	0	0	0	0	0	0	0	0	0
GCA_024672935.1	Thailand	TH	Asia	Human	Ban	2325	-	2019	Plasmid	Plasmid	IncX4	Consensus	Consensus	High	IncX4	0	0	1	1	0	0	0	0	0	0	0	0	0	0	0	0	0	0	0	0	0	0	0	0	0	0	0	0	0	0	0	0	0	0
GCA_024672895.1	Thailand	TH	Asia	Human	Ban	2705	-	2019	Plasmid	Plasmid	IncX4	Consensus	Consensus	High	IncX4	0	0	1	1	0	0	0	0	0	0	0	0	0	0	0	0	0	0	0	0	0	0	0	0	0	0	0	0	0	0	0	0	0	0
GCA_024672835.1	Thailand	TH	Asia	Human	Ban	10	ST10 Cplx	2019	Plasmid	Plasmid	Other	Consensus	Consensus	High	p0111	2	1	7	1	0	0	0	1	0	1	0	0	0	0	0	0	0	0	0	1	0	0	1	0	1	0	0	0	0	0	0	0	0	0
GCA_024672795.1	Thailand	TH	Asia	Human	Ban	93	ST 168 Cplx	2019	Plasmid	Plasmid	IncX4	Consensus	Consensus	High	IncX4	0	0	2	1	0	0	0	0	0	0	0	0	0	0	0	0	0	0	0	0	0	0	0	0	0	0	1	0	0	0	0	0	0	0
GCA_024672645.1	Thailand	TH	Asia	Chicken	Ban	10	ST10 Cplx	2019	Plasmid	Plasmid	Other	SDV2	SDV2	High	p0111	2	1	4	1	0	0	0	0	0	0	0	0	0	0	0	0	0	0	0	0	0	0	0	0	0	0	0	0	0	0	0	0	0	0
GCA_024672605.1	Thailand	TH	Asia	Swine	Ban	10	ST10 Cplx	2019	Plasmid	Plasmid	IncX4	Consensus	Consensus	High	IncX4	0	0	1	1	0	0	0	0	0	0	0	0	0	0	0	0	0	0	0	0	0	0	0	0	0	0	0	0	0	0	0	0	0	0
GCA_024672525.1	Thailand	TH	Asia	Chicken	Ban	162	ST 469 Cplx	2019	Plasmid	Plasmid	Other	Consensus	Consensus	High	p0111	2	1	5	1	0	0	0	0	0	0	0	1	0	1	0	0	0	0	0	1	0	0	0	0	0	0	0	0	0	0	0	0	0	0
GCA_024672505.1	Thailand	TH	Asia	Human	Ban	533	-	2019	Plasmid	Plasmid	IncX4	Consensus	Consensus	High	IncX4	1	1	1	1	0	0	0	0	0	0	0	0	0	0	0	0	0	0	0	0	0	0	0	0	0	0	0	0	0	0	0	0	0	0
GCA_024672445.1	Thailand	TH	Asia	Human	Ban	11968	-	2019	Plasmid	Plasmid	IncX4	Consensus	Consensus	High	IncX4	0	0	1	1	0	0	0	0	0	0	0	0	0	0	0	0	0	0	0	0	0	0	0	0	0	0	0	0	0	0	0	0	0	0
GCA_024672425.1	Thailand	TH	Asia	Chicken	Ban	1140	-	2019	Chromosome	Chromosome	NA	NA	NA		NA	NA	NA	NA	NA	NA	NA	NA	NA	NA	NA	NA	NA	NA	NA	NA	NA	NA	NA	NA	NA	NA	NA	NA	NA	NA	NA	NA	NA	NA	NA	NA	NA	NA	NA
GCA_024672405.1	Thailand	TH	Asia	Human	Ban	11972	-	2019	Chromosome	Chromosome	NA	NA	NA		NA	NA	NA	NA	NA	NA	NA	NA	NA	NA	NA	NA	NA	NA	NA	NA	NA	NA	NA	NA	NA	NA	NA	NA	NA	NA	NA	NA	NA	NA	NA	NA	NA	NA	NA
GCA_024672295.1	Thailand	TH	Asia	Human	Ban	624	ST 648 Cplx	2019	Plasmid	Plasmid	IncX4	Consensus	Consensus	High	IncX4	1	1	1	1	0	0	0	0	0	0	0	0	0	0	0	0	0	0	0	0	0	0	0	0	0	0	0	0	0	0	0	0	0	0
GCA_024672255.1	Thailand	TH	Asia	Human	Ban	1638	ST10 Cplx	2019	Plasmid	Plasmid	IncX4	Consensus	Consensus	High	IncX4	0	0	2	1	0	0	0	0	0	0	0	0	0	0	0	0	0	0	0	1	0	0	0	0	0	0	0	0	0	0	0	0	0	0
GCA_024672235.1	Thailand	TH	Asia	Human	Ban	93	ST 168 Cplx	2019	Plasmid	Plasmid	Other	Consensus	Consensus	High	ND	2	1	8	1	0	0	0	1	0	0	0	0	0	0	0	0	0	0	0	1	0	0	1	0	1	0	0	0	0	0	0	0	0	0
GCA_024615185.1	Thailand	TH	Asia	Swine	Ban	1140	-	2019	Plasmid	Plasmid	Other	Consensus	Consensus	High	IncHI1	0	0	4	1	0	0	0	0	0	1	0	0	0	0	0	0	0	0	0	0	0	0	0	0	0	0	0	0	0	0	0	0	0	0
GCA_024614765.1	Thailand	TH	Asia	Human	Ban	10	ST10 Cplx	2019	Plasmid	Plasmid	IncI2	SDV1	SDV1	Low	IncI2	0	0	1	1	0	0	0	0	0	0	0	0	0	0	0	0	0	0	0	0	0	0	0	0	0	0	0	0	0	0	0	0	0	0
GCA_024614745.1	Thailand	TH	Asia	Swine	Ban	1140	-	2019	Plasmid	Plasmid	Other	Consensus	Consensus	High	ND	0	0	2	1	0	0	0	0	0	0	0	0	0	0	0	0	0	0	0	0	0	0	0	0	0	0	0	0	0	0	0	0	0	0
GCA_024614725.1	Thailand	TH	Asia	Human	Ban	93	ST 168 Cplx	2019	Plasmid	Plasmid	IncX4	Consensus	Consensus	High	IncX4	1	1	1	1	0	0	0	0	0	0	0	0	0	0	0	0	0	0	0	0	0	0	0	0	0	0	0	0	0	0	0	0	0	0
GCA_024614705.1	Thailand	TH	Asia	Human	Ban	1140	-	2019	Plasmid	Plasmid	Other	Consensus	Consensus	High	ND	0	0	8	1	0	0	0	0	0	0	0	1	0	1	0	0	0	0	0	1	0	0	0	0	0	0	0	0	0	0	0	0	0	0
GCA_024614665.1	Thailand	TH	Asia	Swine	Ban	1626	-	2019	Plasmid	Plasmid	Other	Consensus	Consensus	High	ND	0	0	3	1	0	0	0	0	0	0	0	0	0	0	0	0	0	0	0	1	0	0	0	0	0	0	0	0	0	0	0	0	0	0
GCA_024614645.1	Thailand	TH	Asia	Human	Ban	48	ST10 Cplx	2019	Plasmid	Plasmid	IncX4	Consensus	Consensus	High	IncX4	0	0	1	1	0	0	0	0	0	0	0	0	0	0	0	0	0	0	0	0	0	0	0	0	0	0	0	0	0	0	0	0	0	0
GCA_024614605.1	Thailand	TH	Asia	Human	Ban	398	ST 398 Cplx	2019	Plasmid	Plasmid	IncX4	Consensus	Consensus	High	IncX4	0	0	1	1	0	0	0	0	0	0	0	0	0	0	0	0	0	0	0	0	0	0	0	0	0	0	0	0	0	0	0	0	0	0
GCA_024614585.1	Thailand	TH	Asia	Human	Ban	93	ST 168 Cplx	2019	Plasmid	Plasmid	IncX4	Consensus	Consensus	High	IncX4	0	0	1	1	0	0	0	0	0	0	0	0	0	0	0	0	0	0	0	0	0	0	0	0	0	0	0	0	0	0	0	0	0	0
GCA_024614565.1	Thailand	TH	Asia	Human	Ban	93	ST 168 Cplx	2019	Plasmid	Plasmid	Other	Consensus	Consensus	High	IncHI1	0	0	1	1	0	0	0	0	0	0	0	0	0	0	0	0	0	0	0	0	0	0	0	0	0	0	0	0	0	0	0	0	0	0
GCA_024614545.1	Thailand	TH	Asia	Human	Ban	206	ST 206 Cplx	2019	Plasmid	Plasmid	IncX4	Consensus	Consensus	High	IncX4	0	0	1	1	0	0	0	0	0	0	0	0	0	0	0	0	0	0	0	0	0	0	0	0	0	0	0	0	0	0	0	0	0	0
GCA_024614525.1	Thailand	TH	Asia	Human	Ban	1196	-	2019	Plasmid	Plasmid	IncX4	Consensus	Consensus	High	IncX4	0	0	1	1	0	0	0	0	0	0	0	0	0	0	0	0	0	0	0	0	0	0	0	0	0	0	0	0	0	0	0	0	0	0
GCA_024614425.1	Thailand	TH	Asia	Human	Ban	10	ST10 Cplx	2019	Plasmid	Plasmid	IncX4	Consensus	Consensus	High	IncX4	0	0	1	1	0	0	0	0	0	0	0	0	0	0	0	0	0	0	0	0	0	0	0	0	0	0	0	0	0	0	0	0	0	0
GCA_024614365.1	Thailand	TH	Asia	Chicken	Ban	11969	-	2019	Plasmid	Plasmid	Other	SDV2	SDV2	High	p0111	0	0	4	1	0	0	0	0	0	0	0	0	0	0	0	0	0	0	0	0	0	0	0	0	0	0	0	0	0	0	0	0	0	0
GCA_024614325.1	Thailand	TH	Asia	Human	Ban	1196	-	2019	Chromosome	Chromosome	NA	NA	NA		NA	NA	NA	NA	NA	NA	NA	NA	NA	NA	NA	NA	NA	NA	NA	NA	NA	NA	NA	NA	NA	NA	NA	NA	NA	NA	NA	NA	NA	NA	NA	NA	NA	NA	NA
GCA_024614245.1	Thailand	TH	Asia	Swine	Ban	1011	-	2019	Plasmid	Plasmid	Other	Other	Other	High	ND	0	0	3	1	0	0	0	0	0	0	0	0	0	0	0	0	0	0	0	1	0	0	0	0	0	0	0	0	0	0	0	0	0	0
GCA_024614125.1	Thailand	TH	Asia	Swine	Ban	744	-	2019	Chromosome	Chromosome	NA	NA	NA		NA	NA	NA	NA	NA	NA	NA	NA	NA	NA	NA	NA	NA	NA	NA	NA	NA	NA	NA	NA	NA	NA	NA	NA	NA	NA	NA	NA	NA	NA	NA	NA	NA	NA	NA
GCA_024613945.1	Thailand	TH	Asia	Human	Ban	1011	-	2019	Plasmid	Plasmid	IncX4	Consensus	Consensus	High	IncX4	1	1	1	1	0	0	0	0	0	0	0	0	0	0	0	0	0	0	0	0	0	0	0	0	0	0	0	0	0	0	0	0	0	0
GCA_024613885.1	Thailand	TH	Asia	Human	Ban	155	ST 155 Cplx	2019	Chromosome	Chromosome	NA	NA	NA		NA	NA	NA	NA	NA	NA	NA	NA	NA	NA	NA	NA	NA	NA	NA	NA	NA	NA	NA	NA	NA	NA	NA	NA	NA	NA	NA	NA	NA	NA	NA	NA	NA	NA	NA
GCA_024613825.1	Thailand	TH	Asia	Swine	Ban	744	-	2019	Plasmid	Plasmid	Other	Consensus	Consensus	High	p0111	1	1	9	1	0	0	0	1	0	1	0	0	0	0	0	0	0	0	0	1	0	0	1	0	1	0	0	1	0	0	0	0	0	0
GCA_024613805.1	Thailand	TH	Asia	Chicken	Ban	93	ST 168 Cplx	2019	Plasmid	Plasmid	Other	Consensus	Consensus	High	IncHI1	0	0	5	1	0	0	0	0	0	0	0	0	0	0	0	0	0	0	0	1	0	0	0	0	0	0	0	0	1	0	0	0	0	0
GCA_024613765.1	Thailand	TH	Asia	Swine	Ban	48	ST10 Cplx	2019	Plasmid	Plasmid	IncX4	Consensus	Consensus	High	IncX4	0	0	2	1	0	0	0	0	0	0	0	0	0	0	0	0	0	0	0	1	0	0	0	0	0	0	0	0	0	0	0	0	0	0
GCA_024613745.1	Thailand	TH	Asia	Swine	Ban	2705	-	2019	Plasmid	Plasmid	Other	Consensus	Consensus	High	ND	0	0	2	1	0	0	0	0	0	0	0	0	0	0	0	0	0	0	0	0	0	0	0	0	0	0	0	0	0	0	0	0	0	0
GCA_024613705.1	Thailand	TH	Asia	Human	Ban	11546	-	2019	Plasmid	Plasmid	IncX4	Consensus	Consensus	High	IncX4	0	0	1	1	0	0	0	0	0	0	0	0	0	0	0	0	0	0	0	0	0	0	0	0	0	0	0	0	0	0	0	0	0	0
GCA_024613685.1	Thailand	TH	Asia	Human	Ban	1638	ST10 Cplx	2019	Plasmid	Plasmid	Other	SDV2	SDV2	High	IncP1	0	0	2	1	0	0	0	0	0	0	0	0	0	0	0	0	0	0	0	1	0	0	0	0	0	0	0	0	0	0	0	0	0	0
GCA_024613645.1	Thailand	TH	Asia	Human	Ban	93	ST 168 Cplx	2019	Plasmid	Plasmid	IncX4	Consensus	Consensus	High	IncX4	0	0	2	1	0	0	0	0	0	0	1	0	0	0	0	0	0	0	0	0	0	0	0	0	0	0	0	0	0	0	0	0	0	0
GCA_024613625.1	Thailand	TH	Asia	Human	Ban	1011	-	2019	Plasmid	Plasmid	IncX4	Consensus	Consensus	High	IncX4	0	0	2	1	0	0	0	0	0	0	1	0	0	0	0	0	0	0	0	0	0	0	0	0	0	0	0	0	0	0	0	0	0	0
GCA_024613585.1	Thailand	TH	Asia	Swine	Ban	354	ST 354 Cplx	2019	Plasmid	Plasmid	IncX4	Consensus	Consensus	High	IncX4	0	0	1	1	0	0	0	0	0	0	0	0	0	0	0	0	0	0	0	0	0	0	0	0	0	0	0	0	0	0	0	0	0	0
GCA_024613565.1	Thailand	TH	Asia	Human	Ban	93	ST 168 Cplx	2019	Plasmid	Plasmid	IncX4	Consensus	Consensus	High	IncX4	0	0	2	1	0	0	0	0	0	0	0	0	0	0	0	0	0	0	0	1	0	0	0	0	0	0	0	0	0	0	0	0	0	0
GCA_024613525.1	Thailand	TH	Asia	Swine	Ban	1011	-	2019	Plasmid	Plasmid	IncX4	Consensus	Consensus	High	IncX4	0	0	1	1	0	0	0	0	0	0	0	0	0	0	0	0	0	0	0	0	0	0	0	0	0	0	0	0	0	0	0	0	0	0
GCA_024613485.1	Thailand	TH	Asia	Human	Ban	93	ST 168 Cplx	2019	Chromosome	Chromosome	NA	NA	NA		NA	NA	NA	NA	NA	NA	NA	NA	NA	NA	NA	NA	NA	NA	NA	NA	NA	NA	NA	NA	NA	NA	NA	NA	NA	NA	NA	NA	NA	NA	NA	NA	NA	NA	NA
GCA_024613325.1	Thailand	TH	Asia	Human	Ban	6856	-	2019	Plasmid	Plasmid	IncX4	PV3	PV3	Low	IncX4	0	0	1	1	0	0	0	0	0	0	0	0	0	0	0	0	0	0	0	0	0	0	0	0	0	0	0	0	0	0	0	0	0	0
GCA_024613305.1	Thailand	TH	Asia	Swine	Ban	6115	-	2019	Plasmid	Plasmid	IncX4	Consensus	Consensus	High	IncX4	0	0	2	1	0	0	0	0	0	0	0	0	0	0	0	0	0	0	0	1	0	0	0	0	0	0	0	0	0	0	0	0	0	0
GCA_024613265.1	Thailand	TH	Asia	Human	Ban	6844	ST 206 Cplx	2019	Plasmid	Plasmid	IncI2	SDV1	SDV1	Low	IncI2	0	0	2	1	0	0	0	0	0	0	0	0	0	0	0	0	0	0	0	1	0	0	0	0	0	0	0	0	0	0	0	0	0	0
GCA_024613245.1	Thailand	TH	Asia	Swine	Ban	1011	-	2019	Plasmid	Plasmid	IncI2	Consensus	Consensus	High	IncI2	2	1	1	1	0	0	0	0	0	0	0	0	0	0	0	0	0	0	0	0	0	0	0	0	0	0	0	0	0	0	0	0	0	0
GCA_024613205.1	Thailand	TH	Asia	Chicken	Ban	10711	-	2019	Plasmid	Plasmid	IncX4	Consensus	Consensus	High	IncX4	0	0	1	1	0	0	0	0	0	0	0	0	0	0	0	0	0	0	0	0	0	0	0	0	0	0	0	0	0	0	0	0	0	0
GCA_024613105.1	Thailand	TH	Asia	Swine	Ban	93	ST 168 Cplx	2019	Chromosome	Chromosome	NA	NA	NA		NA	NA	NA	NA	NA	NA	NA	NA	NA	NA	NA	NA	NA	NA	NA	NA	NA	NA	NA	NA	NA	NA	NA	NA	NA	NA	NA	NA	NA	NA	NA	NA	NA	NA	NA
GCA_024613005.1	Thailand	TH	Asia	Swine	Ban	1421	-	2019	Plasmid	Plasmid	IncX4	Consensus	Consensus	High	IncX4	0	0	2	1	0	0	0	0	0	0	0	0	0	0	0	0	0	0	0	1	0	0	0	0	0	0	0	0	0	0	0	0	0	0
GCA_024612985.1	Thailand	TH	Asia	Human	Ban	93	ST 168 Cplx	2019	Plasmid	Plasmid	Other	Consensus	Consensus	High	IncHI1	0	0	4	1	0	0	0	0	0	1	0	0	0	0	0	0	0	0	0	0	0	0	0	0	0	0	0	0	0	0	0	0	0	0
GCA_024612905.1	Thailand	TH	Asia	Human	Ban	752	-	2019	Plasmid	Plasmid	Other	Consensus	Consensus	High	p0111	2	1	6	1	0	0	0	0	0	0	0	1	0	1	0	0	0	0	0	0	0	0	0	0	0	0	0	0	0	0	0	0	0	0
GCA_024612865.1	Thailand	TH	Asia	Human	Ban	1011	-	2019	Plasmid	Plasmid	IncX4	Consensus	Consensus	High	IncX4	0	0	1	1	0	0	0	0	0	0	0	0	0	0	0	0	0	0	0	0	0	0	0	0	0	0	0	0	0	0	0	0	0	0
GCA_024612825.1	Thailand	TH	Asia	Human	Ban	744	-	2019	Plasmid	Plasmid	IncX4	Consensus	Consensus	High	IncX4	0	0	1	1	0	0	0	0	0	0	0	0	0	0	0	0	0	0	0	0	0	0	0	0	0	0	0	0	0	0	0	0	0	0
GCA_024612685.1	Thailand	TH	Asia	Swine	Ban	1011	-	2019	Plasmid	Plasmid	IncX4	PV3	PV3	Low	IncX4	0	0	2	1	0	1	0	0	0	0	0	0	0	0	0	0	0	0	0	0	0	0	0	0	0	0	0	0	0	0	0	0	0	0
GCA_024612315.1	Thailand	TH	Asia	Swine	Ban	93	ST 168 Cplx	2019	Plasmid	Plasmid	Other	Consensus	Consensus	High	IncHI1	0	0	5	1	0	0	0	0	0	1	0	0	0	0	0	0	0	0	0	1	0	0	0	0	0	0	0	0	0	0	0	0	0	0
GCA_024612275.1	Thailand	TH	Asia	Swine	Ban	359	ST 101 Cplx	2019	Plasmid	Plasmid	Other	Consensus	Consensus	High	IncHI1	0	0	1	1	0	0	0	0	0	0	0	0	0	0	0	0	0	0	0	0	0	0	0	0	0	0	0	0	0	0	0	0	0	0
GCA_024612215.1	Thailand	TH	Asia	Swine	Ban	1011	-	2019	Plasmid	Plasmid	IncI2	Consensus	Consensus	High	IncI2	0	0	1	1	0	0	0	0	0	0	0	0	0	0	0	0	0	0	0	0	0	0	0	0	0	0	0	0	0	0	0	0	0	0
GCA_024612155.1	Thailand	TH	Asia	Human	Ban	457	-	2019	Plasmid	Plasmid	Other	Consensus	Consensus	High	IncHI1	0	0	15	1	0	0	0	1	0	1	0	1	0	1	0	0	0	0	0	1	0	0	1	0	1	0	1	0	0	0	0	0	0	1
GCA_024611585.1	Thailand	TH	Asia	Human	Ban	1011	-	2019	Plasmid	Plasmid	IncX4	PV3	PV3	Low	IncX4	0	0	1	1	0	0	0	0	0	0	0	0	0	0	0	0	0	0	0	0	0	0	0	0	0	0	0	0	0	0	0	0	0	0
GCA_024611435.1	Thailand	TH	Asia	Chicken	Ban	359	ST 101 Cplx	2019	Plasmid	Plasmid	IncX4	Consensus	Consensus	High	IncX4	0	0	1	1	0	0	0	0	0	0	0	0	0	0	0	0	0	0	0	0	0	0	0	0	0	0	0	0	0	0	0	0	0	0
GCA_024611415.1	Thailand	TH	Asia	Swine	Ban	388	-	2019	Plasmid	Plasmid	IncX4	Consensus	Consensus	High	IncX4	0	0	2	1	0	0	0	0	0	0	1	0	0	0	0	0	0	0	0	0	0	0	0	0	0	0	0	0	0	0	0	0	0	0
GCA_024611395.1	Thailand	TH	Asia	Swine	Ban	93	ST 168 Cplx	2019	Plasmid	Plasmid	Other	Consensus	Consensus	High	ND	0	0	7	1	0	0	0	0	0	1	0	0	0	0	0	0	0	0	0	0	0	0	1	0	0	0	0	0	0	0	0	0	0	1
GCA_024611335.1	Thailand	TH	Asia	Chicken	Ban	744	-	2019	Plasmid	Plasmid	IncX4	Consensus	Consensus	High	IncX4	0	0	1	1	0	0	0	0	0	0	0	0	0	0	0	0	0	0	0	0	0	0	0	0	0	0	0	0	0	0	0	0	0	0
GCA_024611315.1	Thailand	TH	Asia	Swine	Ban	93	ST 168 Cplx	2019	Plasmid	Plasmid	IncX4	Consensus	Consensus	High	IncX4	0	0	1	1	0	0	0	0	0	0	0	0	0	0	0	0	0	0	0	0	0	0	0	0	0	0	0	0	0	0	0	0	0	0
GCA_024611045.1	Thailand	TH	Asia	Swine	Ban	93	ST 168 Cplx	2019	Chromosome	Chromosome	NA	NA	NA		NA	NA	NA	NA	NA	NA	NA	NA	NA	NA	NA	NA	NA	NA	NA	NA	NA	NA	NA	NA	NA	NA	NA	NA	NA	NA	NA	NA	NA	NA	NA	NA	NA	NA	NA
GCA_024611025.1	Thailand	TH	Asia	Swine	Ban	6856	-	2019	Plasmid	Plasmid	Other	Consensus	Consensus	High	ND	0	0	8	1	0	0	1	1	0	0	0	1	1	1	0	0	0	0	0	0	0	0	0	0	0	0	0	0	0	0	0	0	1	0
GCA_024610495.1	Thailand	TH	Asia	Swine	Ban	1011	-	2019	Plasmid	Plasmid	Other	Consensus	Consensus	High	IncHI1	0	0	13	1	0	0	0	1	0	1	1	1	0	1	0	0	0	0	0	1	0	0	1	0	1	0	0	0	0	0	0	0	0	0
GCA_024610305.1	Thailand	TH	Asia	Swine	Ban	540	-	2019	Plasmid	Plasmid	Other	Consensus	Consensus	High	IncHI1	0	0	9	1	0	1	0	0	0	0	1	1	0	1	0	0	0	0	0	1	0	0	0	0	0	0	0	0	1	0	0	0	0	1
GCA_024539555.2	Greece	GR	Europe	Human	Ban	2705	-	2021	Two plasmids	Plasmid	IncHI2	Other	Other	High	IncHI2	1	1	13	1	0	1	0	0	0	1	0	0	0	0	0	0	0	0	0	1	0	0	1	0	1	0	1	0	0	0	0	0	0	1
GCA_024539555.1	Greece	GR	Europe	Human	Ban	685	-	2021		Plasmid	IncX4	Other	Other	High	IncX4	0	0	1	1	0	0	0	0	0	0	0	0	0	0	0	0	0	0	0	0	0	0	0	0	0	0	0	0	0	0	0	0	0	0
GCA_024499115.1	Thailand	TH	Asia	Human	Ban	1589	-	2017	Plasmid	Plasmid	IncX4	Consensus	Consensus	High	IncX4	0	0	1	1	0	0	0	0	0	0	0	0	0	0	0	0	0	0	0	0	0	0	0	0	0	0	0	0	0	0	0	0	0	0
GCA_024499095.1	Thailand	TH	Asia	Swine	Ban	1629	-	2017	Plasmid	Plasmid	IncI2	SDV3	Other	High	IncI2	1	1	1	1	0	0	0	0	0	0	0	0	0	0	0	0	0	0	0	0	0	0	0	0	0	0	0	0	0	0	0	0	0	0
GCA_024455115.1	China	CN	Asia	Human	Ban	1589	-	2021	Plasmid	Plasmid	Other	Consensus	Consensus	High	p0111	2	1	6	1	0	0	0	0	0	0	1	1	1	1	0	0	0	0	0	0	0	0	0	0	0	0	0	0	0	0	0	0	0	0
GCA_024298765.1	China	CN	Asia	Human	Ban	10	ST10 Cplx	2021	Plasmid	Plasmid	IncHI2	SNP1	SNP1	Low	IncHI2	0	0	16	1	0	1	0	0	0	1	1	0	0	1	0	0	1	0	0	0	0	0	0	0	0	0	1	0	1	0	0	0	0	0
GCA_024180965.1	UK	GB	Europe	Human	Ban	117	-	2022	Plasmid	Plasmid	Other	Consensus	Consensus	High	p0111	1	1	3	1	0	0	0	0	0	0	1	0	0	0	0	0	0	0	0	0	0	0	1	0	0	0	0	0	0	0	0	0	0	0
GCA_024107535.1	Thailand	TH	Asia	Swine	Ban	11410	-	2019	Plasmid	Plasmid	IncI2	Consensus	Consensus	High	IncI2	1	1	1	1	0	0	0	0	0	0	0	0	0	0	0	0	0	0	0	0	0	0	0	0	0	0	0	0	0	0	0	0	0	0
GCA_024073785.1	Netherlands	NL	Europe	Human	Ban	10	ST10 Cplx	2018	Plasmid	Plasmid	IncI2	PV1	PV1	Low	IncI2	0	0	1	1	0	0	0	0	0	0	0	0	0	0	0	0	0	0	0	0	0	0	0	0	0	0	0	0	0	0	0	0	0	0
GCA_023910505.1	China	CN	Asia	Human	Ban	10	ST10 Cplx	2019	Plasmid	Plasmid	Other	Other	Other	High	IncP1	0	0	1	1	0	0	0	0	0	0	0	0	0	0	0	0	0	0	0	0	0	0	0	0	0	0	0	0	0	0	0	0	0	0
GCA_023881905.1	USA	US	North America	Human	Ban	1716	-	2020	Plasmid	Plasmid	IncHI2	SDV2	SDV2	High	IncHI2	0	0	13	1	0	0	0	0	0	0	0	1	0	1	0	0	0	0	0	1	0	0	0	0	0	0	1	0	1	0	0	0	0	1
GCA_023829515.1	Thailand	TH	Asia	Human	Ban	101	ST 101 Cplx	2017	Plasmid	Plasmid	IncHI2	Consensus	Consensus	High	IncHI2	0	0	15	1	0	1	0	0	0	1	1	0	0	1	0	0	1	0	0	0	0	0	0	0	0	0	1	0	1	0	0	0	1	0
GCA_023826275.1	Thailand	TH	Asia	Human	Ban	101	ST 101 Cplx	2018	Plasmid	Plasmid	IncI2	SDV3	Other	High	IncI2	1	1	1	1	0	0	0	0	0	0	0	0	0	0	0	0	0	0	0	0	0	0	0	0	0	0	0	0	0	0	0	0	0	0
GCA_023777895.1	Thailand	TH	Asia	Human	Ban	189	ST 165 Cplx	2017	Plasmid	Plasmid	IncX4	Consensus	Consensus	High	IncX4	0	0	2	1	0	0	0	0	0	0	0	0	0	0	0	0	1	0	0	0	0	0	0	0	0	0	0	0	0	0	0	0	0	0
GCA_023776415.1	Thailand	TH	Asia	Human	Ban	4429	-	2017	Plasmid	Plasmid	IncX4	Consensus	Consensus	High	IncX4	0	0	3	1	0	0	0	0	0	0	1	0	0	0	0	0	0	0	0	0	0	0	0	0	0	0	1	0	0	0	0	0	0	0
GCA_023774895.2	Thailand	TH	Asia	Human	Ban	10	ST10 Cplx	2017		Plasmid	IncX4	Consensus	Consensus	High	IncX4	0	0	2	1	0	0	0	0	0	0	0	0	0	0	0	0	0	0	0	0	0	0	0	0	0	0	1	0	0	0	0	0	0	0
GCA_023774895.1	Thailand	TH	Asia	Human	Ban	4429	-	2017	Two plasmids	Plasmid	Other	Consensus	Consensus	High	p0111	0	0	1	1	0	0	0	0	0	0	0	0	0	0	0	0	0	0	0	0	0	0	0	0	0	0	0	0	0	0	0	0	0	0
GCA_023614365.2	Brazil	BR	South America	Human	Ban	224	-	2017	Plasmid	Plasmid	IncI2	SNP23	Other	High	IncI2	1	1	1	1	0	0	0	0	0	0	0	0	0	0	0	0	0	0	0	0	0	0	0	0	0	0	0	0	0	0	0	0	0	0
GCA_023600845.1	China	CN	Asia	Human	Ban	1249	-	2019	Plasmid	Plasmid	IncX4	PV3	PV3	Low	IncX4	0	0	2	1	0	0	0	0	0	0	0	0	0	0	0	0	0	0	0	0	0	0	0	0	0	0	1	0	0	0	0	0	0	0
GCA_023600825.1	China	CN	Asia	Human	Ban	155	ST 155 Cplx	2019	Plasmid	Plasmid	IncX4	PV3	PV3	Low	IncX4	0	0	1	1	0	0	0	0	0	0	0	0	0	0	0	0	0	0	0	0	0	0	0	0	0	0	0	0	0	0	0	0	0	0
GCA_023600805.1	China	CN	Asia	Human	Ban	1716	-	2019	Plasmid	Plasmid	IncX4	PV3	PV3	Low	IncX4	0	0	1	1	0	0	0	0	0	0	0	0	0	0	0	0	0	0	0	0	0	0	0	0	0	0	0	0	0	0	0	0	0	0
GCA_023600785.1	China	CN	Asia	Human	Ban	707	-	2019	Plasmid	Plasmid	IncHI2	SDV2	SDV2	High	IncHI2	1	1	9	1	0	0	0	0	0	0	1	0	1	0	0	0	0	0	0	0	0	0	0	0	0	0	1	0	0	0	0	0	0	1
GCA_023600755.1	China	CN	Asia	Human	Ban	1716	-	2019	Plasmid	Plasmid	IncX4	PV3	PV3	Low	IncX4	0	0	1	1	0	0	0	0	0	0	0	0	0	0	0	0	0	0	0	0	0	0	0	0	0	0	0	0	0	0	0	0	0	0
GCA_023600745.1	China	CN	Asia	Human	Ban	1716	-	2019	Plasmid	Plasmid	IncHI2	SDV2	SDV2	High	IncHI2	0	0	13	1	0	0	0	1	0	1	1	0	1	0	0	0	0	0	0	0	0	0	1	0	0	0	1	0	0	0	0	0	0	1
GCA_023600715.1	China	CN	Asia	Human	Ban	5748	-	2019	Plasmid	Plasmid	IncHI2	SDV2	SDV2	High	IncHI2	0	0	18	1	0	0	0	1	0	1	1	1	0	1	0	0	0	0	0	1	0	0	1	0	1	0	1	0	1	0	0	0	1	0
GCA_023600705.1	China	CN	Asia	Human	Ban	1716	-	2019	Plasmid	Plasmid	IncX4	PV3	PV3	Low	IncX4	0	0	1	1	0	0	0	0	0	0	0	0	0	0	0	0	0	0	0	0	0	0	0	0	0	0	0	0	0	0	0	0	0	0
GCA_023600685.1	China	CN	Asia	Human	Ban	7140	-	2019	Plasmid	Plasmid	IncX4	PV3	PV3	Low	IncX4	0	0	2	1	0	0	0	0	0	0	0	0	0	0	0	0	0	0	0	1	0	0	0	0	0	0	0	0	0	0	0	0	0	0
GCA_023600655.1	China	CN	Asia	Human	Ban	1716	-	2019	Plasmid	Plasmid	IncX4	Consensus	Consensus	High	IncX4	0	0	1	1	0	0	0	0	0	0	0	0	0	0	0	0	0	0	0	0	0	0	0	0	0	0	0	0	0	0	0	0	0	0
GCA_023600645.1	China	CN	Asia	Human	Ban	5498	-	2019	Plasmid	Plasmid	IncX4	PV3	PV3	Low	IncX4	0	0	1	1	0	0	0	0	0	0	0	0	0	0	0	0	0	0	0	0	0	0	0	0	0	0	0	0	0	0	0	0	0	0
GCA_023600625.1	China	CN	Asia	Human	Ban	359	ST 101 Cplx	2019	Plasmid	Plasmid	IncI2	Consensus	Consensus	High	IncI2	1	1	1	1	0	0	0	0	0	0	0	0	0	0	0	0	0	0	0	0	0	0	0	0	0	0	0	0	0	0	0	0	0	0
GCA_023600605.1	China	CN	Asia	Human	Ban	224	-	2019	Plasmid	Plasmid	IncI2	Consensus	Consensus	High	IncI2	0	0	1	1	0	0	0	0	0	0	0	0	0	0	0	0	0	0	0	0	0	0	0	0	0	0	0	0	0	0	0	0	0	0
GCA_023600585.1	China	CN	Asia	Human	Ban	2847	-	2019	Plasmid	Plasmid	IncX4	Consensus	Consensus	High	IncX4	0	0	2	1	0	0	0	0	0	0	0	0	0	0	0	0	0	0	0	0	0	0	0	0	0	0	1	0	0	0	0	0	0	0
GCA_023600565.1	China	CN	Asia	Human	Ban	11630	-	2019	Plasmid	Plasmid	Other	SDV2	SDV2	High	IncP1	1	1	1	1	0	0	0	0	0	0	0	0	0	0	0	0	0	0	0	0	0	0	0	0	0	0	0	0	0	0	0	0	0	0
GCA_023600545.1	China	CN	Asia	Human	Ban	117	-	2019	Plasmid	Plasmid	IncHI2	SDV1	SDV1	Low	IncHI2	1	1	20	1	0	0	0	0	0	0	1	0	1	0	0	0	0	1	0	0	0	0	1	0	1	0	1	0	1	0	1	1	1	0
GCA_023600525.1	China	CN	Asia	Human	Ban	117	-	2019	Plasmid	Plasmid	Other	Consensus	Consensus	High	IncFII(pHN7A8)	2	1	4	1	0	0	0	0	0	0	0	0	0	0	0	0	1	0	0	0	0	0	0	0	0	0	0	0	0	0	0	0	0	1
GCA_023600505.1	China	CN	Asia	Human	Ban	7153	-	2019	Plasmid	Plasmid	IncI2	SDV1	SDV1	Low	IncI2	0	0	1	1	0	0	0	0	0	0	0	0	0	0	0	0	0	0	0	0	0	0	0	0	0	0	0	0	0	0	0	0	0	0
GCA_023600485.1	China	CN	Asia	Human	Ban	156	ST 156 Cplx	2019	Chromosome	Chromosome	NA	NA	NA		NA	NA	NA	NA	NA	NA	NA	NA	NA	NA	NA	NA	NA	NA	NA	NA	NA	NA	NA	NA	NA	NA	NA	NA	NA	NA	NA	NA	NA	NA	NA	NA	NA	NA	NA
GCA_023600455.1	China	CN	Asia	Human	Ban	156	ST 156 Cplx	2019	Plasmid	Plasmid	IncHI2	SDV2	SDV2	High	IncHI2	1	1	7	1	0	0	0	0	0	0	0	0	0	0	0	0	0	0	0	0	0	0	0	0	0	0	0	0	1	0	1	1	1	0
GCA_023600445.1	China	CN	Asia	Human	Ban	48	ST10 Cplx	2019	Plasmid	Plasmid	IncI2	SDV1	SDV1	Low	IncI2	0	0	1	1	0	0	0	0	0	0	0	0	0	0	0	0	0	0	0	0	0	0	0	0	0	0	0	0	0	0	0	0	0	0
GCA_023600425.1	China	CN	Asia	Human	Ban	48	ST10 Cplx	2019	Chromosome	Chromosome	NA	NA	NA		NA	NA	NA	NA	NA	NA	NA	NA	NA	NA	NA	NA	NA	NA	NA	NA	NA	NA	NA	NA	NA	NA	NA	NA	NA	NA	NA	NA	NA	NA	NA	NA	NA	NA	NA
GCA_023600405.1	China	CN	Asia	Human	Ban	2847	-	2019	Plasmid	Plasmid	IncHI2	SDV2	SDV2	High	IncHI2	0	0	18	1	0	0	0	1	0	1	1	0	0	0	0	0	0	0	0	1	0	0	1	0	1	0	1	0	1	0	1	1	1	1
GCA_023600385.1	China	CN	Asia	Human	Ban	117	-	2019	Plasmid	Plasmid	IncI2	PV1	PV1	Low	IncI2	0	0	1	1	0	0	0	0	0	0	0	0	0	0	0	0	0	0	0	0	0	0	0	0	0	0	0	0	0	0	0	0	0	0
GCA_023600365.1	China	CN	Asia	Human	Ban	23	ST23 Cplx	2019	Plasmid	Plasmid	IncI2	SNP1	SNP1	Low	IncI2	0	0	1	1	0	0	0	0	0	0	0	0	0	0	0	0	0	0	0	0	0	0	0	0	0	0	0	0	0	0	0	0	0	0
GCA_023600345.1	China	CN	Asia	Human	Ban	117	-	2019	Plasmid	Plasmid	IncI2	SDV1	SDV1	Low	IncI2	0	0	2	1	0	0	0	0	0	0	0	0	0	0	0	0	0	0	0	0	0	0	0	0	0	0	0	0	0	0	0	0	0	0
GCA_023600325.1	China	CN	Asia	Human	Ban	117	-	2019	Plasmid	Plasmid	IncI2	PV1	PV1	Low	IncI2	0	0	1	1	0	0	0	0	0	0	0	0	0	0	0	0	0	0	0	0	0	0	0	0	0	0	0	0	0	0	0	0	0	0
GCA_023600305.1	China	CN	Asia	Human	Ban	224	-	2019	Plasmid	Plasmid	IncI2	Consensus	Consensus	High	IncI2	0	0	1	1	0	0	0	0	0	0	0	0	0	0	0	0	0	0	0	0	0	0	0	0	0	0	0	0	0	0	0	0	0	0
GCA_023600275.1	China	CN	Asia	Human	Ban	2847	-	2019	Chromosome	Chromosome	NA	NA	NA		NA	NA	NA	NA	NA	NA	NA	NA	NA	NA	NA	NA	NA	NA	NA	NA	NA	NA	NA	NA	NA	NA	NA	NA	NA	NA	NA	NA	NA	NA	NA	NA	NA	NA	NA
GCA_023600255.1	China	CN	Asia	Human	Ban	117	-	2019	Plasmid	Plasmid	IncHI2	SDV2	SDV2	High	IncHI2	0	0	8	1	0	0	0	0	0	0	0	0	0	0	0	0	0	1	0	0	0	0	0	0	0	0	0	0	0	0	0	0	1	0
GCA_023600245.1	China	CN	Asia	Human	Ban	2847	-	2019	Plasmid	Plasmid	Other	Consensus	Consensus	High	ND	1	1	1	1	0	0	0	0	0	0	0	0	0	0	0	0	0	0	0	0	0	0	0	0	0	0	0	0	0	0	0	0	0	0
GCA_023600225.1	China	CN	Asia	Human	Ban	2847	-	2019	Plasmid	Plasmid	IncI2	PV1	PV1	Low	IncI2	0	0	1	1	0	0	0	0	0	0	0	0	0	0	0	0	0	0	0	0	0	0	0	0	0	0	0	0	0	0	0	0	0	0
GCA_023600205.1	China	CN	Asia	Human	Ban	131	ST 131 Cplx	2019	Plasmid	Plasmid	IncI2	PV1	PV1	Low	IncI2	0	0	1	1	0	0	0	0	0	0	0	0	0	0	0	0	0	0	0	0	0	0	0	0	0	0	0	0	0	0	0	0	0	0
GCA_023600175.1	China	CN	Asia	Human	Ban	117	-	2019	Plasmid	Plasmid	IncI2	SDV1	SDV1	Low	IncI2	0	0	2	1	0	0	0	0	0	0	0	0	0	0	0	0	0	0	0	0	0	0	0	0	0	0	0	0	0	0	0	0	0	0
GCA_023600165.1	China	CN	Asia	Human	Ban	2847	-	2019	Plasmid	Plasmid	IncI2	Consensus	Consensus	High	IncI2	0	0	1	1	0	0	0	0	0	0	0	0	0	0	0	0	0	0	0	0	0	0	0	0	0	0	0	0	0	0	0	0	0	0
GCA_023600135.1	China	CN	Asia	Human	Ban	101	ST 101 Cplx	2019	Plasmid	Plasmid	IncX4	PV3	PV3	Low	IncX4	0	0	1	1	0	0	0	0	0	0	0	0	0	0	0	0	0	0	0	0	0	0	0	0	0	0	0	0	0	0	0	0	0	0
GCA_023600125.1	China	CN	Asia	Human	Ban	162	ST 469 Cplx	2019	Plasmid	Plasmid	IncHI2	SNP1	SNP1	Low	IncHI2	0	0	12	1	0	1	0	0	0	1	0	0	0	1	0	0	1	0	0	0	0	0	0	0	0	0	1	0	1	0	0	0	0	0
GCA_023600105.1	China	CN	Asia	Human	Ban	515	-	2019	Plasmid	Plasmid	IncHI2	SNP1	SNP1	Low	IncHI2	0	0	14	1	0	1	0	0	0	1	1	0	0	1	0	0	1	0	0	0	0	0	0	0	0	0	1	0	1	0	0	0	0	0
GCA_023600075.1	China	CN	Asia	Human	Ban	10	ST10 Cplx	2019	Plasmid	Plasmid	IncX4	Consensus	Consensus	High	IncX4	0	0	1	1	0	0	0	0	0	0	0	0	0	0	0	0	0	0	0	0	0	0	0	0	0	0	0	0	0	0	0	0	0	0
GCA_023600065.1	China	CN	Asia	Human	Ban	2935	-	2019	Plasmid	Plasmid	IncI2	SNP1	SNP1	Low	IncI2	0	0	2	1	0	0	0	0	0	0	0	0	0	0	0	0	0	0	0	0	0	0	0	0	0	0	0	0	0	0	0	0	0	0
GCA_023600045.1	China	CN	Asia	Human	Ban	1121	-	2019	Plasmid	Plasmid	IncI2	PV1	PV1	Low	IncI2	0	0	1	1	0	0	0	0	0	0	0	0	0	0	0	0	0	0	0	0	0	0	0	0	0	0	0	0	0	0	0	0	0	0
GCA_023600005.1	China	CN	Asia	Human	Ban	5870	-	2019	Plasmid	Plasmid	IncHI2	SDV2	SDV2	High	IncHI2	0	0	13	1	0	0	0	0	0	0	1	1	1	1	0	0	0	0	0	0	0	0	0	0	0	0	1	0	0	0	1	1	1	0
GCA_023599995.1	China	CN	Asia	Human	Ban	48	ST10 Cplx	2019	Plasmid	Plasmid	IncHI2	Consensus	Consensus	High	IncHI2	1	1	12	1	0	0	0	0	0	0	1	0	1	0	0	0	0	0	0	0	0	0	0	0	1	0	1	0	0	0	1	1	1	1
GCA_023599985.1	China	CN	Asia	Human	Ban	101	ST 101 Cplx	2019	Plasmid	Plasmid	IncI2	PV1	PV1	Low	IncI2	0	0	2	1	0	0	0	0	0	0	0	0	0	0	0	0	0	0	0	0	0	0	0	0	0	0	0	0	0	0	0	0	0	0
GCA_023599965.1	China	CN	Asia	Human	Ban	1011	-	2019	Plasmid	Plasmid	IncI2	PV1	PV1	Low	IncI2	0	0	1	1	0	0	0	0	0	0	0	0	0	0	0	0	0	0	0	0	0	0	0	0	0	0	0	0	0	0	0	0	0	0
GCA_023599945.1	China	CN	Asia	Human	Ban	744	-	2019	Plasmid	Plasmid	IncI2	SNP1	SNP1	Low	IncI2	0	0	2	1	0	0	0	0	0	0	0	0	0	0	0	0	0	0	0	1	0	0	0	0	0	0	0	0	0	0	0	0	0	0
GCA_023599875.1	China	CN	Asia	Human	Ban	196	-	2019	Plasmid	Plasmid	IncX4	PV3	PV3	Low	IncX4	0	0	1	1	0	0	0	0	0	0	0	0	0	0	0	0	0	0	0	0	0	0	0	0	0	0	0	0	0	0	0	0	0	0
GCA_023599855.1	China	CN	Asia	Human	Ban	2170	-	2019	Plasmid	Plasmid	IncI2	SDV3	Other	High	IncI2	1	1	1	1	0	0	0	0	0	0	0	0	0	0	0	0	0	0	0	0	0	0	0	0	0	0	0	0	0	0	0	0	0	0
GCA_023599845.1	China	CN	Asia	Human	Ban	515	-	2019	Plasmid	Plasmid	IncI2	Consensus	Consensus	High	IncI2	0	0	1	1	0	0	0	0	0	0	0	0	0	0	0	0	0	0	0	0	0	0	0	0	0	0	0	0	0	0	0	0	0	0
GCA_023599835.1	China	CN	Asia	Human	Ban	7153	-	2019	Plasmid	Plasmid	IncI2	PV2	PV2	Low	IncI2	0	0	2	1	0	0	0	0	0	0	0	0	0	0	0	0	0	0	0	1	0	0	0	0	0	0	0	0	0	0	0	0	0	0
GCA_023599825.1	China	CN	Asia	Human	Ban	515	-	2019	Plasmid	Plasmid	IncHI2	SDV2	SDV2	High	IncHI2	1	1	12	1	0	1	0	0	0	1	0	0	0	1	0	0	0	0	0	0	0	0	0	0	0	0	1	0	1	0	0	0	0	1
GCA_023599805.1	China	CN	Asia	Human	Ban	165	ST 165 Cplx	2019	Plasmid	Plasmid	Other	Consensus	Consensus	High	IncFIB(pHCM2)	0	0	1	1	0	0	0	0	0	0	0	0	0	0	0	0	0	0	0	0	0	0	0	0	0	0	0	0	0	0	0	0	0	0
GCA_023599785.1	China	CN	Asia	Human	Ban	117	-	2019	Plasmid	Plasmid	IncI2	SDV1	SDV1	Low	IncI2	0	0	1	1	0	0	0	0	0	0	0	0	0	0	0	0	0	0	0	0	0	0	0	0	0	0	0	0	0	0	0	0	0	0
GCA_023599765.1	China	CN	Asia	Human	Ban	7056	-	2019	Plasmid	Plasmid	IncI2	PV1	PV1	Low	IncI2	0	0	2	1	0	0	0	0	0	0	0	0	0	0	0	0	0	0	0	0	0	0	0	0	0	0	0	0	0	0	0	0	0	0
GCA_023599745.1	China	CN	Asia	Human	Ban	5951	-	2019	Plasmid	Plasmid	IncI2	PV1	PV1	Low	IncI2	0	0	2	1	0	0	0	0	0	0	0	0	0	0	0	0	0	0	0	0	0	0	0	0	0	0	0	0	0	0	0	0	0	0
GCA_023599705.1	China	CN	Asia	Human	Ban	93	ST 168 Cplx	2019	Plasmid	Plasmid	IncI2	PV1	PV1	Low	IncI2	0	0	2	1	0	0	0	0	0	0	0	0	0	0	0	0	0	0	0	0	0	0	0	0	0	0	0	0	0	0	0	0	0	0
GCA_023599685.1	China	CN	Asia	Human	Ban	11418	-	2019	Plasmid	Plasmid	IncI2	PV1	PV1	Low	IncI2	0	0	1	1	0	0	0	0	0	0	0	0	0	0	0	0	0	0	0	0	0	0	0	0	0	0	0	0	0	0	0	0	0	0
GCA_023599665.1	China	CN	Asia	Human	Ban	7366	-	2019	Chromosome	Chromosome	NA	NA	NA		NA	NA	NA	NA	NA	NA	NA	NA	NA	NA	NA	NA	NA	NA	NA	NA	NA	NA	NA	NA	NA	NA	NA	NA	NA	NA	NA	NA	NA	NA	NA	NA	NA	NA	NA
GCA_023599595.1	China	CN	Asia	Human	Ban	457	-	2019	Plasmid	Plasmid	IncI2	SNP1	SNP1	Low	IncI2	0	0	1	1	0	0	0	0	0	0	0	0	0	0	0	0	0	0	0	0	0	0	0	0	0	0	0	0	0	0	0	0	0	0
GCA_023599585.1	China	CN	Asia	Human	Ban	362	-	2019	Plasmid	Plasmid	IncI2	PV1	PV1	Low	IncI2	0	0	1	1	0	0	0	0	0	0	0	0	0	0	0	0	0	0	0	0	0	0	0	0	0	0	0	0	0	0	0	0	0	0
GCA_023599545.1	China	CN	Asia	Human	Ban	88	ST 23 Cplx	2019	Plasmid	Plasmid	IncI2	PV1	PV1	Low	IncI2	0	0	1	1	0	0	0	0	0	0	0	0	0	0	0	0	0	0	0	0	0	0	0	0	0	0	0	0	0	0	0	0	0	0
GCA_023599485.1	China	CN	Asia	Human	Ban	10	ST10 Cplx	2019	Plasmid	Plasmid	IncX4	PV3	PV3	Low	IncX4	0	0	1	1	0	0	0	0	0	0	0	0	0	0	0	0	0	0	0	0	0	0	0	0	0	0	0	0	0	0	0	0	0	0
GCA_023599465.1	China	CN	Asia	Human	Ban	117	-	2019	Plasmid	Plasmid	IncHI2	Consensus	Consensus	High	IncHI2	1	1	10	1	0	0	0	0	0	0	0	1	1	1	0	0	0	0	0	0	0	0	0	0	0	0	1	0	0	0	0	0	0	0
GCA_023599395.1	China	CN	Asia	Human	Ban	7153	-	2019	Plasmid	Plasmid	IncI2	SNP6	Other	Low	IncI2	0	0	1	1	0	0	0	0	0	0	0	0	0	0	0	0	0	0	0	0	0	0	0	0	0	0	0	0	0	0	0	0	0	0
GCA_023599355.1	China	CN	Asia	Human	Ban	2085	-	2019	Plasmid	Plasmid	IncI2	SDV1	SDV1	Low	IncI2	0	0	1	1	0	0	0	0	0	0	0	0	0	0	0	0	0	0	0	0	0	0	0	0	0	0	0	0	0	0	0	0	0	0
GCA_023599345.1	China	CN	Asia	Human	Ban	117	-	2019	Plasmid	Plasmid	IncI2	PV1	PV1	Low	IncI2	0	0	1	1	0	0	0	0	0	0	0	0	0	0	0	0	0	0	0	0	0	0	0	0	0	0	0	0	0	0	0	0	0	0
GCA_023599295.1	China	CN	Asia	Human	Ban	744	-	2019	Plasmid	Plasmid	IncI2	SDV1	SDV1	Low	IncI2	0	0	1	1	0	0	0	0	0	0	0	0	0	0	0	0	0	0	0	0	0	0	0	0	0	0	0	0	0	0	0	0	0	0
GCA_023599285.1	China	CN	Asia	Human	Ban	10	ST10 Cplx	2019	Plasmid	Plasmid	IncI2	SDV1	SDV1	Low	IncI2	0	0	1	1	0	0	0	0	0	0	0	0	0	0	0	0	0	0	0	0	0	0	0	0	0	0	0	0	0	0	0	0	0	0
GCA_023599255.1	China	CN	Asia	Human	Ban	4096	-	2019	Plasmid	Plasmid	Other	SDV2	SDV2	High	IncP1	0	0	1	1	0	0	0	0	0	0	0	0	0	0	0	0	0	0	0	0	0	0	0	0	0	0	0	0	0	0	0	0	0	0
GCA_023599245.1	China	CN	Asia	Human	Ban	4682	-	2019	Plasmid	Plasmid	IncX4	PV3	PV3	Low	IncX4	0	0	1	1	0	0	0	0	0	0	0	0	0	0	0	0	0	0	0	0	0	0	0	0	0	0	0	0	0	0	0	0	0	0
GCA_023599185.1	China	CN	Asia	Human	Ban	58	ST 155 Cplx	2019	Plasmid	Plasmid	IncX4	PV3	PV3	Low	IncX4	0	0	1	1	0	0	0	0	0	0	0	0	0	0	0	0	0	0	0	0	0	0	0	0	0	0	0	0	0	0	0	0	0	0
GCA_023599105.1	China	CN	Asia	Human	Ban	6913	-	2019	Plasmid	Plasmid	IncI2	SNP1	SNP1	Low	IncI2	0	0	2	1	0	0	0	0	0	0	0	0	0	0	0	0	1	0	0	0	0	0	0	0	0	0	0	0	0	0	0	0	0	0
GCA_023599085.1	China	CN	Asia	Human	Ban	10649	-	2019	Plasmid	Plasmid	IncI2	SNP1	SNP1	Low	IncI2	0	0	1	1	0	0	0	0	0	0	0	0	0	0	0	0	0	0	0	0	0	0	0	0	0	0	0	0	0	0	0	0	0	0
GCA_023599055.1	China	CN	Asia	Human	Ban	117	-	2019	Plasmid	Plasmid	Other	SDV2	SDV2	High	p0111	0	0	13	1	0	0	0	0	0	1	1	1	0	1	0	0	0	0	0	1	0	0	1	0	1	0	1	0	1	0	0	0	0	1
GCA_023599035.1	China	CN	Asia	Human	Ban	156	ST 156 Cplx	2019	Plasmid	Plasmid	IncI2	Consensus	Consensus	High	IncI2	0	0	1	1	0	0	0	0	0	0	0	0	0	0	0	0	0	0	0	0	0	0	0	0	0	0	0	0	0	0	0	0	0	0
GCA_023599015.1	China	CN	Asia	Human	Ban	48	ST10 Cplx	2019	Plasmid	Plasmid	Other	SDV2	SDV2	High	p0111	0	0	13	1	0	0	0	0	0	1	1	1	0	1	0	0	0	0	0	1	0	0	1	0	1	0	1	0	1	0	0	0	0	1
GCA_023598985.1	China	CN	Asia	Human	Ban	1403	-	2019	Plasmid	Plasmid	IncI2	SNP1	SNP1	Low	IncI2	0	0	3	1	0	0	0	0	0	0	0	0	0	0	0	0	0	0	0	1	0	0	0	0	0	0	0	0	0	0	0	0	0	0
GCA_023598925.1	China	CN	Asia	Human	Ban	7454	ST 206 Cplx	2019	Plasmid	Plasmid	IncI2	SNP1	SNP1	Low	IncI2	0	0	1	1	0	0	0	0	0	0	0	0	0	0	0	0	0	0	0	0	0	0	0	0	0	0	0	0	0	0	0	0	0	0
GCA_023598865.1	China	CN	Asia	Human	Ban	156	ST 156 Cplx	2019	Plasmid	Plasmid	IncHI2	Consensus	Consensus	High	IncHI2	1	1	13	1	0	0	0	1	0	1	1	0	1	0	0	0	0	0	0	0	0	0	1	0	0	0	1	0	0	0	1	1	0	1
GCA_023598825.1	China	CN	Asia	Human	Ban	3268	-	2019	Plasmid	Plasmid	IncI2	SNP1	SNP1	Low	IncI2	0	0	3	1	0	0	0	0	0	0	0	0	0	0	0	0	0	0	0	1	0	0	0	0	0	0	0	0	0	0	0	0	0	0
GCA_023598815.1	China	CN	Asia	Human	Ban	3268	-	2019	Plasmid	Plasmid	IncI2	SNP1	SNP1	Low	IncI2	0	0	1	1	0	0	0	0	0	0	0	0	0	0	0	0	0	0	0	0	0	0	0	0	0	0	0	0	0	0	0	0	0	0
GCA_023598805.1	China	CN	Asia	Human	Ban	189	ST 165 Cplx	2019	Plasmid	Plasmid	IncX4	PV3	PV3	Low	IncX4	0	0	2	1	0	0	0	0	0	0	0	0	0	0	0	0	0	0	0	0	0	0	0	0	0	0	1	0	0	0	0	0	0	0
GCA_023598785.1	China	CN	Asia	Human	Ban	10	ST10 Cplx	2019	Plasmid	Plasmid	IncI2	PV1	PV1	Low	IncI2	0	0	1	1	0	0	0	0	0	0	0	0	0	0	0	0	0	0	0	0	0	0	0	0	0	0	0	0	0	0	0	0	0	0
GCA_023572705.1	Brazil	BR	South America	Human	Ban	10	ST10 Cplx	2019	Plasmid	Plasmid	IncI2	Other	Other	High	IncI2	0	0	1	1	0	0	0	0	0	0	0	0	0	0	0	0	0	0	0	0	0	0	0	0	0	0	0	0	0	0	0	0	0	0
GCA_023535465.1	China	CN	Asia	Swine	Ban	48	ST10 Cplx	2020	Plasmid	Plasmid	IncI2	Consensus	Consensus	High	IncI2	1	1	1	1	0	0	0	0	0	0	0	0	0	0	0	0	0	0	0	0	0	0	0	0	0	0	0	0	0	0	0	0	0	0
GCA_023535445.1	China	CN	Asia	Swine	Ban	48	ST10 Cplx	2020	Plasmid	Plasmid	IncI2	Consensus	Consensus	High	IncI2	1	1	1	1	0	0	0	0	0	0	0	0	0	0	0	0	0	0	0	0	0	0	0	0	0	0	0	0	0	0	0	0	0	0
GCA_023535425.1	China	CN	Asia	Swine	Ban	155	ST 155 Cplx	2020	Plasmid	Plasmid	IncI2	Consensus	Consensus	High	IncI2	1	1	1	1	0	0	0	0	0	0	0	0	0	0	0	0	0	0	0	0	0	0	0	0	0	0	0	0	0	0	0	0	0	0
GCA_023535395.1	China	CN	Asia	Swine	Ban	10	ST10 Cplx	2020	Plasmid	Plasmid	IncI2	Consensus	Consensus	High	IncI2	0	0	2	1	0	0	0	0	0	0	0	0	0	0	0	0	0	0	0	0	0	0	0	0	0	0	0	0	0	0	0	0	0	0
GCA_023535385.1	China	CN	Asia	Swine	Ban	6756	-	2020	Plasmid	Plasmid	IncI2	Other	Other	High	IncI2	1	1	1	1	0	0	0	0	0	0	0	0	0	0	0	0	0	0	0	0	0	0	0	0	0	0	0	0	0	0	0	0	0	0
GCA_023535365.1	China	CN	Asia	Swine	Ban	7941	-	2020	Plasmid	Plasmid	IncI2	Consensus	Consensus	High	IncI2	1	1	1	1	0	0	0	0	0	0	0	0	0	0	0	0	0	0	0	0	0	0	0	0	0	0	0	0	0	0	0	0	0	0
GCA_023535345.1	China	CN	Asia	Swine	Ban	10	ST10 Cplx	2020	Plasmid	Plasmid	IncI2	Consensus	Consensus	High	IncI2	1	1	1	1	0	0	0	0	0	0	0	0	0	0	0	0	0	0	0	0	0	0	0	0	0	0	0	0	0	0	0	0	0	0
GCA_023535315.1	China	CN	Asia	Swine	Ban	10	ST10 Cplx	2020	Plasmid	Plasmid	IncI2	Consensus	Consensus	High	IncI2	1	1	1	1	0	0	0	0	0	0	0	0	0	0	0	0	0	0	0	0	0	0	0	0	0	0	0	0	0	0	0	0	0	0
GCA_023535305.1	China	CN	Asia	Chicken	Ban	1011	-	2020	Plasmid	Plasmid	IncI2	SNP1	SNP1	Low	IncI2	0	0	2	1	0	0	0	0	0	0	0	0	0	0	0	0	0	0	0	0	0	0	0	0	0	0	0	0	0	0	0	0	0	0
GCA_023535285.1	China	CN	Asia	Chicken	Ban	1684	-	2020	Plasmid	Plasmid	IncI2	SNP1	SNP1	Low	IncI2	0	0	2	1	0	0	0	0	0	0	0	0	0	0	0	0	0	0	0	0	0	0	0	0	0	0	0	0	0	0	0	0	0	0
GCA_023535265.1	China	CN	Asia	Chicken	Ban	206	ST 206 Cplx	2020	Plasmid	Plasmid	IncI2	SNP1	SNP1	Low	IncI2	0	0	2	1	0	0	0	0	0	0	0	0	0	0	0	0	0	0	0	0	0	0	0	0	0	0	0	0	0	0	0	0	0	0
GCA_023535245.1	China	CN	Asia	Chicken	Ban	10460	-	2020	Plasmid	Plasmid	IncI2	SNP1	SNP1	Low	IncI2	0	0	2	1	0	0	0	0	0	0	0	0	0	0	0	0	0	0	0	0	0	0	0	0	0	0	0	0	0	0	0	0	0	0
GCA_023535215.1	China	CN	Asia	Chicken	Ban	10	ST10 Cplx	2020	Plasmid	Plasmid	IncI2	SNP1	SNP1	Low	IncI2	0	0	2	1	0	0	0	0	0	0	0	0	0	0	0	0	0	0	0	0	0	0	0	0	0	0	0	0	0	0	0	0	0	0
GCA_023535205.1	China	CN	Asia	Chicken	Ban	10	ST10 Cplx	2020	Plasmid	Plasmid	IncI2	SNP1	SNP1	Low	IncI2	0	0	2	1	0	0	0	0	0	0	0	0	0	0	0	0	0	0	0	0	0	0	0	0	0	0	0	0	0	0	0	0	0	0
GCA_023535185.1	China	CN	Asia	Chicken	Ban	3941	-	2020	Plasmid	Plasmid	IncI2	SNP1	SNP1	Low	IncI2	0	0	2	1	0	0	0	0	0	0	0	0	0	0	0	0	0	0	0	0	0	0	0	0	0	0	0	0	0	0	0	0	0	0
GCA_023535165.1	China	CN	Asia	Chicken	Ban	3586	-	2020	Plasmid	Plasmid	IncI2	SNP1	SNP1	Low	IncI2	0	0	2	1	0	0	0	0	0	0	0	0	0	0	0	0	0	0	0	0	0	0	0	0	0	0	0	0	0	0	0	0	0	0
GCA_023535145.1	China	CN	Asia	Chicken	Ban	206	ST 206 Cplx	2020	Plasmid	Plasmid	IncI2	SNP1	SNP1	Low	IncI2	0	0	2	1	0	0	0	0	0	0	0	0	0	0	0	0	0	0	0	0	0	0	0	0	0	0	0	0	0	0	0	0	0	0
GCA_023535105.1	China	CN	Asia	Chicken	Ban	1011	-	2020	Plasmid	Plasmid	IncI2	SNP1	SNP1	Low	IncI2	0	0	2	1	0	0	0	0	0	0	0	0	0	0	0	0	0	0	0	0	0	0	0	0	0	0	0	0	0	0	0	0	0	0
GCA_023535065.1	China	CN	Asia	Chicken	Ban	6764	-	2020	Plasmid	Plasmid	IncHI2	SDV2	SDV2	High	IncHI2	0	0	16	1	0	0	1	0	0	0	1	1	1	1	0	0	0	0	0	0	0	0	0	0	0	0	1	0	1	0	1	1	1	1
GCA_023535045.1	China	CN	Asia	Chicken	Ban	10	ST10 Cplx	2020	Plasmid	Plasmid	IncI2	SNP1	SNP1	Low	IncI2	0	0	2	1	0	0	0	0	0	0	0	0	0	0	0	0	0	0	0	0	0	0	0	0	0	0	0	0	0	0	0	0	0	0
GCA_023534785.1	China	CN	Asia	Swine	Ban	11	ST11 Cplx	2020	Plasmid	Plasmid	IncI2	Consensus	Consensus	High	IncI2	1	1	1	1	0	0	0	0	0	0	0	0	0	0	0	0	0	0	0	0	0	0	0	0	0	0	0	0	0	0	0	0	0	0
GCA_023534725.1	China	CN	Asia	Swine	Ban	9378	-	2020	Plasmid	Plasmid	IncI2	Consensus	Consensus	High	IncI2	1	1	1	1	0	0	0	0	0	0	0	0	0	0	0	0	0	0	0	0	0	0	0	0	0	0	0	0	0	0	0	0	0	0
GCA_023534705.1	China	CN	Asia	Swine	Ban	453	ST 86 Cplx	2020	Plasmid	Plasmid	IncI2	Consensus	Consensus	High	IncI2	1	1	1	1	0	0	0	0	0	0	0	0	0	0	0	0	0	0	0	0	0	0	0	0	0	0	0	0	0	0	0	0	0	0
GCA_023534685.1	China	CN	Asia	Swine	Ban	1695	-	2020	Plasmid	Plasmid	IncI2	Consensus	Consensus	High	IncI2	1	1	1	1	0	0	0	0	0	0	0	0	0	0	0	0	0	0	0	0	0	0	0	0	0	0	0	0	0	0	0	0	0	0
GCA_023534665.1	China	CN	Asia	Swine	Ban	641	ST 86 Cplx	2020	Plasmid	Plasmid	IncI2	Consensus	Consensus	High	IncI2	0	0	2	1	0	0	0	0	0	0	0	0	0	0	0	0	0	0	0	0	0	0	0	0	0	0	0	0	0	0	0	0	0	0
GCA_023534645.1	China	CN	Asia	Swine	Ban	641	ST 86 Cplx	2020	Plasmid	Plasmid	IncI2	Other	Other	High	IncI2	1	1	1	1	0	0	0	0	0	0	0	0	0	0	0	0	0	0	0	0	0	0	0	0	0	0	0	0	0	0	0	0	0	0
GCA_023534615.1	China	CN	Asia	Swine	Ban	10	ST10 Cplx	2020	Plasmid	Plasmid	IncI2	Consensus	Consensus	High	IncI2	1	1	1	1	0	0	0	0	0	0	0	0	0	0	0	0	0	0	0	0	0	0	0	0	0	0	0	0	0	0	0	0	0	0
GCA_023534605.1	China	CN	Asia	Swine	Ban	1258	-	2020	Plasmid	Plasmid	IncI2	Consensus	Consensus	High	IncI2	1	1	1	1	0	0	0	0	0	0	0	0	0	0	0	0	0	0	0	0	0	0	0	0	0	0	0	0	0	0	0	0	0	0
GCA_023534585.1	China	CN	Asia	Chicken	Ban	641	ST 86 Cplx	2020	Plasmid	Plasmid	IncI2	SNP1	SNP1	Low	IncI2	0	0	2	1	0	0	0	0	0	0	0	0	0	0	0	0	0	0	0	0	0	0	0	0	0	0	0	0	0	0	0	0	0	0
GCA_023534565.1	China	CN	Asia	Chicken	Ban	2253	-	2020	Plasmid	Plasmid	IncI2	SNP1	SNP1	Low	IncI2	0	0	2	1	0	0	0	0	0	0	0	0	0	0	0	0	0	0	0	0	0	0	0	0	0	0	0	0	0	0	0	0	0	0
GCA_023534535.1	China	CN	Asia	Chicken	Ban	12240	-	2020	Plasmid	Plasmid	IncI2	SNP1	SNP1	Low	IncI2	0	0	2	1	0	0	0	0	0	0	0	0	0	0	0	0	0	0	0	0	0	0	0	0	0	0	0	0	0	0	0	0	0	0
GCA_023534515.1	China	CN	Asia	Chicken	Ban	448	ST 448 Cplx	2020	Plasmid	Plasmid	IncI2	SNP22	Other	Low	IncI2	0	0	2	1	0	0	0	0	0	0	0	0	0	0	0	0	0	0	0	0	0	0	0	0	0	0	0	0	0	0	0	0	0	0
GCA_023534495.1	China	CN	Asia	Chicken	Ban	602	ST 446 Cplx	2020	Plasmid	Plasmid	IncI2	SNP22	Other	Low	IncI2	0	0	2	1	0	0	0	0	0	0	0	0	0	0	0	0	0	0	0	0	0	0	0	0	0	0	0	0	0	0	0	0	0	0
GCA_023534485.1	China	CN	Asia	Chicken	Ban	10	ST10 Cplx	2020	Plasmid	Plasmid	IncI2	SNP1	SNP1	Low	IncI2	0	0	2	1	0	0	0	0	0	0	0	0	0	0	0	0	0	0	0	0	0	0	0	0	0	0	0	0	0	0	0	0	0	0
GCA_023534465.1	China	CN	Asia	Chicken	Ban	201	ST 469 Cplx	2020	Plasmid	Plasmid	IncI2	SNP1	SNP1	Low	IncI2	0	0	2	1	0	0	0	0	0	0	0	0	0	0	0	0	0	0	0	0	0	0	0	0	0	0	0	0	0	0	0	0	0	0
GCA_023534435.1	China	CN	Asia	Chicken	Ban	10	ST10 Cplx	2020	Plasmid	Plasmid	IncI2	SNP1	SNP1	Low	IncI2	0	0	2	1	0	0	0	0	0	0	0	0	0	0	0	0	0	0	0	0	0	0	0	0	0	0	0	0	0	0	0	0	0	0
GCA_023534385.1	China	CN	Asia	Chicken	Ban	69	ST 69 Cplx	2020	Plasmid	Plasmid	IncI2	SNP1	SNP1	Low	IncI2	0	0	2	1	0	0	0	0	0	0	0	0	0	0	0	0	0	0	0	0	0	0	0	0	0	0	0	0	0	0	0	0	0	0
GCA_023534375.1	China	CN	Asia	Chicken	Ban	156	ST 156 Cplx	2020	Plasmid	Plasmid	IncI2	SNP1	SNP1	Low	IncI2	0	0	2	1	0	0	0	0	0	0	0	0	0	0	0	0	0	0	0	0	0	0	0	0	0	0	0	0	0	0	0	0	0	0
GCA_023534365.1	China	CN	Asia	Chicken	Ban	457	-	2020	Plasmid	Plasmid	IncHI2	SDV2	SDV2	High	IncHI2	0	0	16	1	0	0	1	0	0	0	1	1	1	1	0	0	0	0	0	0	0	0	0	0	0	0	1	0	1	0	1	1	1	1
GCA_023527125.1	China	CN	Asia	Human	Ban	457	-	2017	Plasmid	Plasmid	IncI2	PV1	PV1	Low	IncI2	0	0	2	1	0	0	0	0	0	0	0	0	0	0	0	0	1	0	0	0	0	0	0	0	0	0	0	0	0	0	0	0	0	0
GCA_023526915.1	China	CN	Asia	Human	Ban	6285	-	2017	Plasmid	Plasmid	IncI2	PV1	PV1	Low	IncI2	0	0	2	1	0	0	0	0	0	0	0	0	0	0	0	0	1	0	0	0	0	0	0	0	0	0	0	0	0	0	0	0	0	0
GCA_023526865.1	China	CN	Asia	Human	Ban	117	-	2017	Plasmid	Plasmid	Other	Consensus	Consensus	High	IncA/C2	0	0	14	1	1	0	0	1	0	1	0	1	0	1	0	0	0	0	0	1	0	0	1	0	1	0	1	0	1	0	0	0	0	1
GCA_023472815.1	China	CN	Asia	Human	Ban	57	ST 350 Cplx	2020	Plasmid	Plasmid	IncHI2	SNP1	SNP1	Low	IncHI2	0	0	11	1	0	0	0	0	0	0	1	1	1	0	0	0	0	0	0	0	0	0	1	0	0	0	1	0	0	0	0	0	1	0
GCA_023467455.1	Pakistan	PK	Asia	Chicken	Ban	1011	-	2019	Plasmid	Plasmid	IncI2	SDV1	SDV1	Low	IncI2	0	0	1	1	0	0	0	0	0	0	0	0	0	0	0	0	0	0	0	0	0	0	0	0	0	0	0	0	0	0	0	0	0	0
GCA_023343515.1	Germany	DE	Europe	Human	Ban	117	-	2021	Plasmid	Plasmid	Other	Consensus	Consensus	High	IncB/O/K/Z	1	1	1	1	0	0	0	0	0	0	0	0	0	0	0	0	0	0	0	0	0	0	0	0	0	0	0	0	0	0	0	0	0	0
GCA_023340395.1	Germany	DE	Europe	Human	Ban	10	ST10 Cplx	2021	Chromosome	Chromosome	NA	NA	NA		NA	NA	NA	NA	NA	NA	NA	NA	NA	NA	NA	NA	NA	NA	NA	NA	NA	NA	NA	NA	NA	NA	NA	NA	NA	NA	NA	NA	NA	NA	NA	NA	NA	NA	NA
GCA_023244775.1	China	CN	Asia	Chicken	Use	117	-	2016	Plasmid	Plasmid	IncI2	Consensus	Consensus	High	IncI2	1	1	1	1	0	0	0	0	0	0	0	0	0	0	0	0	0	0	0	0	0	0	0	0	0	0	0	0	0	0	0	0	0	0
GCA_023244695.1	China	CN	Asia	Swine	Ban	34	ST10 Cplx	2017	Plasmid	Plasmid	IncHI2	SDV2	SDV2	High	IncHI2	0	0	19	1	0	0	1	1	0	1	1	0	0	0	0	0	0	0	0	1	0	0	1	0	1	0	1	0	1	0	1	1	1	1
GCA_023244495.1	China	CN	Asia	Chicken	Use	4980	-	2016	Plasmid	Plasmid	IncHI2	SDV2	SDV2	High	IncHI2	1	1	17	1	0	0	1	1	0	1	1	1	0	1	0	0	0	0	0	0	0	1	1	0	1	0	1	0	1	0	0	0	1	0
GCA_023244445.1	China	CN	Asia	Swine	Ban	1011	-	2017	Chromosome	Chromosome	NA	NA	NA		NA	NA	NA	NA	NA	NA	NA	NA	NA	NA	NA	NA	NA	NA	NA	NA	NA	NA	NA	NA	NA	NA	NA	NA	NA	NA	NA	NA	NA	NA	NA	NA	NA	NA	NA
GCA_023244395.1	China	CN	Asia	Swine	Ban	1564	-	2017	Chromosome	Chromosome	NA	NA	NA		NA	NA	NA	NA	NA	NA	NA	NA	NA	NA	NA	NA	NA	NA	NA	NA	NA	NA	NA	NA	NA	NA	NA	NA	NA	NA	NA	NA	NA	NA	NA	NA	NA	NA	NA
GCA_023244385.1	China	CN	Asia	Swine	Use	10	ST10 Cplx	2016	Plasmid	Plasmid	IncHI2	SDV2	SDV2	High	IncHI2	2	1	18	1	0	0	1	1	0	1	1	0	0	0	0	0	0	0	0	0	0	1	1	0	1	1	1	0	1	0	1	1	1	1
GCA_023244375.1	China	CN	Asia	Swine	Ban	10	ST10 Cplx	2017	Chromosome	Chromosome	NA	NA	NA		NA	NA	NA	NA	NA	NA	NA	NA	NA	NA	NA	NA	NA	NA	NA	NA	NA	NA	NA	NA	NA	NA	NA	NA	NA	NA	NA	NA	NA	NA	NA	NA	NA	NA	NA
GCA_023244335.1	China	CN	Asia	Chicken	Use	1564	-	2016	Plasmid	Plasmid	IncHI2	Consensus	Consensus	High	IncHI2	1	1	2	1	0	0	0	0	0	0	1	0	0	0	0	0	0	0	0	0	0	0	0	0	0	0	0	0	0	0	0	0	0	0
GCA_023244195.1	China	CN	Asia	Chicken	Use	997	-	2016	Plasmid	Plasmid	IncHI2	SNP1	SNP1	Low	IncHI2	0	0	16	1	0	0	0	0	0	0	0	0	0	0	0	0	0	0	0	1	0	0	0	0	0	0	1	0	1	0	1	1	1	1
GCA_023244175.1	China	CN	Asia	Swine	Use	10	ST10 Cplx	2015	Plasmid	Plasmid	IncI2	Consensus	Consensus	High	IncI2	1	1	1	1	0	0	0	0	0	0	0	0	0	0	0	0	0	0	0	0	0	0	0	0	0	0	0	0	0	0	0	0	0	0
GCA_023244115.1	China	CN	Asia	Swine	Ban	752	-	2017	Plasmid	Plasmid	IncHI2	SDV2	SDV2	High	IncHI2	0	0	17	1	0	0	1	1	0	1	1	0	0	0	0	0	0	0	0	0	0	0	1	0	1	0	1	0	1	0	1	1	1	1
GCA_023243995.1	China	CN	Asia	Swine	Use	8262	-	2015	Plasmid	Plasmid	IncX4	PV3	PV3	Low	IncX4	0	0	1	1	0	0	0	0	0	0	0	0	0	0	0	0	0	0	0	0	0	0	0	0	0	0	0	0	0	0	0	0	0	0
GCA_023243985.1	China	CN	Asia	Swine	Ban	624	ST 648 Cplx	2017	Plasmid	Plasmid	IncX4	PV3	PV3	Low	IncX4	0	0	1	1	0	0	0	0	0	0	0	0	0	0	0	0	0	0	0	0	0	0	0	0	0	0	0	0	0	0	0	0	0	0
GCA_023243795.1	China	CN	Asia	Swine	Ban	354	ST 354 Cplx	2017	Plasmid	Plasmid	Other	Consensus	Consensus	High	p0111	2	1	1	1	0	0	0	0	0	0	0	0	0	0	0	0	0	0	0	0	0	0	0	0	0	0	0	0	0	0	0	0	0	0
GCA_023243755.1	China	CN	Asia	Swine	Ban	10	ST10 Cplx	2017	Chromosome	Chromosome	NA	NA	NA		NA	NA	NA	NA	NA	NA	NA	NA	NA	NA	NA	NA	NA	NA	NA	NA	NA	NA	NA	NA	NA	NA	NA	NA	NA	NA	NA	NA	NA	NA	NA	NA	NA	NA	NA
GCA_023243735.1	China	CN	Asia	Swine	Ban	1842	-	2017	Chromosome	Chromosome	NA	NA	NA		NA	NA	NA	NA	NA	NA	NA	NA	NA	NA	NA	NA	NA	NA	NA	NA	NA	NA	NA	NA	NA	NA	NA	NA	NA	NA	NA	NA	NA	NA	NA	NA	NA	NA	NA
GCA_023243695.1	China	CN	Asia	Swine	Ban	8262	-	2017	Plasmid	Plasmid	Other	Consensus	Consensus	High	p0111	2	1	1	1	0	0	0	0	0	0	0	0	0	0	0	0	0	0	0	0	0	0	0	0	0	0	0	0	0	0	0	0	0	0
GCA_023243675.1	China	CN	Asia	Swine	Ban	624	ST 648 Cplx	2017	Plasmid	Plasmid	Other	Consensus	Consensus	High	p0111	2	1	7	1	0	0	0	0	0	1	0	1	0	1	0	0	0	0	0	0	0	0	0	1	0	0	0	0	0	0	0	0	1	1
GCA_023243415.1	China	CN	Asia	Swine	Ban	117	-	2017	Plasmid	Plasmid	IncX4	PV3	PV3	Low	IncX4	0	0	1	1	0	0	0	0	0	0	0	0	0	0	0	0	0	0	0	0	0	0	0	0	0	0	0	0	0	0	0	0	0	0
GCA_023108425.1	Thailand	TH	Asia	Human	Ban	624	ST 648 Cplx	2022	Plasmid	Plasmid	IncI2	SDV3	Other	High	IncI2	1	1	1	1	0	0	0	0	0	0	0	0	0	0	0	0	0	0	0	0	0	0	0	0	0	0	0	0	0	0	0	0	0	0
GCA_023108395.1	Thailand	TH	Asia	Human	Ban	624	ST 648 Cplx	2022	Plasmid	Plasmid	IncI2	Consensus	Consensus	High	IncI2	1	1	1	1	0	0	0	0	0	0	0	0	0	0	0	0	0	0	0	0	0	0	0	0	0	0	0	0	0	0	0	0	0	0
GCA_023100765.1	China	CN	Asia	Human	Ban	624	ST 648 Cplx	2020	Plasmid	Plasmid	IncHI2	Consensus	Consensus	High	IncHI2	1	1	16	1	0	0	0	1	0	1	1	0	1	0	0	0	0	0	0	0	0	0	1	0	1	0	1	0	0	0	1	1	1	1
GCA_023061055.1	Brazil	BR	South America	Human	Ban	162	ST 469 Cplx	2019	Plasmid	Plasmid	IncX4	SNP15	Other	Low	IncX4	0	0	1	1	0	0	0	0	0	0	0	0	0	0	0	0	0	0	0	0	0	0	0	0	0	0	0	0	0	0	0	0	0	0
GCA_023024425.1	China	CN	Asia	Human	Use	997	-	2016	Plasmid	Plasmid	IncHI2	Consensus	Consensus	High	IncHI2	1	1	14	1	0	0	0	1	1	1	0	0	1	0	0	0	0	0	0	0	0	0	1	0	0	1	1	0	0	0	0	0	1	1
GCA_023022925.1	China	CN	Asia	Chicken	Ban	2079	-	2020	Plasmid	Plasmid	IncI2	SNP1	SNP1	Low	IncI2	0	0	2	1	0	0	0	0	0	0	0	0	0	0	0	0	0	0	0	0	0	0	0	0	0	0	0	0	0	0	0	0	0	0
GCA_022975355.1	China	CN	Asia	Swine	Use	48	ST10 Cplx	2009	Plasmid	Plasmid	IncI2	Consensus	Consensus	High	IncI2	0	0	1	1	0	0	0	0	0	0	0	0	0	0	0	0	0	0	0	0	0	0	0	0	0	0	0	0	0	0	0	0	0	0
GCA_022975335.1	China	CN	Asia	Swine	Use	997	-	2009	Plasmid	Plasmid	IncI2	Consensus	Consensus	High	IncI2	0	0	1	1	0	0	0	0	0	0	0	0	0	0	0	0	0	0	0	0	0	0	0	0	0	0	0	0	0	0	0	0	0	0
GCA_022974705.1	China	CN	Asia	Swine	Use	57	ST 350 Cplx	2008	Plasmid	Plasmid	IncI2	Consensus	Consensus	High	IncI2	1	1	1	1	0	0	0	0	0	0	0	0	0	0	0	0	0	0	0	0	0	0	0	0	0	0	0	0	0	0	0	0	0	0
GCA_022974695.1	China	CN	Asia	Swine	Use	57	ST 350 Cplx	2008	Plasmid	Plasmid	IncI2	Consensus	Consensus	High	IncI2	1	1	1	1	0	0	0	0	0	0	0	0	0	0	0	0	0	0	0	0	0	0	0	0	0	0	0	0	0	0	0	0	0	0
GCA_022974675.1	China	CN	Asia	Swine	Use	155	ST 155 Cplx	2009	Plasmid	Plasmid	IncI2	Consensus	Consensus	High	IncI2	0	0	1	1	0	0	0	0	0	0	0	0	0	0	0	0	0	0	0	0	0	0	0	0	0	0	0	0	0	0	0	0	0	0
GCA_022974635.1	China	CN	Asia	Swine	Use	641	ST 86 Cplx	2009	Plasmid	Plasmid	Other	Consensus	Consensus	High	ND	1	1	5	1	0	0	0	0	0	0	0	0	0	0	0	0	0	0	0	1	0	0	0	0	0	0	0	0	0	0	1	1	1	0
GCA_022974625.1	China	CN	Asia	Swine	Use	997	-	2009	Plasmid	Plasmid	IncI2	Consensus	Consensus	High	IncI2	0	0	1	1	0	0	0	0	0	0	0	0	0	0	0	0	0	0	0	0	0	0	0	0	0	0	0	0	0	0	0	0	0	0
GCA_022974605.1	China	CN	Asia	Swine	Use	93	ST 168 Cplx	2009	Plasmid	Plasmid	IncI2	Consensus	Consensus	High	IncI2	0	0	1	1	0	0	0	0	0	0	0	0	0	0	0	0	0	0	0	0	0	0	0	0	0	0	0	0	0	0	0	0	0	0
GCA_022974595.1	China	CN	Asia	Swine	Use	93	ST 168 Cplx	2009	Plasmid	Plasmid	IncI2	Consensus	Consensus	High	IncI2	1	1	1	1	0	0	0	0	0	0	0	0	0	0	0	0	0	0	0	0	0	0	0	0	0	0	0	0	0	0	0	0	0	0
GCA_022973455.1	China	CN	Asia	Swine	Use	624	ST 648 Cplx	2009	Plasmid	Plasmid	IncI2	Consensus	Consensus	High	IncI2	0	0	1	1	0	0	0	0	0	0	0	0	0	0	0	0	0	0	0	0	0	0	0	0	0	0	0	0	0	0	0	0	0	0
GCA_022973435.1	China	CN	Asia	Swine	Use	624	ST 648 Cplx	2009	Plasmid	Plasmid	IncI2	Consensus	Consensus	High	IncI2	0	0	1	1	0	0	0	0	0	0	0	0	0	0	0	0	0	0	0	0	0	0	0	0	0	0	0	0	0	0	0	0	0	0
GCA_022972625.1	China	CN	Asia	Swine	Use	10	ST10 Cplx	2010	Plasmid	Plasmid	IncI2	Consensus	Consensus	High	IncI2	0	0	1	1	0	0	0	0	0	0	0	0	0	0	0	0	0	0	0	0	0	0	0	0	0	0	0	0	0	0	0	0	0	0
GCA_022972535.1	China	CN	Asia	Swine	Use	648	ST 648 Cplx	2010	Plasmid	Plasmid	IncI2	Consensus	Consensus	High	IncI2	1	1	1	1	0	0	0	0	0	0	0	0	0	0	0	0	0	0	0	0	0	0	0	0	0	0	0	0	0	0	0	0	0	0
GCA_022972475.1	China	CN	Asia	Swine	Use	167	ST10 Cplx	2013	Plasmid	Plasmid	IncI2	SNP21	Other	High	IncI2	1	1	1	1	0	0	0	0	0	0	0	0	0	0	0	0	0	0	0	0	0	0	0	0	0	0	0	0	0	0	0	0	0	0
GCA_022972345.1	China	CN	Asia	Swine	Use	167	ST10 Cplx	2012	Plasmid	Plasmid	Other	Consensus	Consensus	High	p0111	1	1	6	1	0	0	0	1	0	1	0	0	0	0	0	0	0	0	0	0	0	0	1	0	1	0	0	0	0	0	0	0	0	0
GCA_022972335.1	China	CN	Asia	Swine	Use	1	-	2011	Plasmid	Plasmid	IncX4	Consensus	Consensus	High	IncX4	0	0	1	1	0	0	0	0	0	0	0	0	0	0	0	0	0	0	0	0	0	0	0	0	0	0	0	0	0	0	0	0	0	0
GCA_022972315.1	China	CN	Asia	Swine	Use	1	-	2011	Plasmid	Plasmid	IncX4	Consensus	Consensus	High	IncX4	0	0	1	1	0	0	0	0	0	0	0	0	0	0	0	0	0	0	0	0	0	0	0	0	0	0	0	0	0	0	0	0	0	0
GCA_022972295.1	China	CN	Asia	Swine	Use	1	-	2011	Plasmid	Plasmid	IncHI2	Consensus	Consensus	High	IncHI2	2	1	14	1	1	0	0	0	0	0	0	1	0	1	0	0	0	1	0	1	0	0	0	0	0	0	1	0	0	0	0	0	1	1
GCA_022972275.1	China	CN	Asia	Swine	Use	5786	-	2011	Plasmid	Plasmid	IncHI2	Consensus	Consensus	High	IncHI2	0	0	17	1	0	0	1	0	0	0	1	0	1	0	0	0	0	1	0	0	0	0	1	0	1	0	1	0	1	0	0	0	1	1
GCA_022972235.1	China	CN	Asia	Swine	Use	1	-	2011	Plasmid	Plasmid	IncI2	Consensus	Consensus	High	IncI2	0	0	1	1	0	0	0	0	0	0	0	0	0	0	0	0	0	0	0	0	0	0	0	0	0	0	0	0	0	0	0	0	0	0
GCA_022972225.1	China	CN	Asia	Swine	Use	354	ST 354 Cplx	2011	Plasmid	Plasmid	IncI2	Consensus	Consensus	High	IncI2	0	0	1	1	0	0	0	0	0	0	0	0	0	0	0	0	0	0	0	0	0	0	0	0	0	0	0	0	0	0	0	0	0	0
GCA_022972215.1	China	CN	Asia	Swine	Use	8901	-	2013	Plasmid	Plasmid	IncX4	PV3	PV3	Low	IncX4	0	0	1	1	0	0	0	0	0	0	0	0	0	0	0	0	0	0	0	0	0	0	0	0	0	0	0	0	0	0	0	0	0	0
GCA_022972185.1	China	CN	Asia	Swine	Use	410	ST 23 Cplx	2012	Plasmid	Plasmid	IncHI2	Consensus	Consensus	High	IncHI2	2	1	14	1	1	0	0	0	0	0	0	1	0	1	0	0	0	1	0	1	0	0	0	0	0	0	1	0	0	0	0	0	1	1
GCA_022972175.1	China	CN	Asia	Swine	Use	2064	-	2012	Plasmid	Plasmid	IncHI2	Consensus	Consensus	High	IncHI2	2	1	15	1	1	0	0	0	0	0	0	1	0	1	0	0	0	1	0	1	0	0	0	0	0	0	1	0	0	0	0	0	1	1
GCA_022972155.1	China	CN	Asia	Swine	Use	354	ST 354 Cplx	2013	Plasmid	Plasmid	IncX4	PV3	PV3	Low	IncX4	0	0	1	1	0	0	0	0	0	0	0	0	0	0	0	0	0	0	0	0	0	0	0	0	0	0	0	0	0	0	0	0	0	0
GCA_022972135.1	China	CN	Asia	Swine	Use	457	-	2011	Plasmid	Plasmid	IncI2	Consensus	Consensus	High	IncI2	0	0	1	1	0	0	0	0	0	0	0	0	0	0	0	0	0	0	0	0	0	0	0	0	0	0	0	0	0	0	0	0	0	0
GCA_022972115.1	China	CN	Asia	Swine	Use	88	ST 23 Cplx	2010	Plasmid	Plasmid	IncI2	Consensus	Consensus	High	IncI2	1	1	2	1	0	0	0	0	0	0	0	0	0	0	0	0	0	0	0	1	0	0	0	0	0	0	0	0	0	0	0	0	0	0
GCA_022972095.1	China	CN	Asia	Swine	Use	1140	-	2010	Plasmid	Plasmid	IncHI2	Consensus	Consensus	High	IncHI2	1	1	19	1	1	0	1	1	0	1	1	1	1	1	0	0	0	0	0	1	0	0	0	0	1	0	1	0	1	0	1	1	0	1
GCA_022972075.1	China	CN	Asia	Swine	Use	156	ST 156 Cplx	2011	Chromosome	Chromosome	NA	NA	NA		NA	NA	NA	NA	NA	NA	NA	NA	NA	NA	NA	NA	NA	NA	NA	NA	NA	NA	NA	NA	NA	NA	NA	NA	NA	NA	NA	NA	NA	NA	NA	NA	NA	NA	NA
GCA_022972045.1	China	CN	Asia	Swine	Use	2345	-	2011	Chromosome	Chromosome	NA	NA	NA		NA	NA	NA	NA	NA	NA	NA	NA	NA	NA	NA	NA	NA	NA	NA	NA	NA	NA	NA	NA	NA	NA	NA	NA	NA	NA	NA	NA	NA	NA	NA	NA	NA	NA	NA
GCA_022972035.1	China	CN	Asia	Swine	Use	10	ST10 Cplx	2011	Plasmid	Plasmid	IncI2	Consensus	Consensus	High	IncI2	0	0	1	1	0	0	0	0	0	0	0	0	0	0	0	0	0	0	0	0	0	0	0	0	0	0	0	0	0	0	0	0	0	0
GCA_022972005.1	China	CN	Asia	Swine	Use	10	ST10 Cplx	2011	Plasmid	Plasmid	IncI2	Consensus	Consensus	High	IncI2	0	0	1	1	0	0	0	0	0	0	0	0	0	0	0	0	0	0	0	0	0	0	0	0	0	0	0	0	0	0	0	0	0	0
GCA_022971995.1	China	CN	Asia	Swine	Use	4014	ST 101 Cplx	2014	Plasmid	Plasmid	IncI2	SNP21	Other	High	IncI2	1	1	1	1	0	0	0	0	0	0	0	0	0	0	0	0	0	0	0	0	0	0	0	0	0	0	0	0	0	0	0	0	0	0
GCA_022971965.1	China	CN	Asia	Swine	Use	1244	-	2014	Plasmid	Plasmid	IncI2	SNP21	Other	High	IncI2	1	1	1	1	0	0	0	0	0	0	0	0	0	0	0	0	0	0	0	0	0	0	0	0	0	0	0	0	0	0	0	0	0	0
GCA_022971955.1	China	CN	Asia	Swine	Use	4014	ST 101 Cplx	2014	Plasmid	Plasmid	IncI2	Other	Other	High	IncI2	1	1	1	1	0	0	0	0	0	0	0	0	0	0	0	0	0	0	0	0	0	0	0	0	0	0	0	0	0	0	0	0	0	0
GCA_022971935.1	China	CN	Asia	Swine	Use	10	ST10 Cplx	2014	Plasmid	Plasmid	Other	Consensus	Consensus	High	p0111	0	0	1	1	0	0	0	0	0	0	0	0	0	0	0	0	0	0	0	0	0	0	0	0	0	0	0	0	0	0	0	0	0	0
GCA_022971905.1	China	CN	Asia	Swine	Use	2705	-	2014	Plasmid	Plasmid	Other	Consensus	Consensus	High	IncHI1	0	0	3	1	0	0	0	0	0	0	0	0	0	0	0	0	0	0	0	1	0	0	0	0	0	0	1	0	0	0	0	0	0	0
GCA_022971895.1	China	CN	Asia	Swine	Use	90	ST 23 Cplx	2014	Plasmid	Plasmid	IncI2	SNP21	Other	High	IncI2	1	1	1	1	0	0	0	0	0	0	0	0	0	0	0	0	0	0	0	0	0	0	0	0	0	0	0	0	0	0	0	0	0	0
GCA_022971875.1	China	CN	Asia	Swine	Use	10	ST10 Cplx	2014	Plasmid	Plasmid	Other	Consensus	Consensus	High	ND	1	1	9	1	0	0	0	1	0	1	0	0	0	0	0	0	0	0	0	0	0	0	1	0	1	0	0	0	0	0	0	0	0	0
GCA_022971855.1	China	CN	Asia	Swine	Use	393	ST 31 Cplx	2010	Plasmid	Plasmid	IncI2	Consensus	Consensus	High	IncI2	0	0	1	1	0	0	0	0	0	0	0	0	0	0	0	0	0	0	0	0	0	0	0	0	0	0	0	0	0	0	0	0	0	0
GCA_022971835.1	China	CN	Asia	Swine	Use	6405	-	2011	Plasmid	Plasmid	IncHI2	Consensus	Consensus	High	IncHI2	0	0	20	1	0	0	1	0	0	1	1	0	1	0	0	0	0	1	0	1	0	0	1	0	1	0	1	0	1	0	1	1	1	1
GCA_022971425.1	China	CN	Asia	Chicken	Use	1684	-	2011	Plasmid	Plasmid	IncI2	Consensus	Consensus	High	IncI2	1	1	1	1	0	0	0	0	0	0	0	0	0	0	0	0	0	0	0	0	0	0	0	0	0	0	0	0	0	0	0	0	0	0
GCA_022971415.1	China	CN	Asia	Chicken	Use	101	ST 101 Cplx	2013	Plasmid	Plasmid	Other	Consensus	Consensus	High	p0111	0	0	1	1	0	0	0	0	0	0	0	0	0	0	0	0	0	0	0	0	0	0	0	0	0	0	0	0	0	0	0	0	0	0
GCA_022971375.1	China	CN	Asia	Chicken	Use	95	ST 95 Cplx	2013	Plasmid	Plasmid	IncHI2	Consensus	Consensus	High	IncHI2	0	0	19	1	0	0	1	0	0	1	0	1	1	1	0	0	0	1	0	0	0	0	1	0	1	0	1	0	1	0	1	1	1	0
GCA_022970985.1	China	CN	Asia	Swine	Use	636	-	2010	Plasmid	Plasmid	IncHI2	Consensus	Consensus	High	IncHI2	0	0	17	1	0	0	1	0	0	1	1	0	1	0	0	0	0	1	0	0	0	0	1	0	1	0	1	0	0	0	1	1	1	1
GCA_022970975.1	China	CN	Asia	Swine	Use	106	ST 69 Cplx	2010	Plasmid	Plasmid	IncHI2	Consensus	Consensus	High	IncHI2	0	0	18	1	0	0	1	0	0	1	1	0	1	0	0	0	0	1	0	0	0	0	1	0	1	0	1	0	0	0	1	1	1	1
GCA_022970955.1	China	CN	Asia	Swine	Use	93	ST 168 Cplx	2010	Plasmid	Plasmid	IncHI2	Consensus	Consensus	High	IncHI2	0	0	15	1	0	0	1	0	0	0	1	0	1	0	0	0	0	1	0	0	0	0	0	0	1	0	1	0	0	0	1	1	1	1
GCA_022970925.1	China	CN	Asia	Swine	Use	93	ST 168 Cplx	2011	Plasmid	Plasmid	IncI2	Other	Other	High	IncI2	0	0	2	1	0	0	0	0	0	0	0	0	0	0	0	0	0	0	0	1	0	0	0	0	0	0	0	0	0	0	0	0	0	0
GCA_022970915.1	China	CN	Asia	Swine	Use	93	ST 168 Cplx	2010	Plasmid	Plasmid	IncHI2	Consensus	Consensus	High	IncHI2	0	0	18	1	0	0	1	0	0	1	1	0	1	0	0	0	0	1	0	0	0	0	1	0	1	0	1	0	0	0	1	1	1	1
GCA_022970895.1	China	CN	Asia	Swine	Use	38	ST38 Cplx	2013	Plasmid	Plasmid	IncHI2	SNP2	SNP2	High	IncHI2	0	0	13	1	0	0	1	0	0	0	0	0	1	0	0	0	0	0	0	0	0	0	0	0	0	0	1	0	1	0	0	0	1	1
GCA_022970855.1	China	CN	Asia	Swine	Use	746	-	2011	Plasmid	Plasmid	IncI2	Consensus	Consensus	High	IncI2	0	0	1	1	0	0	0	0	0	0	0	0	0	0	0	0	0	0	0	0	0	0	0	0	0	0	0	0	0	0	0	0	0	0
GCA_022970835.1	China	CN	Asia	Swine	Use	1421	-	2012	Plasmid	Plasmid	IncI2	PV1	PV1	Low	IncI2	0	0	1	1	0	0	0	0	0	0	0	0	0	0	0	0	0	0	0	0	0	0	0	0	0	0	0	0	0	0	0	0	0	0
GCA_022970815.1	China	CN	Asia	Swine	Use	156	ST 156 Cplx	2012	Plasmid	Plasmid	IncI2	PV1	PV1	Low	IncI2	0	0	1	1	0	0	0	0	0	0	0	0	0	0	0	0	0	0	0	0	0	0	0	0	0	0	0	0	0	0	0	0	0	0
GCA_022970785.1	China	CN	Asia	Swine	Use	10	ST10 Cplx	2013	Plasmid	Plasmid	IncX4	Consensus	Consensus	High	IncX4	0	0	1	1	0	0	0	0	0	0	0	0	0	0	0	0	0	0	0	0	0	0	0	0	0	0	0	0	0	0	0	0	0	0
GCA_022970775.1	China	CN	Asia	Swine	Use	10	ST10 Cplx	2011	Plasmid	Plasmid	IncI2	Consensus	Consensus	High	IncI2	1	1	1	1	0	0	0	0	0	0	0	0	0	0	0	0	0	0	0	0	0	0	0	0	0	0	0	0	0	0	0	0	0	0
GCA_022970755.1	China	CN	Asia	Swine	Use	7314	-	2014	Plasmid	Plasmid	IncHI2	SNP2	SNP2	High	IncHI2	1	1	14	1	0	0	1	0	0	0	0	0	1	0	0	0	0	0	0	0	0	0	0	0	0	0	1	0	1	0	0	0	1	1
GCA_022970735.1	China	CN	Asia	Swine	Use	34	ST10 Cplx	2011	Plasmid	Plasmid	IncI2	Consensus	Consensus	High	IncI2	1	1	1	1	0	0	0	0	0	0	0	0	0	0	0	0	0	0	0	0	0	0	0	0	0	0	0	0	0	0	0	0	0	0
GCA_022970595.1	China	CN	Asia	Swine	Use	1196	-	2011	Plasmid	Plasmid	IncI2	Consensus	Consensus	High	IncI2	1	1	1	1	0	0	0	0	0	0	0	0	0	0	0	0	0	0	0	0	0	0	0	0	0	0	0	0	0	0	0	0	0	0
GCA_022970545.1	China	CN	Asia	Swine	Use	93	ST 168 Cplx	2012	Plasmid	Plasmid	IncI2	Consensus	Consensus	High	IncI2	1	1	1	1	0	0	0	0	0	0	0	0	0	0	0	0	0	0	0	0	0	0	0	0	0	0	0	0	0	0	0	0	0	0
GCA_022970535.1	China	CN	Asia	Swine	Use	29	ST29 Cplx	2012	Plasmid	Plasmid	IncI2	Consensus	Consensus	High	IncI2	1	1	1	1	0	0	0	0	0	0	0	0	0	0	0	0	0	0	0	0	0	0	0	0	0	0	0	0	0	0	0	0	0	0
GCA_022970515.1	China	CN	Asia	Swine	Use	4379	-	2012	Plasmid	Plasmid	IncI2	Consensus	Consensus	High	IncI2	1	1	1	1	0	0	0	0	0	0	0	0	0	0	0	0	0	0	0	0	0	0	0	0	0	0	0	0	0	0	0	0	0	0
GCA_022970475.1	China	CN	Asia	Swine	Use	10	ST10 Cplx	2013	Plasmid	Plasmid	IncI2	Consensus	Consensus	High	IncI2	1	1	1	1	0	0	0	0	0	0	0	0	0	0	0	0	0	0	0	0	0	0	0	0	0	0	0	0	0	0	0	0	0	0
GCA_022970455.1	China	CN	Asia	Swine	Use	10	ST10 Cplx	2013	Plasmid	Plasmid	IncI2	Consensus	Consensus	High	IncI2	1	1	1	1	0	0	0	0	0	0	0	0	0	0	0	0	0	0	0	0	0	0	0	0	0	0	0	0	0	0	0	0	0	0
GCA_022970435.1	China	CN	Asia	Swine	Use	410	ST 23 Cplx	2014	Plasmid	Plasmid	IncI2	Consensus	Consensus	High	IncI2	1	1	1	1	0	0	0	0	0	0	0	0	0	0	0	0	0	0	0	0	0	0	0	0	0	0	0	0	0	0	0	0	0	0
GCA_022970055.1	China	CN	Asia	Swine	Use	9399	-	2013	Plasmid	Plasmid	IncI2	Consensus	Consensus	High	IncI2	1	1	1	1	0	0	0	0	0	0	0	0	0	0	0	0	0	0	0	0	0	0	0	0	0	0	0	0	0	0	0	0	0	0
GCA_022970015.1	China	CN	Asia	Swine	Use	101	ST 101 Cplx	2013	Plasmid	Plasmid	IncI2	Consensus	Consensus	High	IncI2	1	1	1	1	0	0	0	0	0	0	0	0	0	0	0	0	0	0	0	0	0	0	0	0	0	0	0	0	0	0	0	0	0	0
GCA_022944795.1	Pakistan	PK	Asia	Chicken	Ban	48	ST10 Cplx	2019	Plasmid/Chromosome	Plasmid/Chromosome	IncI2	SDV1	SDV1	Low	IncI2	0	0	1	1	0	0	0	0	0	0	0	0	0	0	0	0	0	0	0	0	0	0	0	0	0	0	0	0	0	0	0	0	0	0
GCA_022944715.1	Pakistan	PK	Asia	Chicken	Ban	101	ST 101 Cplx	2019	Plasmid	Plasmid	IncI2	SDV1	SDV1	Low	IncI2	0	0	1	1	0	0	0	0	0	0	0	0	0	0	0	0	0	0	0	0	0	0	0	0	0	0	0	0	0	0	0	0	0	0
GCA_022944375.1	Pakistan	PK	Asia	Chicken	Ban	101	ST 101 Cplx	2020	Plasmid	Plasmid	IncI2	SDV1	SDV1	Low	IncI2	0	0	1	1	0	0	0	0	0	0	0	0	0	0	0	0	0	0	0	0	0	0	0	0	0	0	0	0	0	0	0	0	0	0
GCA_022944275.1	Pakistan	PK	Asia	Chicken	Ban	4214	-	2019	Plasmid	Plasmid	IncI2	SDV1	SDV1	Low	IncI2	0	0	3	1	0	0	0	0	0	1	0	0	0	0	0	0	0	0	0	0	0	0	0	1	0	0	0	0	0	0	0	0	0	0
GCA_022942145.1	Pakistan	PK	Asia	Chicken	Ban	48	ST10 Cplx	2019	Plasmid	Plasmid	IncI2	SDV1	SDV1	Low	IncI2	0	0	1	1	0	0	0	0	0	0	0	0	0	0	0	0	0	0	0	0	0	0	0	0	0	0	0	0	0	0	0	0	0	0
GCA_022815745.1	China	CN	Asia	Human	Ban	156	ST 156 Cplx	2020	Chromosome	Chromosome	NA	NA	NA		NA	NA	NA	NA	NA	NA	NA	NA	NA	NA	NA	NA	NA	NA	NA	NA	NA	NA	NA	NA	NA	NA	NA	NA	NA	NA	NA	NA	NA	NA	NA	NA	NA	NA	NA
GCA_022761345.1	China	CN	Asia	Human	Ban	4214	-	2021	Plasmid	Plasmid	IncI2	PV1	PV1	Low	IncI2	0	0	1	1	0	0	0	0	0	0	0	0	0	0	0	0	0	0	0	0	0	0	0	0	0	0	0	0	0	0	0	0	0	0
GCA_022758395.1	Brazil	BR	South America	Human	Ban	156	ST 156 Cplx	2019	Plasmid	Plasmid	IncX4	Consensus	Consensus	High	IncX4	0	0	1	1	0	0	0	0	0	0	0	0	0	0	0	0	0	0	0	0	0	0	0	0	0	0	0	0	0	0	0	0	0	0
GCA_022636335.1	Pakistan	PK	Asia	Chicken	Ban	10	ST10 Cplx	2019	Plasmid	Plasmid	IncI2	SDV1	SDV1	Low	IncI2	0	0	1	1	0	0	0	0	0	0	0	0	0	0	0	0	0	0	0	0	0	0	0	0	0	0	0	0	0	0	0	0	0	0
GCA_022636275.1	Pakistan	PK	Asia	Chicken	Ban	8128	-	2019	Plasmid	Plasmid	IncI2	SDV1	SDV1	Low	IncI2	0	0	1	1	0	0	0	0	0	0	0	0	0	0	0	0	0	0	0	0	0	0	0	0	0	0	0	0	0	0	0	0	0	0
GCA_022635795.1	Pakistan	PK	Asia	Chicken	Ban	5229	ST 101 Cplx	2019	Plasmid	Plasmid	IncI2	SDV1	SDV1	Low	IncI2	0	0	1	1	0	0	0	0	0	0	0	0	0	0	0	0	0	0	0	0	0	0	0	0	0	0	0	0	0	0	0	0	0	0
GCA_022633235.1	Pakistan	PK	Asia	Chicken	Ban	361	-	2019	Plasmid	Plasmid	IncI2	SDV1	SDV1	Low	IncI2	0	0	1	1	0	0	0	0	0	0	0	0	0	0	0	0	0	0	0	0	0	0	0	0	0	0	0	0	0	0	0	0	0	0
GCA_022559265.1	China	CN	Asia	Human	Use	8622	-	2016	Plasmid	Plasmid	IncX4	PV3	PV3	Low	IncX4	0	0	1	1	0	0	0	0	0	0	0	0	0	0	0	0	0	0	0	0	0	0	0	0	0	0	0	0	0	0	0	0	0	0
GCA_022547495.1	China	CN	Asia	Human	Use	7111	-	2015	Chromosome	Chromosome	NA	NA	NA		NA	NA	NA	NA	NA	NA	NA	NA	NA	NA	NA	NA	NA	NA	NA	NA	NA	NA	NA	NA	NA	NA	NA	NA	NA	NA	NA	NA	NA	NA	NA	NA	NA	NA	NA
GCA_022547465.1	China	CN	Asia	Human	Use	361	-	2015	Plasmid	Plasmid	IncX4	Other	Other	High	IncX4	0	0	1	1	0	0	0	0	0	0	0	0	0	0	0	0	0	0	0	0	0	0	0	0	0	0	0	0	0	0	0	0	0	0
GCA_022547455.1	China	CN	Asia	Human	Use	10	ST10 Cplx	2015	Plasmid	Plasmid	IncI2	PV1	PV1	Low	IncI2	0	0	1	1	0	0	0	0	0	0	0	0	0	0	0	0	0	0	0	0	0	0	0	0	0	0	0	0	0	0	0	0	0	0
GCA_022547425.1	China	CN	Asia	Human	Use	101	ST 101 Cplx	2015	Plasmid	Plasmid	IncX4	SNP19	Other	Low	IncX4	0	0	1	1	0	0	0	0	0	0	0	0	0	0	0	0	0	0	0	0	0	0	0	0	0	0	0	0	0	0	0	0	0	0
GCA_022547415.1	China	CN	Asia	Human	Use	361	-	2015	Plasmid	Plasmid	IncX4	PV3	PV3	Low	IncX4	0	0	1	1	0	0	0	0	0	0	0	0	0	0	0	0	0	0	0	0	0	0	0	0	0	0	0	0	0	0	0	0	0	0
GCA_022547395.1	China	CN	Asia	Human	Use	10	ST10 Cplx	2015	Plasmid	Plasmid	Other	Consensus	Consensus	High	ND	0	0	1	1	0	0	0	0	0	0	0	0	0	0	0	0	0	0	0	0	0	0	0	0	0	0	0	0	0	0	0	0	0	0
GCA_022547375.1	China	CN	Asia	Human	Use	10	ST10 Cplx	2015	Plasmid	Plasmid	IncX4	PV3	PV3	Low	IncX4	0	0	1	1	0	0	0	0	0	0	0	0	0	0	0	0	0	0	0	0	0	0	0	0	0	0	0	0	0	0	0	0	0	0
GCA_022547355.1	China	CN	Asia	Human	Use	6778	-	2015	Plasmid	Plasmid	IncI2	Consensus	Consensus	High	IncI2	0	0	1	1	0	0	0	0	0	0	0	0	0	0	0	0	0	0	0	0	0	0	0	0	0	0	0	0	0	0	0	0	0	0
GCA_022547325.1	China	CN	Asia	Human	Use	10	ST10 Cplx	2015	Plasmid	Plasmid	IncI2	SNP1	SNP1	Low	IncI2	0	0	1	1	0	0	0	0	0	0	0	0	0	0	0	0	0	0	0	0	0	0	0	0	0	0	0	0	0	0	0	0	0	0
GCA_022547305.1	China	CN	Asia	Human	Use	206	ST 206 Cplx	2015	Plasmid	Plasmid	IncI2	Other	Other	High	IncI2	0	0	1	1	0	0	0	0	0	0	0	0	0	0	0	0	0	0	0	0	0	0	0	0	0	0	0	0	0	0	0	0	0	0
GCA_022547295.1	China	CN	Asia	Human	Use	162	ST 469 Cplx	2015	Plasmid	Plasmid	IncI2	Consensus	Consensus	High	IncI2	0	0	1	1	0	0	0	0	0	0	0	0	0	0	0	0	0	0	0	0	0	0	0	0	0	0	0	0	0	0	0	0	0	0
GCA_022547275.1	China	CN	Asia	Human	Use	5229	ST 101 Cplx	2015	Plasmid	Plasmid	IncX4	PV3	PV3	Low	IncX4	0	0	1	1	0	0	0	0	0	0	0	0	0	0	0	0	0	0	0	0	0	0	0	0	0	0	0	0	0	0	0	0	0	0
GCA_022547255.1	China	CN	Asia	Human	Use	744	-	2015	Plasmid	Plasmid	IncI2	PV1	PV1	Low	IncI2	0	0	1	1	0	0	0	0	0	0	0	0	0	0	0	0	0	0	0	0	0	0	0	0	0	0	0	0	0	0	0	0	0	0
GCA_022547225.1	China	CN	Asia	Human	Use	5229	ST 101 Cplx	2015	Plasmid	Plasmid	IncX4	PV3	PV3	Low	IncX4	0	0	1	1	0	0	0	0	0	0	0	0	0	0	0	0	0	0	0	0	0	0	0	0	0	0	0	0	0	0	0	0	0	0
GCA_022547215.1	China	CN	Asia	Human	Use	9406	-	2015	Plasmid	Plasmid	IncI2	Other	Other	High	IncI2	0	0	1	1	0	0	0	0	0	0	0	0	0	0	0	0	0	0	0	0	0	0	0	0	0	0	0	0	0	0	0	0	0	0
GCA_022547195.1	China	CN	Asia	Human	Use	206	ST 206 Cplx	2015	Plasmid	Plasmid	Other	SDV2	SDV2	High	IncP1	0	0	2	1	0	0	0	0	0	0	0	0	0	0	0	0	0	0	0	0	0	0	0	0	0	0	0	0	0	0	0	0	0	0
GCA_022547165.1	China	CN	Asia	Human	Use	101	ST 101 Cplx	2015	Plasmid	Plasmid	Other	Consensus	Consensus	High	ND	1	1	12	1	0	0	0	1	0	1	0	1	0	1	0	0	0	0	1	0	0	0	1	0	1	0	1	0	0	0	0	0	0	1
GCA_022547145.1	China	CN	Asia	Human	Use	206	ST 206 Cplx	2015	Plasmid	Plasmid	IncX4	Consensus	Consensus	High	IncX4	0	0	1	1	0	0	0	0	0	0	0	0	0	0	0	0	0	0	0	0	0	0	0	0	0	0	0	0	0	0	0	0	0	0
GCA_022547135.1	China	CN	Asia	Human	Use	9406	-	2015	Plasmid	Plasmid	IncI2	PV1	PV1	Low	IncI2	0	0	1	1	0	0	0	0	0	0	0	0	0	0	0	0	0	0	0	0	0	0	0	0	0	0	0	0	0	0	0	0	0	0
GCA_022547115.1	China	CN	Asia	Human	Use	101	ST 101 Cplx	2015	Plasmid	Plasmid	IncHI2	SDV2	SDV2	High	IncHI2	1	1	20	1	0	1	0	0	0	1	1	1	1	1	0	1	0	0	0	0	0	0	1	0	1	0	1	0	1	0	0	0	1	0
GCA_022547095.1	China	CN	Asia	Human	Use	206	ST 206 Cplx	2015	Plasmid	Plasmid	IncI2	Other	Other	High	IncI2	0	0	1	1	0	0	0	0	0	0	0	0	0	0	0	0	0	0	0	0	0	0	0	0	0	0	0	0	0	0	0	0	0	0
GCA_022547075.1	China	CN	Asia	Human	Use	1196	-	2015	Plasmid	Plasmid	IncHI2	Consensus	Consensus	High	IncHI2	0	0	20	1	0	1	0	1	0	1	1	1	1	1	0	0	0	0	0	0	0	0	1	0	0	0	1	0	1	0	1	1	1	1
GCA_022547045.1	China	CN	Asia	Human	Use	361	-	2015	Chromosome	Chromosome	NA	NA	NA		NA	NA	NA	NA	NA	NA	NA	NA	NA	NA	NA	NA	NA	NA	NA	NA	NA	NA	NA	NA	NA	NA	NA	NA	NA	NA	NA	NA	NA	NA	NA	NA	NA	NA	NA
GCA_022547035.1	China	CN	Asia	Human	Use	20	ST20 Cplx	2015	Plasmid	Plasmid	IncI2	Consensus	Consensus	High	IncI2	0	0	1	1	0	0	0	0	0	0	0	0	0	0	0	0	0	0	0	0	0	0	0	0	0	0	0	0	0	0	0	0	0	0
GCA_022547015.1	China	CN	Asia	Human	Use	20	ST20 Cplx	2015	Plasmid	Plasmid	IncX4	PV3	PV3	Low	IncX4	0	0	1	1	0	0	0	0	0	0	0	0	0	0	0	0	0	0	0	0	0	0	0	0	0	0	0	0	0	0	0	0	0	0
GCA_022546985.1	China	CN	Asia	Human	Use	1258	-	2015	Plasmid	Plasmid	IncI2	SNP26	Other	Low	IncI2	0	0	1	1	0	0	0	0	0	0	0	0	0	0	0	0	0	0	0	0	0	0	0	0	0	0	0	0	0	0	0	0	0	0
GCA_022546975.1	China	CN	Asia	Human	Use	1258	-	2015	Plasmid	Plasmid	Other	Other	Other	High	p0111	2	1	10	1	0	0	0	0	0	0	1	0	0	0	0	0	0	0	0	0	0	0	1	0	1	0	1	0	0	0	1	1	1	0
GCA_022546955.1	China	CN	Asia	Human	Use	7452	-	2015	Plasmid	Plasmid	IncI2	PV1	PV1	Low	IncI2	0	0	2	1	0	0	0	0	0	0	0	0	0	0	0	0	0	0	0	0	0	0	0	0	0	0	0	0	0	0	0	0	0	0
GCA_022546935.1	China	CN	Asia	Human	Use	361	-	2015	Plasmid	Plasmid	IncX4	PV3	PV3	Low	IncX4	0	0	1	1	0	0	0	0	0	0	0	0	0	0	0	0	0	0	0	0	0	0	0	0	0	0	0	0	0	0	0	0	0	0
GCA_022546915.1	China	CN	Asia	Human	Use	1258	-	2015	Plasmid	Plasmid	IncX4	PV3	PV3	Low	IncX4	0	0	2	1	0	0	0	0	0	0	0	0	0	0	0	0	0	0	0	0	0	0	0	0	0	0	1	0	0	0	0	0	0	0
GCA_022546895.1	China	CN	Asia	Human	Use	1196	-	2015	Plasmid	Plasmid	IncX4	Other	Other	High	IncX4	0	0	4	1	0	1	0	0	0	0	0	0	0	0	0	0	0	0	0	0	0	0	0	0	0	0	1	0	0	0	0	0	0	0
GCA_022546875.1	China	CN	Asia	Human	Use	20	ST20 Cplx	2015	Plasmid	Plasmid	IncHI2	SDV2	SDV2	High	IncHI2	0	0	16	1	0	0	0	1	0	1	0	0	0	0	0	0	0	1	0	0	0	0	1	0	1	0	1	0	0	0	0	0	1	0
GCA_022546855.1	China	CN	Asia	Human	Use	20	ST20 Cplx	2015	Plasmid	Plasmid	IncI2	PV1	PV1	Low	IncI2	0	0	1	1	0	0	0	0	0	0	0	0	0	0	0	0	0	0	0	0	0	0	0	0	0	0	0	0	0	0	0	0	0	0
GCA_022546835.1	China	CN	Asia	Human	Use	20	ST20 Cplx	2015	Plasmid	Plasmid	IncHI2	PV1	PV1	Low	IncHI2	0	0	9	1	0	0	0	0	0	0	1	0	0	0	0	0	0	0	0	0	0	0	0	0	0	0	1	0	0	0	0	0	0	1
GCA_022546805.1	China	CN	Asia	Human	Use	20	ST20 Cplx	2015	Plasmid	Plasmid	IncI2	PV1	PV1	Low	IncI2	0	0	1	1	0	0	0	0	0	0	0	0	0	0	0	0	0	0	0	0	0	0	0	0	0	0	0	0	0	0	0	0	0	0
GCA_022546795.1	China	CN	Asia	Human	Use	4578	-	2015	Plasmid	Plasmid	IncI2	PV1	PV1	Low	IncI2	0	0	1	1	0	0	0	0	0	0	0	0	0	0	0	0	0	0	0	0	0	0	0	0	0	0	0	0	0	0	0	0	0	0
GCA_022546775.1	China	CN	Asia	Human	Use	5171	-	2015	Chromosome	Chromosome	NA	NA	NA		NA	NA	NA	NA	NA	NA	NA	NA	NA	NA	NA	NA	NA	NA	NA	NA	NA	NA	NA	NA	NA	NA	NA	NA	NA	NA	NA	NA	NA	NA	NA	NA	NA	NA	NA
GCA_022546745.1	China	CN	Asia	Human	Use	361	-	2015	Plasmid	Plasmid	IncI2	Consensus	Consensus	High	IncI2	0	0	1	1	0	0	0	0	0	0	0	0	0	0	0	0	0	0	0	0	0	0	0	0	0	0	0	0	0	0	0	0	0	0
GCA_022546735.1	China	CN	Asia	Human	Use	6831	ST 165 Cplx	2015	Plasmid	Plasmid	IncI2	Consensus	Consensus	High	IncI2	1	1	2	1	0	0	0	0	0	0	0	0	0	0	0	0	1	0	0	0	0	0	0	0	0	0	0	0	0	0	0	0	0	0
GCA_022546715.1	China	CN	Asia	Human	Use	2935	-	2013	Plasmid	Plasmid	IncI2	Consensus	Consensus	High	IncI2	0	0	1	1	0	0	0	0	0	0	0	0	0	0	0	0	0	0	0	0	0	0	0	0	0	0	0	0	0	0	0	0	0	0
GCA_022546695.1	China	CN	Asia	Human	Use	9399	-	2012	Plasmid	Plasmid	IncI2	Other	Other	High	IncI2	0	0	2	1	0	0	0	0	0	0	0	0	0	0	0	0	1	0	0	0	0	0	0	0	0	0	0	0	0	0	0	0	0	0
GCA_022546675.1	China	CN	Asia	Human	Use	4578	-	2014	Plasmid	Plasmid	IncI2	PV1	PV1	Low	IncI2	0	0	1	1	0	0	0	0	0	0	0	0	0	0	0	0	0	0	0	0	0	0	0	0	0	0	0	0	0	0	0	0	0	0
GCA_022546645.1	China	CN	Asia	Human	Use	4578	-	2014	Plasmid	Plasmid	IncX4	PV3	PV3	Low	IncX4	0	0	3	1	0	0	0	0	0	0	0	0	0	0	0	0	0	0	0	0	0	0	0	0	0	0	1	0	0	0	0	0	0	0
GCA_022546635.1	China	CN	Asia	Human	Use	4578	-	2014	Plasmid	Plasmid	IncHI2	Consensus	Consensus	High	IncHI2	1	1	11	1	0	1	0	0	1	0	0	0	0	0	0	1	0	0	0	0	0	0	0	0	0	0	1	0	0	0	1	1	0	1
GCA_022546615.1	China	CN	Asia	Human	Use	10	ST10 Cplx	2014	Plasmid	Plasmid	IncI2	PV1	PV1	Low	IncI2	0	0	1	1	0	0	0	0	0	0	0	0	0	0	0	0	0	0	0	0	0	0	0	0	0	0	0	0	0	0	0	0	0	0
GCA_022546595.1	China	CN	Asia	Human	Use	156	ST 156 Cplx	2014	Plasmid	Plasmid	Other	Consensus	Consensus	High	p0111	1	1	1	1	0	0	0	0	0	0	0	0	0	0	0	0	0	0	0	0	0	0	0	0	0	0	0	0	0	0	0	0	0	0
GCA_022546575.1	China	CN	Asia	Human	Use	10	ST10 Cplx	2014	Plasmid	Plasmid	Other	Consensus	Consensus	High	p0111	0	0	1	1	0	0	0	0	0	0	0	0	0	0	0	0	0	0	0	0	0	0	0	0	0	0	0	0	0	0	0	0	0	0
GCA_022546555.1	China	CN	Asia	Human	Use	29	ST29 Cplx	2014	Plasmid	Plasmid	IncI2	SDV1	SDV1	Low	IncI2	0	0	1	1	0	0	0	0	0	0	0	0	0	0	0	0	0	0	0	0	0	0	0	0	0	0	0	0	0	0	0	0	0	0
GCA_022546535.1	China	CN	Asia	Human	Use	156	ST 156 Cplx	2014	Plasmid	Plasmid	IncX4	PV3	PV3	Low	IncX4	0	0	1	1	0	0	0	0	0	0	0	0	0	0	0	0	0	0	0	0	0	0	0	0	0	0	0	0	0	0	0	0	0	0
GCA_022546515.1	China	CN	Asia	Human	Use	1286	-	2014	Plasmid	Plasmid	IncX4	PV3	PV3	Low	IncX4	0	0	1	1	0	0	0	0	0	0	0	0	0	0	0	0	0	0	0	0	0	0	0	0	0	0	0	0	0	0	0	0	0	0
GCA_022546495.1	China	CN	Asia	Human	Use	206	ST 206 Cplx	2014	Plasmid	Plasmid	IncHI2	SDV2	SDV2	High	IncHI2	1	1	23	1	0	0	0	1	1	1	1	1	1	1	0	0	0	0	0	0	0	0	1	0	0	1	1	0	1	0	0	0	0	1
GCA_022546475.1	China	CN	Asia	Human	Use	156	ST 156 Cplx	2014	Plasmid	Plasmid	IncI2	SNP1	SNP1	Low	IncI2	0	0	2	1	0	0	0	0	0	0	0	0	0	0	0	0	0	0	0	0	0	0	0	0	0	0	0	0	0	0	0	0	0	0
GCA_022546445.1	China	CN	Asia	Human	Use	7050	-	2015	Plasmid	Plasmid	IncI2	SNP1	SNP1	Low	IncI2	0	0	1	1	0	0	0	0	0	0	0	0	0	0	0	0	0	0	0	0	0	0	0	0	0	0	0	0	0	0	0	0	0	0
GCA_022546435.1	China	CN	Asia	Human	Use	354	ST 354 Cplx	2015	Plasmid	Plasmid	IncI2	Consensus	Consensus	High	IncI2	0	0	2	1	0	0	0	0	0	0	0	0	0	0	0	0	1	0	0	0	0	0	0	0	0	0	0	0	0	0	0	0	0	0
GCA_022546415.1	China	CN	Asia	Human	Use	641	ST 86 Cplx	2015	Plasmid	Plasmid	Other	Consensus	Consensus	High	ND	1	1	10	1	0	0	0	1	0	1	0	0	0	0	0	0	0	0	0	1	0	0	1	0	1	0	1	0	0	0	0	0	0	0
GCA_022546385.1	China	CN	Asia	Human	Use	156	ST 156 Cplx	2015	Plasmid	Plasmid	IncX4	PV3	PV3	Low	IncX4	0	0	1	1	0	0	0	0	0	0	0	0	0	0	0	0	0	0	0	0	0	0	0	0	0	0	0	0	0	0	0	0	0	0
GCA_022546375.1	China	CN	Asia	Human	Use	641	ST 86 Cplx	2013	Plasmid	Plasmid	IncX4	PV3	PV3	Low	IncX4	0	0	2	1	0	0	0	0	0	0	1	0	0	0	0	0	0	0	0	0	0	0	0	0	0	0	0	0	0	0	0	0	0	0
GCA_022546355.1	China	CN	Asia	Human	Use	4578	-	2015	Plasmid	Plasmid	IncI2	SNP1	SNP1	Low	IncI2	0	0	1	1	0	0	0	0	0	0	0	0	0	0	0	0	0	0	0	0	0	0	0	0	0	0	0	0	0	0	0	0	0	0
GCA_022546335.1	China	CN	Asia	Human	Use	20	ST20 Cplx	2015	Plasmid	Plasmid	Other	Other	Other	High	IncP1	0	0	1	1	0	0	0	0	0	0	0	0	0	0	0	0	0	0	0	0	0	0	0	0	0	0	0	0	0	0	0	0	0	0
GCA_022546315.1	China	CN	Asia	Human	Use	746	-	2015	Plasmid	Plasmid	IncX4	PV3	PV3	Low	IncX4	0	0	2	1	0	0	0	0	0	0	0	0	0	0	0	0	0	0	0	0	0	0	0	0	0	0	1	0	0	0	0	0	0	0
GCA_022546295.1	China	CN	Asia	Human	Use	7452	-	2015	Plasmid	Plasmid	IncX4	PV3	PV3	Low	IncX4	0	0	1	1	0	0	0	0	0	0	0	0	0	0	0	0	0	0	0	0	0	0	0	0	0	0	0	0	0	0	0	0	0	0
GCA_022546275.1	China	CN	Asia	Human	Use	5229	ST 101 Cplx	2015	Plasmid	Plasmid	IncX4	PV1	PV1	Low	IncX4	0	0	1	1	0	0	0	0	0	0	0	0	0	0	0	0	0	0	0	0	0	0	0	0	0	0	0	0	0	0	0	0	0	0
GCA_022546255.1	China	CN	Asia	Human	Use	5859	-	2015	Plasmid	Plasmid	IncI2	PV1	PV1	Low	IncI2	0	0	1	1	0	0	0	0	0	0	0	0	0	0	0	0	0	0	0	0	0	0	0	0	0	0	0	0	0	0	0	0	0	0
GCA_022546225.1	China	CN	Asia	Human	Use	648	ST 648 Cplx	2015	Plasmid	Plasmid	Other	Consensus	Consensus	High	p0111	1	1	1	1	0	0	0	0	0	0	0	0	0	0	0	0	0	0	0	0	0	0	0	0	0	0	0	0	0	0	0	0	0	0
GCA_022546215.1	China	CN	Asia	Human	Use	10	ST10 Cplx	2015	Plasmid	Plasmid	IncHI2	PV1	PV1	Low	IncHI2	0	0	13	1	0	1	0	0	0	1	1	0	0	0	0	0	0	0	0	0	0	0	1	0	1	0	1	0	0	0	0	0	0	1
GCA_022546195.1	China	CN	Asia	Human	Use	224	-	2015	Plasmid	Plasmid	IncX4	Consensus	Consensus	High	IncX4	0	0	1	1	0	0	0	0	0	0	0	0	0	0	0	0	0	0	0	0	0	0	0	0	0	0	0	0	0	0	0	0	0	0
GCA_022546175.1	China	CN	Asia	Human	Use	2253	-	2015	Plasmid	Plasmid	IncX4	Consensus	Consensus	High	IncX4	0	0	2	1	0	0	0	0	0	0	0	0	0	0	0	0	0	0	0	0	0	0	0	0	0	0	1	0	0	0	0	0	0	0
GCA_022546155.1	China	CN	Asia	Human	Use	226	ST 226 Cplx	2015	Plasmid	Plasmid	IncHI2	PV1	PV1	Low	IncHI2	0	0	11	1	0	0	0	0	0	0	1	0	0	0	0	0	1	0	0	0	0	0	0	0	0	0	1	0	0	0	0	0	0	1
GCA_022546125.1	China	CN	Asia	Human	Use	3941	-	2015	Plasmid	Plasmid	IncX4	Consensus	Consensus	High	IncX4	0	0	1	1	0	0	0	0	0	0	0	0	0	0	0	0	0	0	0	0	0	0	0	0	0	0	0	0	0	0	0	0	0	0
GCA_022546115.1	China	CN	Asia	Human	Use	1202	-	2015	Plasmid	Plasmid	IncX4	PV3	PV3	Low	IncX4	0	0	2	1	0	0	0	0	0	0	0	0	0	0	0	0	0	0	0	0	0	0	0	0	0	0	1	0	0	0	0	0	0	0
GCA_022546095.1	China	CN	Asia	Human	Use	362	-	2015	Plasmid	Plasmid	IncX4	Consensus	Consensus	High	IncX4	0	0	1	1	0	0	0	0	0	0	0	0	0	0	0	0	0	0	0	0	0	0	0	0	0	0	0	0	0	0	0	0	0	0
GCA_022546065.1	China	CN	Asia	Human	Use	354	ST 354 Cplx	2015	Plasmid	Plasmid	IncHI2	Consensus	Consensus	High	IncHI2	0	0	15	1	0	0	0	1	0	0	1	1	1	1	0	0	0	0	0	1	0	0	1	0	0	0	1	0	0	0	0	0	0	0
GCA_022546055.1	China	CN	Asia	Human	Use	11934	-	2015	Plasmid	Plasmid	IncI2	SNP1	SNP1	Low	IncI2	0	0	1	1	0	0	0	0	0	0	0	0	0	0	0	0	0	0	0	0	0	0	0	0	0	0	0	0	0	0	0	0	0	0
GCA_022546025.1	China	CN	Asia	Human	Use	2309	ST 38 Cplx	2015	Plasmid	Plasmid	IncX4	PV3	PV3	Low	IncX4	0	0	2	1	1	0	0	0	0	0	0	0	0	0	0	0	0	0	0	0	0	0	0	0	0	0	0	0	0	0	0	0	0	0
GCA_022546015.1	China	CN	Asia	Human	Use	156	ST 156 Cplx	2015	Plasmid	Plasmid	IncX4	PV3	PV3	Low	IncX4	0	0	1	1	0	0	0	0	0	0	0	0	0	0	0	0	0	0	0	0	0	0	0	0	0	0	0	0	0	0	0	0	0	0
GCA_022545995.1	China	CN	Asia	Human	Use	351	-	2015	Plasmid	Plasmid	IncI2	SDV1	SDV1	Low	IncI2	0	0	1	1	0	0	0	0	0	0	0	0	0	0	0	0	0	0	0	0	0	0	0	0	0	0	0	0	0	0	0	0	0	0
GCA_022545975.1	China	CN	Asia	Human	Use	2253	-	2015	Plasmid	Plasmid	IncX4	PV3	PV3	Low	IncX4	0	0	1	1	0	0	0	0	0	0	0	0	0	0	0	0	0	0	0	0	0	0	0	0	0	0	0	0	0	0	0	0	0	0
GCA_022545955.1	China	CN	Asia	Human	Use	6751	-	2015	Plasmid	Plasmid	IncI2	PV1	PV1	Low	IncI2	0	0	1	1	0	0	0	0	0	0	0	0	0	0	0	0	0	0	0	0	0	0	0	0	0	0	0	0	0	0	0	0	0	0
GCA_022545275.1	China	CN	Asia	Human	Use	6751	-	2013	Plasmid	Plasmid	IncHI2	SDV2	SDV2	High	IncHI2	0	0	20	1	0	0	0	1	0	1	1	1	1	1	0	0	0	0	0	0	0	0	1	0	0	0	1	0	1	0	1	0	1	1
GCA_022437665.1	Pakistan	PK	Asia	Chicken	Ban	351	-	2019	Plasmid	Plasmid	Other	SDV1	SDV1	Low	p0111	0	0	11	1	0	0	0	0	1	0	1	0	0	1	0	0	0	0	0	1	0	0	0	0	0	1	1	0	1	0	0	0	1	1
GCA_022437465.1	Pakistan	PK	Asia	Chicken	Ban	6751	-	2019	Plasmid	Plasmid	IncI2	SDV1	SDV1	Low	IncI2	0	0	2	1	0	0	0	0	0	0	0	0	0	0	0	0	1	0	0	0	0	0	0	0	0	0	0	0	0	0	0	0	0	0
GCA_022437285.1	Pakistan	PK	Asia	Chicken	Ban	69	ST 69 Cplx	2019	Plasmid	Plasmid	IncHI2	SDV1	SDV1	Low	IncHI2	0	0	16	1	0	0	1	0	0	1	1	1	1	1	0	0	0	0	0	1	0	1	1	0	0	0	1	0	1	0	0	0	0	0
GCA_022437265.1	Pakistan	PK	Asia	Chicken	Ban	351	-	2019	Plasmid	Plasmid	IncI2	SDV1	SDV1	Low	IncI2	0	0	1	1	0	0	0	0	0	0	0	0	0	0	0	0	0	0	0	0	0	0	0	0	0	0	0	0	0	0	0	0	0	0
GCA_022437045.1	Pakistan	PK	Asia	Chicken	Ban	48	ST10 Cplx	2019	Plasmid	Plasmid	IncI2	SDV1	SDV1	Low	IncI2	0	0	1	1	0	0	0	0	0	0	0	0	0	0	0	0	0	0	0	0	0	0	0	0	0	0	0	0	0	0	0	0	0	0
GCA_022428585.1	Pakistan	PK	Asia	Chicken	Ban	48	ST10 Cplx	2019	Plasmid	Plasmid	IncI2	SDV1	SDV1	Low	IncI2	0	0	1	1	0	0	0	0	0	0	0	0	0	0	0	0	0	0	0	0	0	0	0	0	0	0	0	0	0	0	0	0	0	0
GCA_022421165.1	Pakistan	PK	Asia	Chicken	Ban	48	ST10 Cplx	2019	Plasmid	Plasmid	IncI2	SDV1	SDV1	Low	IncI2	0	0	3	1	0	0	0	0	0	0	0	0	0	0	0	0	0	0	0	1	0	0	0	0	0	0	0	0	0	0	0	0	0	0
GCA_022420985.1	Pakistan	PK	Asia	Chicken	Ban	351	-	2019	Plasmid	Plasmid	Other	SDV1	SDV1	Low	p0111	1	1	4	1	0	0	0	0	0	0	0	0	0	0	0	0	0	0	0	1	0	0	0	1	0	0	0	0	0	0	0	0	0	0
GCA_022154035.1	UK	GB	Europe	Human	Use	6751	-	2016	Plasmid	Plasmid	IncHI2	Consensus	Consensus	High	IncHI2	0	0	14	1	0	1	0	0	1	0	1	1	0	1	0	0	0	0	0	1	0	0	0	0	0	0	1	0	1	0	0	0	1	1
GCA_022120605.1	Netherlands	NL	Europe	Human	Ban	155	ST 155 Cplx	2019	Plasmid	Plasmid	IncX4	SDV4	Other	Low	IncX4	0	0	1	1	0	0	0	0	0	0	0	0	0	0	0	0	0	0	0	0	0	0	0	0	0	0	0	0	0	0	0	0	0	0
GCA_022116555.1	Netherlands	NL	Europe	Human	Ban	351	-	2019	Plasmid	Plasmid	IncI2	Consensus	Consensus	High	IncI2	0	0	1	1	0	0	0	0	0	0	0	0	0	0	0	0	0	0	0	0	0	0	0	0	0	0	0	0	0	0	0	0	0	0
GCA_022114555.1	Netherlands	NL	Europe	Human	Ban	6706	-	2019	Plasmid	Plasmid	IncX4	Consensus	Consensus	High	IncX4	0	0	1	1	0	0	0	0	0	0	0	0	0	0	0	0	0	0	0	0	0	0	0	0	0	0	0	0	0	0	0	0	0	0
GCA_022112135.1	Netherlands	NL	Europe	Human	Ban	2847	-	2019	Plasmid	Plasmid	IncX4	Consensus	Consensus	High	IncX4	0	0	1	1	0	0	0	0	0	0	0	0	0	0	0	0	0	0	0	0	0	0	0	0	0	0	0	0	0	0	0	0	0	0
GCA_021730325.1	China	CN	Asia	Chicken	Ban	351	-	2019	Plasmid	Plasmid	IncI2	PV1	PV1	Low	IncI2	0	0	1	1	0	0	0	0	0	0	0	0	0	0	0	0	0	0	0	0	0	0	0	0	0	0	0	0	0	0	0	0	0	0
GCA_021697435.1	Peru	PE	South America	Swine	Ban	6751	-	2017	Plasmid	Plasmid	IncI2	PV4	PV4	Low	IncI2	0	0	1	1	0	0	0	0	0	0	0	0	0	0	0	0	0	0	0	0	0	0	0	0	0	0	0	0	0	0	0	0	0	0
GCA_021697085.1	Peru	PE	South America	Swine	Ban	6388	ST 101 Cplx	2017	Plasmid	Plasmid	Other	Other	Other	High	IncHI1	2	1	9	1	0	1	0	0	0	0	0	1	0	1	0	0	0	0	0	0	0	0	0	0	1	0	0	0	1	0	0	0	1	1
GCA_021697075.1	Peru	PE	South America	Swine	Ban	7108	-	2017	Plasmid	Plasmid	IncI2	PV4	PV4	Low	IncI2	0	0	1	1	0	0	0	0	0	0	0	0	0	0	0	0	0	0	0	0	0	0	0	0	0	0	0	0	0	0	0	0	0	0
GCA_021697035.1	Peru	PE	South America	Swine	Ban	7108	-	2017	Plasmid	Plasmid	IncI2	PV4	PV4	Low	IncI2	0	0	1	1	0	0	0	0	0	0	0	0	0	0	0	0	0	0	0	0	0	0	0	0	0	0	0	0	0	0	0	0	0	0
GCA_021696935.1	Peru	PE	South America	Swine	Ban	1196	-	2017	Plasmid	Plasmid	Other	Consensus	Consensus	High	IncN	1	1	5	1	0	0	0	1	0	0	0	0	0	0	0	0	0	0	0	0	0	0	0	0	1	0	0	0	1	0	0	0	1	0
GCA_021647175.1	Italy	IT	Europe	Swine	Ban	1196	-	2018	Plasmid	Plasmid	IncX4	Consensus	Consensus	High	IncX4	0	0	1	1	0	0	0	0	0	0	0	0	0	0	0	0	0	0	0	0	0	0	0	0	0	0	0	0	0	0	0	0	0	0
GCA_021647095.1	Italy	IT	Europe	Swine	Use	1196	-	2014	Plasmid	Plasmid	IncX4	Consensus	Consensus	High	IncX4	0	0	2	1	0	0	0	0	0	0	1	0	0	0	0	0	0	0	0	0	0	0	0	0	0	0	0	0	0	0	0	0	0	0
GCA_021647085.1	Italy	IT	Europe	Swine	Use	515	-	2014	Plasmid	Plasmid	IncX4	SNP2	SNP2	High	IncX4	0	0	1	1	0	0	0	0	0	0	0	0	0	0	0	0	0	0	0	0	0	0	0	0	0	0	0	0	0	0	0	0	0	0
GCA_021647065.1	Italy	IT	Europe	Swine	Use	515	-	2014	Plasmid	Plasmid	IncHI2	Consensus	Consensus	High	IncHI2	0	0	12	1	1	0	0	0	0	1	1	1	0	1	0	0	0	0	1	0	0	0	0	1	0	0	0	0	0	0	0	0	1	1
GCA_021647035.1	Italy	IT	Europe	Swine	Use	-	-	2015	Plasmid	Plasmid	IncHI2	Consensus	Consensus	High	IncHI2	0	0	13	1	1	0	1	0	0	0	0	1	1	1	0	0	0	0	1	0	0	0	0	1	0	0	1	0	0	0	0	0	1	1
GCA_021646955.1	Italy	IT	Europe	Swine	Use	-	-	2015	Chromosome	Chromosome	NA	NA	NA		NA	NA	NA	NA	NA	NA	NA	NA	NA	NA	NA	NA	NA	NA	NA	NA	NA	NA	NA	NA	NA	NA	NA	NA	NA	NA	NA	NA	NA	NA	NA	NA	NA	NA	NA
GCA_021552295.1	China	CN	Asia	Human	Ban	-	-	2019	Plasmid	Plasmid	IncX4	Consensus	Consensus	High	IncX4	0	0	1	1	0	0	0	0	0	0	0	0	0	0	0	0	0	0	0	0	0	0	0	0	0	0	0	0	0	0	0	0	0	0
GCA_021493445.2	China	CN	Asia	Human	Ban	-	-	2017	Two plasmids	Plasmid	IncX4	PV3	PV3	Low	IncX4	0	0	1	1	0	0	0	0	0	0	0	0	0	0	0	0	0	0	0	0	0	0	0	0	0	0	0	0	0	0	0	0	0	0
GCA_021493445.1	China	CN	Asia	Human	Ban	6762	-	2017		Plasmid	Other	PV3	PV3	Low	ND	0	0	4	1	0	0	0	0	0	0	1	0	0	0	0	0	0	0	0	0	0	0	0	0	0	0	0	0	0	0	0	0	0	0
GCA_021490715.1	China	CN	Asia	Human	Ban	6762	-	2017	Plasmid	Plasmid	IncHI2	SDV2	SDV2	High	IncHI2	2	1	25	1	1	0	0	1	0	0	1	1	1	1	0	0	0	0	0	1	0	0	1	0	1	0	1	0	1	0	1	1	1	1
GCA_021490695.1	Bangladesh	BD	Asia	Chicken	Ban	-	-	2018	Plasmid	Plasmid	IncHI2	SNP27	Other	High	IncHI2	1	1	13	1	0	0	0	0	0	1	1	1	0	1	0	0	0	0	0	0	0	0	0	0	0	0	0	0	0	0	0	0	1	0
GCA_021490675.1	Bangladesh	BD	Asia	Chicken	Ban	8916	-	2018	Plasmid	Plasmid	IncHI2	SDV2	SDV2	High	IncHI2	0	0	11	1	0	0	0	1	0	1	1	0	0	0	0	0	0	0	0	1	0	0	1	0	0	0	0	0	1	0	0	0	0	0
GCA_021490035.1	Bangladesh	BD	Asia	Chicken	Ban	-	-	2018	Plasmid	Plasmid	IncI2	SDV1	SDV1	Low	IncI2	0	0	1	1	0	0	0	0	0	0	0	0	0	0	0	0	0	0	0	0	0	0	0	0	0	0	0	0	0	0	0	0	0	0
GCA_021489995.1	Bangladesh	BD	Asia	Chicken	Ban	8330	-	2018	Plasmid	Plasmid	IncHI2	SNP27	Other	High	IncHI2	5	1	15	1	0	0	0	2	0	0	1	1	0	1	0	0	0	0	0	0	0	0	0	0	1	0	0	0	1	0	0	0	1	1
GCA_021489855.1	Bangladesh	BD	Asia	Chicken	Ban	8330	-	2018	Plasmid/Chromosome	Plasmid/Chromosome	IncHI2	Consensus	Consensus	High	IncHI2	0	0	7	1	0	0	0	1	0	0	0	0	0	0	0	0	0	0	0	0	0	0	0	0	0	0	0	0	1	0	0	0	0	0
GCA_021489595.1	Bangladesh	BD	Asia	Chicken	Ban	-	-	2018	Plasmid	Plasmid	IncI2	SDV1	SDV1	Low	IncI2	0	0	2	1	0	0	0	0	0	0	0	0	0	0	0	0	0	0	0	1	0	0	0	0	0	0	0	0	0	0	0	0	0	0
GCA_021489575.1	Bangladesh	BD	Asia	Chicken	Ban	8330	-	2018	Plasmid	Plasmid	IncI2	SDV1	SDV1	Low	IncI2	0	0	2	1	0	0	0	0	0	0	0	0	0	0	0	0	0	0	0	1	0	0	0	0	0	0	0	0	0	0	0	0	0	0
GCA_021489555.1	Bangladesh	BD	Asia	Chicken	Ban	-	-	2018	Plasmid	Plasmid	IncHI2	SNP27	Other	High	IncHI2	1	1	13	1	0	0	0	1	0	1	1	1	0	1	0	0	0	0	0	1	0	0	1	0	0	0	0	0	0	0	0	0	0	0
GCA_021489535.1	Bangladesh	BD	Asia	Chicken	Ban	-	-	2018	Chromosome	Chromosome	NA	NA	NA		NA	NA	NA	NA	NA	NA	NA	NA	NA	NA	NA	NA	NA	NA	NA	NA	NA	NA	NA	NA	NA	NA	NA	NA	NA	NA	NA	NA	NA	NA	NA	NA	NA	NA	NA
GCA_021489515.1	Bangladesh	BD	Asia	Chicken	Ban	-	-	2018	Plasmid/Chromosome	Plasmid/Chromosome	IncHI2	SDV2	SDV2	High	IncHI2	0	0	10	1	0	0	0	1	0	1	1	0	0	0	0	0	0	0	0	1	0	0	1	0	0	0	0	0	1	0	0	0	0	0
GCA_021488915.1	China	CN	Asia	Human	Ban	8330	-	2017	Plasmid	Plasmid	Other	SDV2	SDV2	High	IncFIB(K)	1	1	5	1	0	0	0	0	0	0	1	0	0	0	0	0	0	0	0	0	0	0	1	0	0	0	0	0	0	0	1	1	0	0
GCA_021488845.1	China	CN	Asia	Human	Ban	8330	-	2017	Plasmid	Plasmid	Other	Consensus	Consensus	High	ND	1	1	4	1	0	0	0	0	0	0	0	0	0	0	0	0	1	0	0	1	0	0	0	0	0	0	0	0	0	0	0	0	0	0
GCA_021488635.1	Bangladesh	BD	Asia	Chicken	Ban	-	-	2018	Plasmid/Chromosome	Plasmid/Chromosome	IncHI2	Consensus	Consensus	High	IncHI2	0	0	16	1	0	0	0	1	0	1	0	1	0	1	0	0	0	0	0	1	0	0	1	0	1	0	0	0	1	0	0	0	1	1
GCA_021487535.1	Bangladesh	BD	Asia	Chicken	Ban	-	-	2018	Plasmid	Plasmid	IncI2	SDV1	SDV1	Low	IncI2	0	0	1	1	0	0	0	0	0	0	0	0	0	0	0	0	0	0	0	0	0	0	0	0	0	0	0	0	0	0	0	0	0	0
GCA_021487495.1	Bangladesh	BD	Asia	Chicken	Ban	-	-	2018	Plasmid	Plasmid	IncHI2	SDV2	SDV2	High	IncHI2	0	0	13	1	0	0	0	1	0	1	1	1	0	1	0	0	0	0	0	1	0	0	1	0	1	0	1	0	1	0	0	0	0	0
GCA_021487435.1	Bangladesh	BD	Asia	Chicken	Ban	993	-	2018	Plasmid	Plasmid	IncHI2	SNP27	Other	High	IncHI2	1	1	16	1	0	0	0	1	0	1	1	1	0	1	0	0	0	0	0	1	0	0	1	0	1	0	0	0	1	0	0	0	0	0
GCA_021486875.1	Bangladesh	BD	Asia	Chicken	Ban	88	ST 23 Cplx	2018	Plasmid	Plasmid	IncHI2	Other	Other	High	IncHI2	1	1	7	1	0	0	0	0	0	0	1	1	0	1	0	0	0	0	0	1	0	0	0	0	0	0	0	0	0	0	0	0	0	0
GCA_021486795.1	Portugal	PT	Europe	Swine	Use	993	-	2008	Plasmid	Plasmid	IncHI2	Consensus	Consensus	High	IncHI2	0	0	13	1	0	0	1	0	0	1	1	1	1	1	0	0	0	0	0	1	0	0	0	1	0	0	0	0	0	0	0	0	0	0
GCA_021486775.1	Bangladesh	BD	Asia	Chicken	Ban	206	ST 206 Cplx	2018	Plasmid	Plasmid	Other	SDV2	SDV2	High	IncP1	0	0	4	1	0	0	0	0	0	0	0	0	0	0	0	0	0	0	0	1	0	0	0	0	0	0	0	0	0	0	0	0	0	0
GCA_021486755.1	Bangladesh	BD	Asia	Chicken	Ban	3628	-	2018	Chromosome	Chromosome	NA	NA	NA		NA	NA	NA	NA	NA	NA	NA	NA	NA	NA	NA	NA	NA	NA	NA	NA	NA	NA	NA	NA	NA	NA	NA	NA	NA	NA	NA	NA	NA	NA	NA	NA	NA	NA	NA
GCA_021486735.1	Bangladesh	BD	Asia	Chicken	Ban	3628	-	2018	Plasmid/Chromosome	Plasmid/Chromosome	IncI2	Other	Other	High	IncI2	0	0	1	1	0	0	0	0	0	0	0	0	0	0	0	0	0	0	0	0	0	0	0	0	0	0	0	0	0	0	0	0	0	0
GCA_021486695.2	Bangladesh	BD	Asia	Chicken	Ban	88	ST 23 Cplx	2018		Plasmid	IncI2	SDV1	SDV1	Low	IncI2	0	0	1	1	0	0	0	0	0	0	0	0	0	0	0	0	0	0	0	0	0	0	0	0	0	0	0	0	0	0	0	0	0	0
GCA_021486695.1	Bangladesh	BD	Asia	Chicken	Ban	710	-	2018	Two plasmids	Plasmid	IncX4	SDV1	SDV1	Low	IncX4	0	0	1	1	0	0	0	0	0	0	0	0	0	0	0	0	0	0	0	0	0	0	0	0	0	0	0	0	0	0	0	0	0	0
GCA_021486575.1	China	CN	Asia	Human	Ban	167	ST10 Cplx	2017	Plasmid	Plasmid	IncHI2	SDV2	SDV2	High	IncHI2	2	1	10	1	0	0	0	0	0	0	1	0	1	0	0	0	0	0	0	0	0	0	0	0	0	0	0	0	1	0	0	0	0	1
GCA_021485515.1	China	CN	Asia	Human	Ban	354	ST 354 Cplx	2017	Plasmid	Plasmid	IncHI2	SDV2	SDV2	High	IncHI2	0	0	17	1	0	0	0	1	0	1	1	0	0	0	0	0	0	0	0	0	0	0	1	0	1	0	0	0	1	0	1	1	1	1
GCA_021473825.1	China	CN	Asia	Human	Ban	224	-	2017	Plasmid	Plasmid	IncHI2	SDV2	SDV2	High	IncHI2	2	1	21	1	0	0	0	1	0	1	1	0	0	0	0	0	0	0	0	0	0	0	1	0	1	0	1	0	1	0	1	1	1	1
GCA_021460935.1	Thailand	TH	Asia	Human	Ban	457	-	2020	Plasmid	Plasmid	IncX4	Consensus	Consensus	High	IncX4	0	0	1	1	0	0	0	0	0	0	0	0	0	0	0	0	0	0	0	0	0	0	0	0	0	0	0	0	0	0	0	0	0	0
GCA_021460905.1	Thailand	TH	Asia	Human	Ban	1	-	2020	Plasmid	Plasmid	Other	Consensus	Consensus	High	IncHI1	0	0	11	1	0	0	0	0	0	1	0	1	0	1	0	0	0	0	0	1	0	0	0	0	0	0	1	0	0	0	0	0	0	1
GCA_021427565.1	Germany	DE	Europe	Human	Ban	410	ST 23 Cplx	2018	Plasmid	Plasmid	IncX4	Consensus	Consensus	High	IncX4	0	0	1	1	0	0	0	0	0	0	0	0	0	0	0	0	0	0	0	0	0	0	0	0	0	0	0	0	0	0	0	0	0	0
GCA_021417145.1	China	CN	Asia	Human	Ban	43	ST10 Cplx	2018	Plasmid	Plasmid	IncI2	Consensus	Consensus	High	IncI2	0	0	1	1	0	0	0	0	0	0	0	0	0	0	0	0	0	0	0	0	0	0	0	0	0	0	0	0	0	0	0	0	0	0
GCA_021416345.1	China	CN	Asia	Human	Ban	2973	-	2018	Plasmid	Plasmid	IncI2	SDV1	SDV1	Low	IncI2	0	0	1	1	0	0	0	0	0	0	0	0	0	0	0	0	0	0	0	0	0	0	0	0	0	0	0	0	0	0	0	0	0	0
GCA_021416305.1	China	CN	Asia	Human	Ban	93	ST 168 Cplx	2018	Plasmid	Plasmid	IncX4	PV3	PV3	Low	IncX4	0	0	1	1	0	0	0	0	0	0	0	0	0	0	0	0	0	0	0	0	0	0	0	0	0	0	0	0	0	0	0	0	0	0
GCA_021398875.1	China	CN	Asia	Human	Ban	2973	-	2020	Plasmid	Plasmid	Other	SDV2	SDV2	High	IncN	0	0	16	1	0	0	0	0	0	1	1	1	1	1	0	0	1	0	0	1	0	0	0	0	0	0	1	0	0	0	1	1	1	1
GCA_021398175.1	China	CN	Asia	Human	Ban	10	ST10 Cplx	2020	Plasmid	Plasmid	IncX4	PV3	PV3	Low	IncX4	0	0	1	1	0	0	0	0	0	0	0	0	0	0	0	0	0	0	0	0	0	0	0	0	0	0	0	0	0	0	0	0	0	0
GCA_021370555.1	USA	US	North America	Human	Ban	2329	-	2021	Plasmid	Plasmid	Other	PV1	PV1	Low	IncB/O/K/Z	0	0	8	1	0	0	0	1	0	0	0	0	0	0	0	0	0	0	0	0	0	0	0	0	1	0	0	0	1	0	0	0	1	0
GCA_021302695.1	Italy	IT	Europe	Human	Ban	101	ST 101 Cplx	2019	Plasmid	Plasmid	Other	Consensus	Consensus	High	ND	2	1	14	1	0	0	0	0	0	1	1	1	0	1	0	0	1	0	0	0	0	1	0	1	0	0	1	0	0	1	0	0	1	0
GCA_021167875.1	Argentina	AR	South America	Human	Use	410	ST 23 Cplx	2014	Plasmid	Plasmid	IncI2	PV1	PV1	Low	IncI2	0	0	1	1	0	0	0	0	0	0	0	0	0	0	0	0	0	0	0	0	0	0	0	0	0	0	0	0	0	0	0	0	0	0
GCA_021167555.1	Argentina	AR	South America	Human	Use	117	-	2015	Plasmid	Plasmid	IncX4	SNP7	Other	High	IncX4	0	0	2	1	0	0	0	0	0	0	0	0	0	0	0	0	0	0	0	0	0	0	0	0	0	0	1	0	0	0	0	0	0	0
GCA_021088305.1	Italy	IT	Europe	Human	Ban	617	ST10 Cplx	2020	Plasmid	Plasmid	IncI2	SDV1	SDV1	Low	IncI2	0	0	1	1	0	0	0	0	0	0	0	0	0	0	0	0	0	0	0	0	0	0	0	0	0	0	0	0	0	0	0	0	0	0
GCA_021088285.1	Italy	IT	Europe	Human	Ban	117	-	2018	Plasmid	Plasmid	IncX4	Consensus	Consensus	High	IncX4	0	0	1	1	0	0	0	0	0	0	0	0	0	0	0	0	0	0	0	0	0	0	0	0	0	0	0	0	0	0	0	0	0	0
GCA_021088255.1	Italy	IT	Europe	Human	Ban	117	-	2018	Plasmid	Plasmid	IncX4	Consensus	Consensus	High	IncX4	0	0	4	1	1	0	0	0	0	0	1	0	0	0	0	0	1	0	0	0	0	0	0	0	0	0	0	0	0	0	0	0	0	0
GCA_021088245.1	Italy	IT	Europe	Human	Ban	117	-	2018	Plasmid/Chromosome	Plasmid/Chromosome	IncX4	Other	Other	High	IncX4	0	0	1	1	0	0	0	0	0	0	0	0	0	0	0	0	0	0	0	0	0	0	0	0	0	0	0	0	0	0	0	0	0	0
GCA_021088225.1	Italy	IT	Europe	Human	Ban	167	ST10 Cplx	2018	Plasmid	Plasmid	IncX4	SNP4	SNP4	Low	IncX4	0	0	1	1	0	0	0	0	0	0	0	0	0	0	0	0	0	0	0	0	0	0	0	0	0	0	0	0	0	0	0	0	0	0
GCA_021088205.1	Italy	IT	Europe	Human	Ban	6388	ST 101 Cplx	2018	Plasmid	Plasmid	IncX4	Consensus	Consensus	High	IncX4	0	0	2	1	0	0	0	0	0	0	1	0	0	0	0	0	0	0	0	0	0	0	0	0	0	0	0	0	0	0	0	0	0	0
GCA_021088185.1	Italy	IT	Europe	Human	Ban	167	ST10 Cplx	2019	Plasmid	Plasmid	IncX4	PV3	PV3	Low	IncX4	0	0	3	1	1	0	0	0	0	0	1	0	0	0	0	0	0	0	0	0	0	0	0	0	0	0	0	0	0	0	0	0	0	0
GCA_021088165.1	Italy	IT	Europe	Human	Ban	6706	-	2018	Plasmid	Plasmid	IncX4	Consensus	Consensus	High	IncX4	0	0	1	1	0	0	0	0	0	0	0	0	0	0	0	0	0	0	0	0	0	0	0	0	0	0	0	0	0	0	0	0	0	0
GCA_021088145.1	Italy	IT	Europe	Human	Ban	156	ST 156 Cplx	2018	Plasmid	Plasmid	IncI2	PV4	PV4	Low	IncI2	0	0	1	1	0	0	0	0	0	0	0	0	0	0	0	0	0	0	0	0	0	0	0	0	0	0	0	0	0	0	0	0	0	0
GCA_021088125.1	Italy	IT	Europe	Human	Ban	617	ST10 Cplx	2019	Plasmid	Plasmid	IncX4	Consensus	Consensus	High	IncX4	0	0	2	1	0	0	0	0	0	0	0	0	0	0	0	0	0	0	0	0	0	0	0	0	0	0	0	0	0	0	0	0	0	0
GCA_021088105.1	Italy	IT	Europe	Human	Ban	617	ST10 Cplx	2018	Plasmid	Plasmid	IncHI2	Consensus	Consensus	High	IncHI2	0	0	12	1	0	1	0	1	0	1	0	1	0	1	0	0	0	0	0	0	0	0	1	1	0	0	0	0	0	0	0	0	1	0
GCA_021088085.1	Italy	IT	Europe	Human	Ban	101	ST 101 Cplx	2018	Plasmid	Plasmid	IncX4	SNP4	SNP4	Low	IncX4	0	0	1	1	0	0	0	0	0	0	0	0	0	0	0	0	0	0	0	0	0	0	0	0	0	0	0	0	0	0	0	0	0	0
GCA_021088065.1	Italy	IT	Europe	Human	Ban	162	ST 469 Cplx	2018	Plasmid	Plasmid	IncX4	Consensus	Consensus	High	IncX4	0	0	1	1	0	0	0	0	0	0	0	0	0	0	0	0	0	0	0	0	0	0	0	0	0	0	0	0	0	0	0	0	0	0
GCA_021088045.1	Italy	IT	Europe	Human	Ban	156	ST 156 Cplx	2018	Chromosome	Chromosome	NA	NA	NA		NA	NA	NA	NA	NA	NA	NA	NA	NA	NA	NA	NA	NA	NA	NA	NA	NA	NA	NA	NA	NA	NA	NA	NA	NA	NA	NA	NA	NA	NA	NA	NA	NA	NA	NA
GCA_021088025.1	Italy	IT	Europe	Human	Ban	12233	-	2018	Plasmid	Plasmid	IncX4	SDV3	Other	High	IncX4	0	0	1	1	0	0	0	0	0	0	0	0	0	0	0	0	0	0	0	0	0	0	0	0	0	0	0	0	0	0	0	0	0	0
GCA_021088005.1	Italy	IT	Europe	Human	Ban	398	ST 398 Cplx	2018	Plasmid	Plasmid	IncX4	SNP25	Other	Low	IncX4	0	0	2	1	0	0	0	0	0	0	0	0	0	0	0	0	0	0	0	1	0	0	0	0	0	0	0	0	0	0	0	0	0	0
GCA_021087985.1	Italy	IT	Europe	Human	Ban	12233	-	2018	Plasmid	Plasmid	IncX4	Consensus	Consensus	High	IncX4	0	0	1	1	0	0	0	0	0	0	0	0	0	0	0	0	0	0	0	0	0	0	0	0	0	0	0	0	0	0	0	0	0	0
GCA_021087965.1	Italy	IT	Europe	Human	Ban	155	ST 155 Cplx	2018	Plasmid	Plasmid	IncX4	Consensus	Consensus	High	IncX4	0	0	1	1	0	0	0	0	0	0	0	0	0	0	0	0	0	0	0	0	0	0	0	0	0	0	0	0	0	0	0	0	0	0
GCA_021087945.1	Italy	IT	Europe	Human	Ban	6395	-	2018	Plasmid/Chromosome	Plasmid/Chromosome	IncX4	Consensus	Consensus	High	IncX4	1	1	1	1	0	0	0	0	0	0	0	0	0	0	0	0	0	0	0	0	0	0	0	0	0	0	0	0	0	0	0	0	0	0
GCA_021087925.1	Italy	IT	Europe	Human	Ban	46	ST46 Cplx	2018	Plasmid	Plasmid	IncHI2	Consensus	Consensus	High	IncHI2	0	0	6	1	0	0	0	0	0	0	0	0	0	0	0	0	0	0	0	1	0	0	0	1	0	0	0	0	0	0	0	0	0	1
GCA_021087905.1	Italy	IT	Europe	Human	Ban	297	-	2018	Chromosome	Chromosome	NA	NA	NA		NA	NA	NA	NA	NA	NA	NA	NA	NA	NA	NA	NA	NA	NA	NA	NA	NA	NA	NA	NA	NA	NA	NA	NA	NA	NA	NA	NA	NA	NA	NA	NA	NA	NA	NA
GCA_021087885.1	Italy	IT	Europe	Human	Ban	46	ST46 Cplx	2019	Chromosome	Chromosome	NA	NA	NA		NA	NA	NA	NA	NA	NA	NA	NA	NA	NA	NA	NA	NA	NA	NA	NA	NA	NA	NA	NA	NA	NA	NA	NA	NA	NA	NA	NA	NA	NA	NA	NA	NA	NA	NA
GCA_021087865.1	Italy	IT	Europe	Human	Ban	117	-	2020	Plasmid	Plasmid	IncX4	Consensus	Consensus	High	IncX4	0	0	2	1	0	0	0	0	0	0	0	0	0	0	0	0	0	0	0	1	0	0	0	0	0	0	0	0	0	0	0	0	0	0
GCA_021087845.1	Italy	IT	Europe	Human	Ban	167	ST10 Cplx	2018	Chromosome	Chromosome	NA	NA	NA		NA	NA	NA	NA	NA	NA	NA	NA	NA	NA	NA	NA	NA	NA	NA	NA	NA	NA	NA	NA	NA	NA	NA	NA	NA	NA	NA	NA	NA	NA	NA	NA	NA	NA	NA
GCA_021087825.1	Italy	IT	Europe	Human	Ban	206	ST 206 Cplx	2018	Plasmid/Chromosome	Plasmid/Chromosome	Other	Consensus	Consensus	High	ND	0	0	1	1	0	0	0	0	0	0	0	0	0	0	0	0	0	0	0	0	0	0	0	0	0	0	0	0	0	0	0	0	0	0
GCA_021087805.1	Italy	IT	Europe	Human	Ban	165	ST 165 Cplx	2018	Plasmid	Plasmid	IncX4	Consensus	Consensus	High	IncX4	0	0	1	1	0	0	0	0	0	0	0	0	0	0	0	0	0	0	0	0	0	0	0	0	0	0	0	0	0	0	0	0	0	0
GCA_021087765.1	Italy	IT	Europe	Human	Ban	3346	-	2018	Plasmid	Plasmid	IncX4	Consensus	Consensus	High	IncX4	0	0	1	1	0	0	0	0	0	0	0	0	0	0	0	0	0	0	0	0	0	0	0	0	0	0	0	0	0	0	0	0	0	0
GCA_021087745.1	Italy	IT	Europe	Human	Ban	2690	-	2019	Plasmid	Plasmid	IncX4	Consensus	Consensus	High	IncX4	0	0	1	1	0	0	0	0	0	0	0	0	0	0	0	0	0	0	0	0	0	0	0	0	0	0	0	0	0	0	0	0	0	0
GCA_021087705.1	Italy	IT	Europe	Human	Ban	69	ST 69 Cplx	2018	Plasmid	Plasmid	IncI2	Consensus	Consensus	High	IncI2	1	1	3	1	0	0	0	0	0	0	0	0	0	0	0	0	0	0	0	0	0	0	0	0	0	0	0	0	0	0	0	0	0	0
GCA_021087675.1	Italy	IT	Europe	Human	Ban	538	ST 538 Cplx	2018	Plasmid	Plasmid	IncX4	Consensus	Consensus	High	IncX4	0	0	1	1	0	0	0	0	0	0	0	0	0	0	0	0	0	0	0	0	0	0	0	0	0	0	0	0	0	0	0	0	0	0
GCA_021087665.1	Italy	IT	Europe	Human	Ban	744	-	2018	Plasmid	Plasmid	IncX4	Consensus	Consensus	High	IncX4	0	0	1	1	0	0	0	0	0	0	0	0	0	0	0	0	0	0	0	0	0	0	0	0	0	0	0	0	0	0	0	0	0	0
GCA_021087645.1	Italy	IT	Europe	Human	Ban	428	-	2018	Plasmid	Plasmid	IncX4	SNP4	SNP4	Low	IncX4	0	0	1	1	0	0	0	0	0	0	0	0	0	0	0	0	0	0	0	0	0	0	0	0	0	0	0	0	0	0	0	0	0	0
GCA_021087625.1	Italy	IT	Europe	Human	Ban	156	ST 156 Cplx	2018	Plasmid	Plasmid	IncX4	SNP14	Other	Low	IncX4	0	0	2	1	0	0	0	0	0	0	0	0	0	0	0	0	0	0	0	1	0	0	0	0	0	0	0	0	0	0	0	0	0	0
GCA_021087605.2	Italy	IT	Europe	Human	Ban	156	ST 156 Cplx	2019	Two plasmids	Plasmid	IncX4	Consensus	Consensus	High	IncX4	0	0	1	1	0	0	0	0	0	0	0	0	0	0	0	0	0	0	0	0	0	0	0	0	0	0	0	0	0	0	0	0	0	0
GCA_021087605.1	Italy	IT	Europe	Human	Ban	10	ST10 Cplx	2019		Plasmid	Other	Consensus	Consensus	High	p0111	0	0	1	1	0	0	0	0	0	0	0	0	0	0	0	0	0	0	0	0	0	0	0	0	0	0	0	0	0	0	0	0	0	0
GCA_021087585.1	Italy	IT	Europe	Human	Ban	93	ST 168 Cplx	2019	Plasmid	Plasmid	IncX4	SDV3	Other	High	IncX4	0	0	1	1	0	0	0	0	0	0	0	0	0	0	0	0	0	0	0	0	0	0	0	0	0	0	0	0	0	0	0	0	0	0
GCA_021087565.1	Italy	IT	Europe	Human	Ban	1011	-	2018	Plasmid	Plasmid	IncX4	Consensus	Consensus	High	IncX4	0	0	6	1	0	0	0	0	0	0	0	0	0	0	0	0	0	1	0	1	0	0	0	0	0	0	0	0	0	0	0	0	0	0
GCA_021087545.1	Italy	IT	Europe	Human	Ban	602	ST 446 Cplx	2018	Plasmid	Plasmid	IncX4	Consensus	Consensus	High	IncX4	0	0	1	1	0	0	0	0	0	0	0	0	0	0	0	0	0	0	0	0	0	0	0	0	0	0	0	0	0	0	0	0	0	0
GCA_021087525.1	Italy	IT	Europe	Human	Ban	2505	ST 23 Cplx	2018	Plasmid	Plasmid	IncX4	Consensus	Consensus	High	IncX4	0	0	2	1	0	0	0	0	0	0	0	0	0	0	0	0	0	0	0	0	0	0	0	0	0	0	1	0	0	0	0	0	0	0
GCA_021087365.1	Italy	IT	Europe	Human	Ban	224	-	2018	Plasmid	Plasmid	IncX4	SDV3	Other	High	IncX4	0	0	1	1	0	0	0	0	0	0	0	0	0	0	0	0	0	0	0	0	0	0	0	0	0	0	0	0	0	0	0	0	0	0
GCA_021085485.1	Singapore	SG	Asia	Human	Use	744	-	2013	Plasmid	Plasmid	Other	SDV2	SDV2	High	IncP1	1	1	3	1	0	0	0	0	0	0	0	0	0	0	0	0	0	0	0	0	0	0	0	0	0	0	0	0	0	0	0	0	0	0
GCA_021083285.1	China	CN	Asia	Human	Use	1415	-	2016	Plasmid	Plasmid	IncI2	SNP1	SNP1	Low	IncI2	0	0	1	1	0	0	0	0	0	0	0	0	0	0	0	0	0	0	0	0	0	0	0	0	0	0	0	0	0	0	0	0	0	0
GCA_021083245.1	China	CN	Asia	Human	Ban	101	ST 101 Cplx	2019	Plasmid	Plasmid	IncI2	SNP1	SNP1	Low	IncI2	0	0	1	1	0	0	0	0	0	0	0	0	0	0	0	0	0	0	0	0	0	0	0	0	0	0	0	0	0	0	0	0	0	0
GCA_021083215.1	China	CN	Asia	Human	Ban	10292	-	2017	Plasmid	Plasmid	IncX4	PV3	PV3	Low	IncX4	0	0	2	1	1	0	0	0	0	0	0	0	0	0	0	0	0	0	0	0	0	0	0	0	0	0	0	0	0	0	0	0	0	0
GCA_021083205.1	China	CN	Asia	Human	Ban	410	ST 23 Cplx	2019	Plasmid	Plasmid	IncI2	SNP1	SNP1	Low	IncI2	0	0	1	1	0	0	0	0	0	0	0	0	0	0	0	0	0	0	0	0	0	0	0	0	0	0	0	0	0	0	0	0	0	0
GCA_021067405.1	Switzerland	CH	Europe	Human	Ban	453	ST 86 Cplx	2017	Plasmid	Plasmid	Other	Consensus	Consensus	High	ND	1	1	1	1	0	0	0	0	0	0	0	0	0	0	0	0	0	0	0	0	0	0	0	0	0	0	0	0	0	0	0	0	0	0
GCA_021048305.1	Switzerland	CH	Europe	Human	Ban	453	ST 86 Cplx	2017	Chromosome	Chromosome	NA	NA	NA		NA	NA	NA	NA	NA	NA	NA	NA	NA	NA	NA	NA	NA	NA	NA	NA	NA	NA	NA	NA	NA	NA	NA	NA	NA	NA	NA	NA	NA	NA	NA	NA	NA	NA	NA
GCA_021048165.1	Switzerland	CH	Europe	Human	Use	1851	-	2016	Plasmid	Plasmid	Other	Consensus	Consensus	High	ND	0	0	10	1	0	0	0	1	0	0	0	0	1	0	0	0	0	0	0	1	0	0	0	0	0	0	1	0	0	0	0	0	1	1
GCA_021048085.1	Switzerland	CH	Europe	Human	Use	354	ST 354 Cplx	2012	Plasmid	Plasmid	IncHI2	Consensus	Consensus	High	IncHI2	0	0	14	1	1	0	0	1	0	0	1	1	0	1	0	0	0	0	1	1	0	0	1	0	0	0	0	0	0	0	0	0	1	1
GCA_020966535.1	Czech Republic	CZ	Europe	Human	Ban	131	ST 131 Cplx	2019	Plasmid	Plasmid	IncX4	Consensus	Consensus	High	IncX4	0	0	1	1	0	0	0	0	0	0	0	0	0	0	0	0	0	0	0	0	0	0	0	0	0	0	0	0	0	0	0	0	0	0
GCA_020966435.1	Czech Republic	CZ	Europe	Human	Ban	88	ST 23 Cplx	2019	Plasmid	Plasmid	IncI2	PV1	PV1	Low	IncI2	0	0	1	1	0	0	0	0	0	0	0	0	0	0	0	0	0	0	0	0	0	0	0	0	0	0	0	0	0	0	0	0	0	0
GCA_020966395.1	Czech Republic	CZ	Europe	Human	Ban	469	ST 469 Cplx	2019	Plasmid	Plasmid	IncX4	SNP4	SNP4	Low	IncX4	0	0	1	1	0	0	0	0	0	0	0	0	0	0	0	0	0	0	0	0	0	0	0	0	0	0	0	0	0	0	0	0	0	0
GCA_020886575.2	Vietnam	VN	Asia	Human	Ban	10292	-	2017	Plasmid	Plasmid	Other	SDV2	SDV2	High	IncP1	0	0	2	1	0	0	0	0	0	0	0	0	0	0	0	0	0	0	0	0	0	0	0	0	0	0	0	0	0	0	0	0	0	0
GCA_020886495.2	Vietnam	VN	Asia	Human	Ban	156	ST 156 Cplx	2017	Plasmid	Plasmid	Other	SDV2	SDV2	High	IncP1	0	0	2	1	0	0	0	0	0	0	0	0	0	0	0	0	0	0	0	0	0	0	0	0	0	0	0	0	0	0	0	0	0	0
GCA_020886435.2	Vietnam	VN	Asia	Human	Ban	10	ST10 Cplx	2017	Plasmid	Plasmid	Other	SDV2	SDV2	High	IncP1	0	0	1	1	0	0	0	0	0	0	0	0	0	0	0	0	0	0	0	0	0	0	0	0	0	0	0	0	0	0	0	0	0	0
GCA_020886375.2	Vietnam	VN	Asia	Human	Ban	117	-	2017	Plasmid	Plasmid	Other	SDV2	SDV2	High	IncP1	0	0	1	1	0	0	0	0	0	0	0	0	0	0	0	0	0	0	0	0	0	0	0	0	0	0	0	0	0	0	0	0	0	0
GCA_020783195.1	China	CN	Asia	Human	Use	69	ST 69 Cplx	2015	Plasmid	Plasmid	IncI2	PV1	PV1	Low	IncI2	0	0	1	1	0	0	0	0	0	0	0	0	0	0	0	0	0	0	0	0	0	0	0	0	0	0	0	0	0	0	0	0	0	0
GCA_020783115.1	China	CN	Asia	Human	Use	69	ST 69 Cplx	2011	Plasmid	Plasmid	IncI2	PV1	PV1	Low	IncI2	0	0	2	1	0	0	0	0	0	0	0	0	0	0	0	0	0	0	0	0	0	0	0	0	0	0	0	0	0	0	0	0	0	0
GCA_020782855.1	China	CN	Asia	Human	Use	410	ST 23 Cplx	2014	Plasmid	Plasmid	IncI2	PV1	PV1	Low	IncI2	0	0	1	1	0	0	0	0	0	0	0	0	0	0	0	0	0	0	0	0	0	0	0	0	0	0	0	0	0	0	0	0	0	0
GCA_020782795.1	China	CN	Asia	Human	Use	2628	-	2014	Plasmid	Plasmid	IncHI2	SNP1	SNP1	Low	IncHI2	0	0	21	1	0	0	0	0	1	1	1	0	1	0	0	0	0	1	0	0	0	0	1	0	0	1	1	0	0	0	1	1	1	1
GCA_020782755.1	China	CN	Asia	Human	Use	95	ST 95 Cplx	2014	Plasmid	Plasmid	IncI2	PV1	PV1	Low	IncI2	0	0	1	1	0	0	0	0	0	0	0	0	0	0	0	0	0	0	0	0	0	0	0	0	0	0	0	0	0	0	0	0	0	0
GCA_020782735.1	China	CN	Asia	Human	Use	10	ST10 Cplx	2016	Plasmid	Plasmid	IncI2	PV1	PV1	Low	IncI2	0	0	1	1	0	0	0	0	0	0	0	0	0	0	0	0	0	0	0	0	0	0	0	0	0	0	0	0	0	0	0	0	0	0
GCA_020782695.1	China	CN	Asia	Human	Use	359	ST 101 Cplx	2014	Plasmid	Plasmid	IncI2	SDV4	Other	Low	IncI2	0	0	1	1	0	0	0	0	0	0	0	0	0	0	0	0	0	0	0	0	0	0	0	0	0	0	0	0	0	0	0	0	0	0
GCA_020782685.1	China	CN	Asia	Human	Use	744	-	2014	Plasmid	Plasmid	IncI2	PV1	PV1	Low	IncI2	0	0	2	1	0	0	0	0	0	0	0	0	0	0	0	0	0	0	0	0	0	0	0	0	0	0	0	0	0	0	0	0	0	0
GCA_020782675.1	China	CN	Asia	Human	Use	156	ST 156 Cplx	2014	Plasmid	Plasmid	IncI2	PV1	PV1	Low	IncI2	0	0	1	1	0	0	0	0	0	0	0	0	0	0	0	0	0	0	0	0	0	0	0	0	0	0	0	0	0	0	0	0	0	0
GCA_020782655.1	China	CN	Asia	Human	Use	1011	-	2016	Plasmid	Plasmid	IncI2	PV1	PV1	Low	IncI2	0	0	2	1	0	0	0	0	0	0	0	0	0	0	0	0	0	0	0	0	0	0	0	0	0	0	0	0	0	0	0	0	0	0
GCA_020782625.1	China	CN	Asia	Human	Use	405	ST 405 Cplx	2013	Plasmid	Plasmid	IncHI2	PV1	PV1	Low	IncHI2	0	0	8	1	0	0	0	0	0	0	1	0	0	0	0	0	0	0	0	0	0	0	0	0	0	0	1	0	0	0	0	0	0	1
GCA_020782605.1	China	CN	Asia	Human	Use	1196	-	2016	Plasmid	Plasmid	IncI2	SNP1	SNP1	Low	IncI2	0	0	2	1	0	0	0	0	0	0	0	0	0	0	0	0	0	0	0	0	0	0	0	0	0	0	0	0	0	0	0	0	0	0
GCA_020782595.1	China	CN	Asia	Human	Use	354	ST 354 Cplx	2014	Plasmid	Plasmid	IncI2	PV1	PV1	Low	IncI2	0	0	2	1	0	0	0	0	0	0	0	0	0	0	0	0	0	0	0	1	0	0	0	0	0	0	0	0	0	0	0	0	0	0
GCA_020782565.1	China	CN	Asia	Human	Ban	354	ST 354 Cplx	2017	Plasmid	Plasmid	IncI2	PV1	PV1	Low	IncI2	0	0	1	1	0	0	0	0	0	0	0	0	0	0	0	0	0	0	0	0	0	0	0	0	0	0	0	0	0	0	0	0	0	0
GCA_020782555.1	China	CN	Asia	Human	Use	131	ST 131 Cplx	2016	Plasmid	Plasmid	IncI2	PV1	PV1	Low	IncI2	0	0	1	1	0	0	0	0	0	0	0	0	0	0	0	0	0	0	0	0	0	0	0	0	0	0	0	0	0	0	0	0	0	0
GCA_020782525.1	China	CN	Asia	Human	Use	155	ST 155 Cplx	2011	Plasmid	Plasmid	IncI2	Consensus	Consensus	High	IncI2	0	0	1	1	0	0	0	0	0	0	0	0	0	0	0	0	0	0	0	0	0	0	0	0	0	0	0	0	0	0	0	0	0	0
GCA_020782515.1	China	CN	Asia	Human	Ban	215	-	2017	Plasmid	Plasmid	IncI2	PV1	PV1	Low	IncI2	0	0	2	1	0	0	0	0	0	0	0	0	0	0	0	0	0	0	0	1	0	0	0	0	0	0	0	0	0	0	0	0	0	0
GCA_020782485.1	China	CN	Asia	Human	Use	410	ST 23 Cplx	2015	Plasmid	Plasmid	IncI2	PV1	PV1	Low	IncI2	0	0	1	1	0	0	0	0	0	0	0	0	0	0	0	0	0	0	0	0	0	0	0	0	0	0	0	0	0	0	0	0	0	0
GCA_020782465.1	China	CN	Asia	Human	Use	410	ST 23 Cplx	2014	Plasmid	Plasmid	IncI2	SNP1	SNP1	Low	IncI2	0	0	2	1	0	0	0	0	0	0	0	0	0	0	0	0	1	0	0	0	0	0	0	0	0	0	0	0	0	0	0	0	0	0
GCA_020782435.1	China	CN	Asia	Human	Use	744	-	2015	Plasmid	Plasmid	IncI2	PV1	PV1	Low	IncI2	0	0	1	1	0	0	0	0	0	0	0	0	0	0	0	0	0	0	0	0	0	0	0	0	0	0	0	0	0	0	0	0	0	0
GCA_020782405.1	China	CN	Asia	Human	Use	10	ST10 Cplx	2009	Plasmid	Plasmid	IncI2	PV1	PV1	Low	IncI2	0	0	2	1	0	0	0	0	0	0	0	0	0	0	0	0	0	0	0	0	0	0	0	0	0	0	0	0	0	0	0	0	0	0
GCA_020782385.1	China	CN	Asia	Human	Use	457	-	2008	Plasmid	Plasmid	IncI2	PV1	PV1	Low	IncI2	0	0	2	1	0	0	0	0	0	0	0	0	0	0	0	0	0	0	0	0	0	0	0	0	0	0	0	0	0	0	0	0	0	0
GCA_020782325.1	China	CN	Asia	Human	Use	-	-	2008	Plasmid	Plasmid	IncI2	PV1	PV1	Low	IncI2	0	0	2	1	0	0	0	0	0	0	0	0	0	0	0	0	0	0	0	0	0	0	0	0	0	0	0	0	0	0	0	0	0	0
GCA_020782285.1	China	CN	Asia	Human	Use	156	ST 156 Cplx	2013	Plasmid	Plasmid	IncHI2	SDV2	SDV2	High	IncHI2	0	0	23	1	0	0	0	1	0	1	1	1	0	1	0	0	0	1	0	1	0	0	1	0	1	0	1	0	0	0	1	1	1	0
GCA_020782275.1	China	CN	Asia	Human	Use	12657	-	2009	Plasmid	Plasmid	IncI2	PV1	PV1	Low	IncI2	0	0	2	1	0	0	0	0	0	0	0	0	0	0	0	0	0	0	0	0	0	0	0	0	0	0	0	0	0	0	0	0	0	0
GCA_020616495.1	China	CN	Asia	Human	Ban	10	ST10 Cplx	2019	Plasmid	Plasmid	IncHI2	SDV2	SDV2	High	IncHI2	1	1	16	1	0	0	0	1	0	1	1	0	0	0	0	0	0	0	0	0	0	0	1	0	1	0	1	0	1	0	1	1	1	1
GCA_020616475.1	China	CN	Asia	Human	Use	117	-	2015	Plasmid	Plasmid	IncI2	PV1	PV1	Low	IncI2	0	0	1	1	0	0	0	0	0	0	0	0	0	0	0	0	0	0	0	0	0	0	0	0	0	0	0	0	0	0	0	0	0	0
GCA_020594975.1	China	CN	Asia	Chicken	Ban	155	ST 155 Cplx	2021	Plasmid	Plasmid	IncI2	SNP1	SNP1	Low	IncI2	0	0	1	1	0	0	0	0	0	0	0	0	0	0	0	0	0	0	0	0	0	0	0	0	0	0	0	0	0	0	0	0	0	0
GCA_020594895.1	China	CN	Asia	Chicken	Ban	410	ST 23 Cplx	2020	Plasmid	Plasmid	IncI2	SNP1	SNP1	Low	IncI2	0	0	2	1	0	0	0	0	0	0	0	0	0	0	0	0	1	0	0	0	0	0	0	0	0	0	0	0	0	0	0	0	0	0
GCA_020594885.1	China	CN	Asia	Chicken	Ban	1011	-	2020	Plasmid	Plasmid	IncI2	SDV1	SDV1	Low	IncI2	0	0	2	1	0	0	0	0	0	0	0	0	0	0	0	0	0	0	0	0	0	0	0	0	0	0	0	0	0	0	0	0	0	0
GCA_020594835.1	China	CN	Asia	Chicken	Ban	410	ST 23 Cplx	2020	Plasmid	Plasmid	IncHI2	SDV2	SDV2	High	IncHI2	0	0	15	1	0	0	1	0	0	1	1	1	1	1	0	0	0	0	0	1	0	0	0	0	0	0	1	0	1	0	0	0	1	1
GCA_020594775.1	China	CN	Asia	Chicken	Ban	4204	-	2020	Plasmid	Plasmid	IncI2	SDV1	SDV1	Low	IncI2	0	0	2	1	0	0	0	0	0	0	0	0	0	0	0	0	0	0	0	0	0	0	0	0	0	0	0	0	0	0	0	0	0	0
GCA_020594755.1	China	CN	Asia	Chicken	Ban	1485	ST 648 Cplx	2020	Plasmid	Plasmid	IncHI2	SDV2	SDV2	High	IncHI2	1	1	16	1	0	0	0	0	0	1	0	0	0	0	0	0	0	0	0	0	0	0	1	0	0	0	1	0	1	0	1	1	0	1
GCA_020564875.1	Thailand	TH	Asia	Human	Ban	1842	-	2019	Plasmid	Plasmid	IncX4	Consensus	Consensus	High	IncX4	0	0	1	1	0	0	0	0	0	0	0	0	0	0	0	0	0	0	0	0	0	0	0	0	0	0	0	0	0	0	0	0	0	0
GCA_020471465.1	France	FR	Europe	Swine	Use	2178	-	2013	Plasmid	Plasmid	IncHI2	Consensus	Consensus	High	IncHI2	0	0	10	1	0	0	0	0	0	1	0	1	0	1	0	0	0	0	0	1	0	0	0	1	0	0	0	0	0	0	0	0	1	1
GCA_020377645.1	USA	US	North America	Human	Use	34	ST10 Cplx	2016	Plasmid	Plasmid	Other	SDV2	SDV2	High	IncN	1	1	14	1	0	0	0	0	0	0	0	1	1	1	0	0	1	0	0	1	0	0	0	0	0	0	1	0	1	0	0	0	0	1
GCA_020281985.1	Egypt	EG	Africa	Chicken	Ban	48	ST10 Cplx	2017	Plasmid	Plasmid	IncHI2	Consensus	Consensus	High	IncHI2	0	0	14	1	0	0	0	0	0	0	0	1	0	1	0	0	0	0	0	0	0	0	0	1	0	0	1	0	1	1	0	0	1	1
GCA_020269465.1	Poland	PL	Europe	Human	Use	206	ST 206 Cplx	2013	Plasmid	Plasmid	IncHI2	Consensus	Consensus	High	IncHI2	0	0	11	1	0	0	0	1	0	0	1	1	0	1	0	0	0	0	1	0	0	0	1	0	0	0	0	0	0	0	0	0	1	0
GCA_020168275.1	China	CN	Asia	Human	Ban	2854	-	2018	Plasmid	Plasmid	IncI2	SNP2	SNP2	High	IncI2	1	1	1	1	0	0	0	0	0	0	0	0	0	0	0	0	0	0	0	0	0	0	0	0	0	0	0	0	0	0	0	0	0	0
GCA_020149435.1	China	CN	Asia	Swine	Use	1196	-	2012	Plasmid	Plasmid	IncI2	PV1	PV1	Low	IncI2	0	0	1	1	0	0	0	0	0	0	0	0	0	0	0	0	0	0	0	0	0	0	0	0	0	0	0	0	0	0	0	0	0	0
GCA_020148805.1	China	CN	Asia	Swine	Use	1196	-	2012	Plasmid	Plasmid	IncI2	Consensus	Consensus	High	IncI2	0	0	1	1	0	0	0	0	0	0	0	0	0	0	0	0	0	0	0	0	0	0	0	0	0	0	0	0	0	0	0	0	0	0
GCA_020145705.1	China	CN	Asia	Swine	Use	359	ST 101 Cplx	2012	Plasmid	Plasmid	IncI2	Other	Other	High	IncI2	1	1	1	1	0	0	0	0	0	0	0	0	0	0	0	0	0	0	0	0	0	0	0	0	0	0	0	0	0	0	0	0	0	0
GCA_020145695.1	China	CN	Asia	Swine	Use	189	ST 165 Cplx	2012	Plasmid	Plasmid	IncHI2	Consensus	Consensus	High	IncHI2	0	0	14	1	0	0	0	0	0	1	1	0	0	0	0	0	0	0	0	0	0	0	1	0	1	0	1	0	0	0	1	1	1	0
GCA_020144545.1	China	CN	Asia	Swine	Use	10339	-	2012	Plasmid	Plasmid	IncI2	Consensus	Consensus	High	IncI2	0	0	1	1	0	0	0	0	0	0	0	0	0	0	0	0	0	0	0	0	0	0	0	0	0	0	0	0	0	0	0	0	0	0
GCA_020144465.1	China	CN	Asia	Swine	Use	215	-	2012	Plasmid	Plasmid	IncI2	Other	Other	High	IncI2	0	0	1	1	0	0	0	0	0	0	0	0	0	0	0	0	0	0	0	0	0	0	0	0	0	0	0	0	0	0	0	0	0	0
GCA_020143645.1	China	CN	Asia	Swine	Use	1818	-	2012	Plasmid	Plasmid	IncHI2	Consensus	Consensus	High	IncHI2	1	1	6	1	0	0	0	0	0	0	1	0	0	0	0	0	0	0	0	0	0	0	0	0	0	0	1	0	0	0	0	0	1	0
GCA_020143305.1	China	CN	Asia	Swine	Use	1324	-	2012	Plasmid	Plasmid	IncI2	Consensus	Consensus	High	IncI2	0	0	1	1	0	0	0	0	0	0	0	0	0	0	0	0	0	0	0	0	0	0	0	0	0	0	0	0	0	0	0	0	0	0
GCA_020035175.1	China	CN	Asia	Chicken	Ban	354	ST 354 Cplx	2019	Plasmid	Plasmid	IncI2	SNP1	SNP1	Low	IncI2	0	0	2	1	0	0	0	0	0	0	0	0	0	0	0	0	0	0	0	1	0	0	0	0	0	0	0	0	0	0	0	0	0	0
GCA_020035155.1	China	CN	Asia	Chicken	Ban	43	ST10 Cplx	2019	Plasmid	Plasmid	IncI2	SNP1	SNP1	Low	IncI2	0	0	1	1	0	0	0	0	0	0	0	0	0	0	0	0	0	0	0	0	0	0	0	0	0	0	0	0	0	0	0	0	0	0
GCA_020035095.1	China	CN	Asia	Chicken	Ban	10338	-	2019	Plasmid	Plasmid	IncI2	SNP1	SNP1	Low	IncI2	0	0	1	1	0	0	0	0	0	0	0	0	0	0	0	0	0	0	0	0	0	0	0	0	0	0	0	0	0	0	0	0	0	0
GCA_020035025.1	China	CN	Asia	Chicken	Ban	8153	-	2019	Plasmid	Plasmid	IncHI2	PV1	PV1	Low	IncHI2	0	0	13	1	0	0	1	1	0	0	1	1	1	1	0	0	0	0	0	0	0	0	0	0	0	0	1	0	0	0	0	0	0	0
GCA_020035015.1	China	CN	Asia	Chicken	Ban	746	-	2019	Plasmid	Plasmid	IncHI2	PV1	PV1	Low	IncHI2	0	0	12	1	0	0	1	0	0	0	1	1	1	1	0	0	0	0	0	0	0	0	0	0	0	0	1	0	0	0	0	0	0	0
GCA_020034985.1	China	CN	Asia	Chicken	Ban	43	ST10 Cplx	2019	Plasmid	Plasmid	IncI2	PV1	PV1	Low	IncI2	0	0	2	1	0	0	0	0	0	0	0	0	0	0	0	0	1	0	0	0	0	0	0	0	0	0	0	0	0	0	0	0	0	0
GCA_020034975.1	China	CN	Asia	Chicken	Ban	43	ST10 Cplx	2019	Plasmid	Plasmid	IncI2	SDV1	SDV1	Low	IncI2	0	0	1	1	0	0	0	0	0	0	0	0	0	0	0	0	0	0	0	0	0	0	0	0	0	0	0	0	0	0	0	0	0	0
GCA_020034955.1	China	CN	Asia	Chicken	Ban	2705	-	2019	Plasmid	Plasmid	IncHI2	SDV1	SDV1	Low	IncHI2	1	1	17	1	0	0	1	1	0	1	0	1	1	1	0	0	0	0	1	0	0	0	1	0	0	0	1	0	1	0	0	0	0	0
GCA_020034935.1	China	CN	Asia	Chicken	Ban	3107	-	2019	Plasmid	Plasmid	IncHI2	PV1	PV1	Low	IncHI2	0	0	13	1	0	0	1	1	0	0	1	1	1	1	0	0	0	0	0	0	0	0	0	0	0	0	1	0	0	0	0	0	0	0
GCA_020034915.1	China	CN	Asia	Chicken	Ban	3107	-	2019	Plasmid	Plasmid	IncI2	PV1	PV1	Low	IncI2	0	0	1	1	0	0	0	0	0	0	0	0	0	0	0	0	0	0	0	0	0	0	0	0	0	0	0	0	0	0	0	0	0	0
GCA_020034885.1	China	CN	Asia	Chicken	Ban	10340	-	2019	Plasmid	Plasmid	IncHI2	PV1	PV1	Low	IncHI2	0	0	13	1	0	0	1	1	0	0	1	1	1	1	0	0	0	0	0	0	0	0	0	0	0	0	1	0	0	0	0	0	0	0
GCA_020034875.1	China	CN	Asia	Chicken	Ban	155	ST 155 Cplx	2019	Plasmid	Plasmid	IncHI2	PV1	PV1	Low	IncHI2	0	0	13	1	0	0	1	1	0	0	1	1	1	1	0	0	0	0	0	0	0	0	0	0	0	0	1	0	0	0	0	0	0	0
GCA_020034855.1	China	CN	Asia	Chicken	Ban	602	ST 446 Cplx	2019	Plasmid	Plasmid	IncI2	PV1	PV1	Low	IncI2	0	0	1	1	0	0	0	0	0	0	0	0	0	0	0	0	0	0	0	0	0	0	0	0	0	0	0	0	0	0	0	0	0	0
GCA_020034805.1	China	CN	Asia	Swine	Ban	43	ST10 Cplx	2019	Plasmid	Plasmid	IncI2	Other	Other	High	IncI2	0	0	1	1	0	0	0	0	0	0	0	0	0	0	0	0	0	0	0	0	0	0	0	0	0	0	0	0	0	0	0	0	0	0
GCA_020034795.1	China	CN	Asia	Chicken	Ban	178	ST10 Cplx	2019	Plasmid	Plasmid	IncI2	PV1	PV1	Low	IncI2	0	0	1	1	0	0	0	0	0	0	0	0	0	0	0	0	0	0	0	0	0	0	0	0	0	0	0	0	0	0	0	0	0	0
GCA_020034765.1	China	CN	Asia	Chicken	Ban	189	ST 165 Cplx	2019	Plasmid	Plasmid	IncHI2	SDV2	SDV2	High	IncHI2	2	1	11	1	0	0	0	0	0	0	0	1	0	1	0	0	0	0	0	1	0	0	0	0	0	0	0	0	1	0	1	1	0	1
GCA_020034755.1	China	CN	Asia	Chicken	Ban	218	ST10 Cplx	2019	Plasmid	Plasmid	IncHI2	SDV2	SDV2	High	IncHI2	1	1	4	1	0	0	0	0	0	0	0	0	0	0	0	0	0	0	0	0	0	0	0	0	0	0	0	0	0	0	1	1	0	0
GCA_020034725.1	China	CN	Asia	Chicken	Ban	218	ST10 Cplx	2019	Plasmid	Plasmid	IncI2	PV1	PV1	Low	IncI2	0	0	1	1	0	0	0	0	0	0	0	0	0	0	0	0	0	0	0	0	0	0	0	0	0	0	0	0	0	0	0	0	0	0
GCA_020034715.1	China	CN	Asia	Chicken	Ban	4381	-	2019	Plasmid	Plasmid	IncI2	PV1	PV1	Low	IncI2	0	0	1	1	0	0	0	0	0	0	0	0	0	0	0	0	0	0	0	0	0	0	0	0	0	0	0	0	0	0	0	0	0	0
GCA_020034675.1	China	CN	Asia	Chicken	Ban	7323	-	2019	Plasmid	Plasmid	IncI2	PV1	PV1	Low	IncI2	0	0	1	1	0	0	0	0	0	0	0	0	0	0	0	0	0	0	0	0	0	0	0	0	0	0	0	0	0	0	0	0	0	0
GCA_020002305.1	China	CN	Asia	Swine	Ban	5786	-	2019	Plasmid	Plasmid	IncI2	SNP24	Other	High	IncI2	0	0	1	1	0	0	0	0	0	0	0	0	0	0	0	0	0	0	0	0	0	0	0	0	0	0	0	0	0	0	0	0	0	0
GCA_019958195.1	China	CN	Asia	Swine	Ban	5786	-	2017	Plasmid	Plasmid	IncX4	Consensus	Consensus	High	IncX4	0	0	2	1	0	0	0	0	0	0	1	0	0	0	0	0	0	0	0	0	0	0	0	0	0	0	0	0	0	0	0	0	0	0
GCA_019958175.1	China	CN	Asia	Swine	Ban	10	ST10 Cplx	2017	Plasmid	Plasmid	IncX4	Consensus	Consensus	High	IncX4	0	0	2	1	0	0	0	0	0	0	1	0	0	0	0	0	0	0	0	0	0	0	0	0	0	0	0	0	0	0	0	0	0	0
GCA_019957335.1	China	CN	Asia	Swine	Ban	42	-	2017	Plasmid	Plasmid	IncHI2	SDV2	SDV2	High	IncHI2	1	1	18	1	0	0	0	1	0	1	0	1	0	1	0	0	0	0	0	1	0	0	1	0	1	0	1	0	1	0	1	1	1	1
GCA_019957285.1	China	CN	Asia	Swine	Ban	3933	-	2017	Plasmid	Plasmid	IncHI2	SDV2	SDV2	High	IncHI2	1	1	20	1	0	0	1	1	0	0	1	1	1	1	0	0	0	0	0	1	0	0	1	0	1	0	1	0	1	0	1	1	1	1
GCA_019957255.1	China	CN	Asia	Swine	Ban	6781	-	2017	Plasmid	Plasmid	IncHI2	SDV2	SDV2	High	IncHI2	1	1	20	1	0	0	1	1	0	0	1	1	1	1	0	0	0	0	0	1	0	0	1	0	1	0	1	0	1	0	1	1	1	1
GCA_019730465.1	China	CN	Asia	Human	Ban	2197	-	2020	Plasmid	Plasmid	IncI2	SNP1	SNP1	Low	IncI2	0	0	1	1	0	0	0	0	0	0	0	0	0	0	0	0	0	0	0	0	0	0	0	0	0	0	0	0	0	0	0	0	0	0
GCA_019730435.1	China	CN	Asia	Human	Ban	744	-	2020	Plasmid	Plasmid	IncI2	SNP1	SNP1	Low	IncI2	0	0	1	1	0	0	0	0	0	0	0	0	0	0	0	0	0	0	0	0	0	0	0	0	0	0	0	0	0	0	0	0	0	0
GCA_019660245.1	China	CN	Asia	Human	Use	11921	-	2015	Plasmid	Plasmid	IncI2	SDV1	SDV1	Low	IncI2	0	0	1	1	0	0	0	0	0	0	0	0	0	0	0	0	0	0	0	0	0	0	0	0	0	0	0	0	0	0	0	0	0	0
GCA_019460085.1	Pakistan	PK	Asia	Chicken	Ban	155	ST 155 Cplx	2020	Plasmid	Plasmid	IncHI2	SDV2	SDV2	High	IncHI2	0	0	11	1	0	0	0	0	0	1	1	0	0	1	0	0	0	0	0	0	0	0	0	0	0	0	1	0	0	0	0	0	0	1
GCA_019460045.1	Pakistan	PK	Asia	Chicken	Ban	-	-	2020	Plasmid	Plasmid	IncI2	SDV1	SDV1	Low	IncI2	0	0	1	1	0	0	0	0	0	0	0	0	0	0	0	0	0	0	0	0	0	0	0	0	0	0	0	0	0	0	0	0	0	0
GCA_019460005.1	Pakistan	PK	Asia	Chicken	Ban	224	-	2020	Plasmid	Plasmid	IncI2	SDV1	SDV1	Low	IncI2	0	0	2	1	0	0	0	0	0	0	0	0	0	0	0	0	0	0	0	0	0	0	0	0	0	0	0	0	0	0	0	0	0	0
GCA_019459975.1	Pakistan	PK	Asia	Chicken	Ban	131	ST 131 Cplx	2020	Plasmid	Plasmid	IncI2	SDV1	SDV1	Low	IncI2	0	0	1	1	0	0	0	0	0	0	0	0	0	0	0	0	0	0	0	0	0	0	0	0	0	0	0	0	0	0	0	0	0	0
GCA_019459965.1	Pakistan	PK	Asia	Chicken	Ban	602	ST 446 Cplx	2020	Plasmid	Plasmid	IncI2	SDV1	SDV1	Low	IncI2	0	0	1	1	0	0	0	0	0	0	0	0	0	0	0	0	0	0	0	0	0	0	0	0	0	0	0	0	0	0	0	0	0	0
GCA_019459925.1	Pakistan	PK	Asia	Chicken	Ban	10	ST10 Cplx	2020	Plasmid	Plasmid	IncHI2	SDV2	SDV2	High	IncHI2	0	0	7	1	0	0	0	0	0	0	0	0	0	1	0	0	0	0	0	0	0	0	0	0	0	0	0	0	0	0	0	0	0	1
GCA_019459855.1	Pakistan	PK	Asia	Chicken	Ban	101	ST 101 Cplx	2020	Plasmid	Plasmid	IncHI2	SDV2	SDV2	High	IncHI2	0	0	11	1	0	0	0	0	0	1	1	0	0	1	0	0	0	0	0	0	0	0	0	0	0	0	1	0	0	0	0	0	0	1
GCA_019459835.1	Pakistan	PK	Asia	Chicken	Ban	155	ST 155 Cplx	2020	Plasmid	Plasmid	IncI2	SDV1	SDV1	Low	IncI2	0	0	2	1	0	0	0	0	0	0	0	0	0	0	0	0	0	0	0	1	0	0	0	0	0	0	0	0	0	0	0	0	0	0
GCA_019459795.1	Pakistan	PK	Asia	Chicken	Ban	189	ST 165 Cplx	2020	Plasmid	Plasmid	IncHI2	SDV2	SDV2	High	IncHI2	0	0	13	1	0	0	0	1	0	0	1	0	0	1	0	0	0	0	0	0	0	0	0	0	0	0	1	0	0	0	0	0	0	1
GCA_019459785.1	Pakistan	PK	Asia	Chicken	Ban	746	-	2020	Plasmid	Plasmid	IncHI2	SDV2	SDV2	High	IncHI2	0	0	13	1	0	0	0	1	0	0	1	0	0	1	0	0	0	0	0	0	0	0	0	0	0	0	1	0	0	0	0	0	0	1
GCA_019459715.1	Pakistan	PK	Asia	Chicken	Ban	13042	-	2020	Plasmid	Plasmid	IncHI2	SDV2	SDV2	High	IncHI2	0	0	13	1	0	0	0	1	0	0	1	0	0	1	0	0	0	0	0	0	0	0	0	0	0	0	1	0	0	0	0	0	0	1
GCA_019458765.1	Pakistan	PK	Asia	Chicken	Ban	10011	-	2020	Plasmid	Plasmid	IncI2	SDV1	SDV1	Low	IncI2	0	0	2	1	0	0	0	0	0	0	0	0	0	0	0	0	0	0	0	1	0	0	0	0	0	0	0	0	0	0	0	0	0	0
GCA_019458715.1	Pakistan	PK	Asia	Chicken	Ban	101	ST 101 Cplx	2020	Plasmid	Plasmid	IncHI2	SDV1	SDV1	Low	IncHI2	0	0	17	1	0	0	1	0	0	1	0	1	1	1	0	0	0	0	0	0	0	1	1	0	1	0	1	0	1	0	0	0	0	1
GCA_019458705.1	Pakistan	PK	Asia	Chicken	Ban	10011	-	2020	Plasmid	Plasmid	IncHI2	SDV2	SDV2	High	IncHI2	0	0	10	1	0	0	0	0	0	1	1	0	0	1	0	0	0	0	0	0	0	0	0	0	0	0	1	0	0	0	0	0	0	0
GCA_019458675.1	Pakistan	PK	Asia	Chicken	Ban	354	ST 354 Cplx	2020	Plasmid	Plasmid	IncI2	SDV1	SDV1	Low	IncI2	0	0	1	1	0	0	0	0	0	0	0	0	0	0	0	0	0	0	0	0	0	0	0	0	0	0	0	0	0	0	0	0	0	0
GCA_019458665.1	Pakistan	PK	Asia	Chicken	Ban	115	ST 38 Cplx	2020	Plasmid	Plasmid	IncHI2	SDV2	SDV2	High	IncHI2	0	0	11	1	0	0	0	0	0	1	1	0	0	1	0	0	0	0	0	0	0	0	0	0	0	0	1	0	0	0	0	0	0	1
GCA_019458625.1	Pakistan	PK	Asia	Chicken	Ban	131	ST 131 Cplx	2020	Plasmid	Plasmid	IncHI2	SDV2	SDV2	High	IncHI2	0	0	12	1	0	0	0	0	0	1	1	0	0	1	0	0	0	0	0	0	0	0	0	0	0	0	1	0	0	0	0	0	0	1
GCA_019458575.1	Pakistan	PK	Asia	Chicken	Ban	48	ST10 Cplx	2020	Plasmid	Plasmid	IncI2	SDV1	SDV1	Low	IncI2	0	0	2	1	0	0	0	0	0	0	0	0	0	0	0	0	0	0	0	1	0	0	0	0	0	0	0	0	0	0	0	0	0	0
GCA_019458555.1	Pakistan	PK	Asia	Chicken	Ban	95	ST 95 Cplx	2020	Plasmid	Plasmid	IncI2	SDV1	SDV1	Low	IncI2	0	0	2	1	0	0	0	0	0	0	0	0	0	0	0	0	0	0	0	1	0	0	0	0	0	0	0	0	0	0	0	0	0	0
GCA_019436725.1	China	CN	Asia	Chicken	Ban	1415	-	2020	Plasmid	Plasmid	IncI2	PV1	PV1	Low	IncI2	0	0	2	1	0	0	0	0	0	0	0	0	0	0	0	0	0	0	0	1	0	0	0	0	0	0	0	0	0	0	0	0	0	0
GCA_019436705.1	China	CN	Asia	Chicken	Ban	48	ST10 Cplx	2020	Plasmid	Plasmid	IncI2	PV1	PV1	Low	IncI2	0	0	1	1	0	0	0	0	0	0	0	0	0	0	0	0	0	0	0	0	0	0	0	0	0	0	0	0	0	0	0	0	0	0
GCA_019436685.1	China	CN	Asia	Swine	Ban	95	ST 95 Cplx	2020	Plasmid	Plasmid	IncHI2	PV1	PV1	Low	IncHI2	2	1	13	1	0	0	1	0	0	0	1	1	1	1	0	0	0	0	0	0	0	0	1	0	0	0	1	0	0	0	0	0	0	0
GCA_019436665.1	China	CN	Asia	Chicken	Ban	10	ST10 Cplx	2020	Plasmid	Plasmid	IncHI2	Consensus	Consensus	High	IncHI2	0	0	16	1	0	0	1	1	0	0	1	1	0	1	0	0	1	0	0	1	0	0	1	0	0	0	1	0	0	0	0	0	1	0
GCA_019436645.1	China	CN	Asia	Chicken	Ban	617	ST10 Cplx	2020	Plasmid	Plasmid	IncHI2	Consensus	Consensus	High	IncHI2	0	0	12	1	0	0	1	0	0	0	1	1	1	0	0	0	0	0	0	0	0	0	0	0	0	0	1	0	0	0	0	0	0	0
GCA_019436625.1	China	CN	Asia	Swine	Ban	410	ST 23 Cplx	2020	Plasmid	Plasmid	IncHI2	SDV1	SDV1	Low	IncHI2	1	1	20	1	0	0	1	1	0	1	1	0	1	0	0	0	0	1	1	0	0	0	1	0	1	0	1	0	1	0	0	0	1	0
GCA_019436605.1	China	CN	Asia	Chicken	Ban	457	-	2020	Plasmid	Plasmid	IncI2	PV2	PV2	Low	IncI2	0	0	1	1	0	0	0	0	0	0	0	0	0	0	0	0	0	0	0	0	0	0	0	0	0	0	0	0	0	0	0	0	0	0
GCA_019436585.1	China	CN	Asia	Chicken	Ban	156	ST 156 Cplx	2020	Plasmid	Plasmid	IncI2	PV1	PV1	Low	IncI2	0	0	1	1	0	0	0	0	0	0	0	0	0	0	0	0	0	0	0	0	0	0	0	0	0	0	0	0	0	0	0	0	0	0
GCA_019436565.1	China	CN	Asia	Chicken	Ban	6399	-	2020	Plasmid	Plasmid	IncI2	PV1	PV1	Low	IncI2	0	0	2	1	0	0	0	0	0	0	0	0	0	0	0	0	1	0	0	0	0	0	0	0	0	0	0	0	0	0	0	0	0	0
GCA_019436545.1	China	CN	Asia	Chicken	Ban	10	ST10 Cplx	2020	Plasmid	Plasmid	IncI2	PV1	PV1	Low	IncI2	0	0	1	1	0	0	0	0	0	0	0	0	0	0	0	0	0	0	0	0	0	0	0	0	0	0	0	0	0	0	0	0	0	0
GCA_019436515.1	China	CN	Asia	Swine	Ban	393	ST 31 Cplx	2020	Plasmid	Plasmid	IncI2	Other	Other	High	IncI2	0	0	2	1	0	0	0	0	0	0	0	0	0	0	0	0	0	0	0	0	0	0	0	0	0	0	0	0	0	0	0	0	0	0
GCA_019436505.1	China	CN	Asia	Chicken	Ban	101	ST 101 Cplx	2020	Plasmid	Plasmid	IncI2	PV1	PV1	Low	IncI2	0	0	2	1	0	0	0	0	0	0	0	0	0	0	0	0	0	0	0	0	0	0	0	0	0	0	0	0	0	0	0	0	0	0
GCA_019436475.1	China	CN	Asia	Chicken	Ban	1684	-	2020	Plasmid	Plasmid	IncI2	SNP1	SNP1	Low	IncI2	0	0	1	1	0	0	0	0	0	0	0	0	0	0	0	0	0	0	0	0	0	0	0	0	0	0	0	0	0	0	0	0	0	0
GCA_019436465.1	China	CN	Asia	Chicken	Ban	58	ST 155 Cplx	2020	Plasmid	Plasmid	IncI2	SDV1	SDV1	Low	IncI2	0	0	1	1	0	0	0	0	0	0	0	0	0	0	0	0	0	0	0	0	0	0	0	0	0	0	0	0	0	0	0	0	0	0
GCA_019375145.1	China	CN	Asia	Swine	Ban	10	ST10 Cplx	2019	Chromosome	Chromosome	NA	NA	NA		NA	NA	NA	NA	NA	NA	NA	NA	NA	NA	NA	NA	NA	NA	NA	NA	NA	NA	NA	NA	NA	NA	NA	NA	NA	NA	NA	NA	NA	NA	NA	NA	NA	NA	NA
GCA_019375055.2	China	CN	Asia	Swine	Ban	10	ST10 Cplx	2019	Plasmid	Plasmid	IncX4	Consensus	Consensus	High	IncX4	0	0	1	1	0	0	0	0	0	0	0	0	0	0	0	0	0	0	0	0	0	0	0	0	0	0	0	0	0	0	0	0	0	0
GCA_019374895.1	China	CN	Asia	Swine	Ban	6406	-	2019	Plasmid	Plasmid	IncI2	Consensus	Consensus	High	IncI2	1	1	1	1	0	0	0	0	0	0	0	0	0	0	0	0	0	0	0	0	0	0	0	0	0	0	0	0	0	0	0	0	0	0
GCA_019374435.1	China	CN	Asia	Swine	Ban	359	ST 101 Cplx	2019	Plasmid	Plasmid	IncX4	PV3	PV3	Low	IncX4	0	0	2	1	0	0	0	0	0	0	1	0	0	0	0	0	0	0	0	0	0	0	0	0	0	0	0	0	0	0	0	0	0	0
GCA_019374325.1	China	CN	Asia	Swine	Ban	744	-	2019	Plasmid	Plasmid	IncHI2	Consensus	Consensus	High	IncHI2	0	0	11	1	0	0	0	1	0	1	1	0	0	0	0	0	0	0	0	0	0	0	1	0	1	0	0	0	0	0	1	1	0	0
GCA_019374235.1	China	CN	Asia	Swine	Ban	48	ST10 Cplx	2019	Plasmid	Plasmid	IncHI2	SDV2	SDV2	High	IncHI2	1	1	19	1	1	0	1	1	0	0	1	0	1	1	0	0	0	0	0	0	0	0	1	0	1	0	0	0	1	0	1	1	0	0
GCA_019374185.1	China	CN	Asia	Swine	Ban	6405	-	2019	Plasmid	Plasmid	IncHI2	Consensus	Consensus	High	IncHI2	0	0	12	1	0	0	0	1	0	1	1	0	0	0	0	0	0	0	0	0	0	0	1	0	1	0	0	0	0	0	1	1	0	0
GCA_019374175.1	China	CN	Asia	Swine	Ban	90	ST 23 Cplx	2019	Plasmid	Plasmid	IncHI2	SDV2	SDV2	High	IncHI2	0	0	19	1	1	0	0	1	0	1	1	0	0	0	0	0	0	0	0	0	0	0	1	0	1	0	1	0	1	0	1	1	1	0
GCA_019373165.1	China	CN	Asia	Swine	Ban	95	ST 95 Cplx	2019	Plasmid	Plasmid	Other	Consensus	Consensus	High	p0111	2	1	1	1	0	0	0	0	0	0	0	0	0	0	0	0	0	0	0	0	0	0	0	0	0	0	0	0	0	0	0	0	0	0
GCA_019373145.1	China	CN	Asia	Swine	Ban	2705	-	2019	Chromosome	Chromosome	NA	NA	NA		NA	NA	NA	NA	NA	NA	NA	NA	NA	NA	NA	NA	NA	NA	NA	NA	NA	NA	NA	NA	NA	NA	NA	NA	NA	NA	NA	NA	NA	NA	NA	NA	NA	NA	NA
GCA_019373125.1	China	CN	Asia	Swine	Ban	1788	-	2019	Plasmid	Plasmid	IncHI2	Consensus	Consensus	High	IncHI2	2	1	16	1	0	0	1	1	0	0	0	0	1	0	0	0	0	0	0	0	0	0	1	0	0	0	0	0	0	0	1	1	1	1
GCA_019373085.1	China	CN	Asia	Swine	Ban	1196	-	2019	Plasmid	Plasmid	IncHI2	SDV2	SDV2	High	IncHI2	0	0	16	1	0	0	1	0	0	1	1	0	1	0	0	0	1	0	0	0	0	0	0	0	0	0	1	0	1	0	1	1	1	0
GCA_019373045.1	China	CN	Asia	Swine	Ban	10	ST10 Cplx	2019	Chromosome	Chromosome	NA	NA	NA		NA	NA	NA	NA	NA	NA	NA	NA	NA	NA	NA	NA	NA	NA	NA	NA	NA	NA	NA	NA	NA	NA	NA	NA	NA	NA	NA	NA	NA	NA	NA	NA	NA	NA	NA
GCA_019373025.1	China	CN	Asia	Swine	Ban	167	ST10 Cplx	2019	Plasmid	Plasmid	IncI2	PV1	PV1	Low	IncI2	0	0	1	1	0	0	0	0	0	0	0	0	0	0	0	0	0	0	0	0	0	0	0	0	0	0	0	0	0	0	0	0	0	0
GCA_019372905.1	China	CN	Asia	Swine	Ban	10	ST10 Cplx	2019	Plasmid	Plasmid	IncHI2	SDV2	SDV2	High	IncHI2	1	1	13	1	0	0	1	0	0	1	1	0	1	0	0	0	1	0	0	0	0	0	0	0	0	0	1	0	0	0	1	1	0	1
GCA_019372885.1	China	CN	Asia	Swine	Ban	10	ST10 Cplx	2019	Chromosome	Chromosome	NA	NA	NA		NA	NA	NA	NA	NA	NA	NA	NA	NA	NA	NA	NA	NA	NA	NA	NA	NA	NA	NA	NA	NA	NA	NA	NA	NA	NA	NA	NA	NA	NA	NA	NA	NA	NA	NA
GCA_019372845.1	China	CN	Asia	Swine	Ban	5228	-	2019	Plasmid	Plasmid	IncHI2	Consensus	Consensus	High	IncHI2	0	0	17	1	0	1	0	1	0	1	1	0	0	0	0	0	0	0	0	0	0	0	1	0	1	0	1	0	0	0	1	1	0	1
GCA_019372485.1	China	CN	Asia	Swine	Ban	354	ST 354 Cplx	2019	Plasmid	Plasmid	IncX4	Consensus	Consensus	High	IncX4	0	0	1	1	0	0	0	0	0	0	0	0	0	0	0	0	0	0	0	0	0	0	0	0	0	0	0	0	0	0	0	0	0	0
GCA_019372465.1	China	CN	Asia	Swine	Ban	398	ST 398 Cplx	2019	Plasmid	Plasmid	IncX4	Consensus	Consensus	High	IncX4	0	0	2	1	0	0	0	0	0	0	1	0	0	0	0	0	0	0	0	0	0	0	0	0	0	0	0	0	0	0	0	0	0	0
GCA_019372365.1	China	CN	Asia	Swine	Ban	5229	ST 101 Cplx	2019	Plasmid	Plasmid	IncX4	Consensus	Consensus	High	IncX4	0	0	2	1	0	0	0	0	0	0	1	0	0	0	0	0	0	0	0	0	0	0	0	0	0	0	0	0	0	0	0	0	0	0
GCA_019372105.1	China	CN	Asia	Swine	Ban	3944	-	2019	Plasmid	Plasmid	Other	Consensus	Consensus	High	ND	0	0	1	1	0	0	0	0	0	0	0	0	0	0	0	0	0	0	0	0	0	0	0	0	0	0	0	0	0	0	0	0	0	0
GCA_019372055.1	China	CN	Asia	Swine	Ban	101	ST 101 Cplx	2019	Plasmid	Plasmid	IncX4	SNP4	SNP4	Low	IncX4	0	0	1	1	0	0	0	0	0	0	0	0	0	0	0	0	0	0	0	0	0	0	0	0	0	0	0	0	0	0	0	0	0	0
GCA_019371945.1	China	CN	Asia	Swine	Ban	648	ST 648 Cplx	2019	Plasmid	Plasmid	IncHI2	SDV2	SDV2	High	IncHI2	1	1	22	1	0	0	1	1	1	1	1	1	0	1	0	0	0	1	0	0	0	0	1	0	1	1	1	0	1	0	0	0	0	0
GCA_019371425.1	China	CN	Asia	Swine	Ban	457	-	2019	Plasmid	Plasmid	IncHI2	Consensus	Consensus	High	IncHI2	1	1	18	1	0	0	1	0	0	1	1	0	1	0	0	0	1	0	0	0	0	0	1	0	1	0	0	0	1	0	1	1	1	1
GCA_019371085.1	China	CN	Asia	Swine	Ban	10	ST10 Cplx	2019	Plasmid	Plasmid	IncHI2	Consensus	Consensus	High	IncHI2	1	1	13	1	0	0	1	0	0	1	1	0	1	0	0	0	0	0	0	0	0	0	1	0	1	0	0	0	0	0	0	0	1	1
GCA_019370795.1	China	CN	Asia	Swine	Ban	3714	-	2019	Plasmid	Plasmid	IncX4	Consensus	Consensus	High	IncX4	0	0	2	1	0	0	0	0	0	0	1	0	0	0	0	0	0	0	0	0	0	0	0	0	0	0	0	0	0	0	0	0	0	0
GCA_019370405.1	China	CN	Asia	Swine	Ban	7122	ST10 Cplx	2019	Plasmid	Plasmid	IncI2	Other	Other	High	IncI2	0	0	1	1	0	0	0	0	0	0	0	0	0	0	0	0	0	0	0	0	0	0	0	0	0	0	0	0	0	0	0	0	0	0
GCA_019370385.1	China	CN	Asia	Swine	Ban	156	ST 156 Cplx	2019	Plasmid	Plasmid	IncI2	Other	Other	High	IncI2	0	0	1	1	0	0	0	0	0	0	0	0	0	0	0	0	0	0	0	0	0	0	0	0	0	0	0	0	0	0	0	0	0	0
GCA_019370365.1	China	CN	Asia	Swine	Ban	101	ST 101 Cplx	2019	Plasmid	Plasmid	IncI2	SNP25	Other	Low	IncI2	0	0	1	1	0	0	0	0	0	0	0	0	0	0	0	0	0	0	0	0	0	0	0	0	0	0	0	0	0	0	0	0	0	0
GCA_019370345.1	China	CN	Asia	Swine	Ban	95	ST 95 Cplx	2019	Plasmid	Plasmid	IncI2	Other	Other	High	IncI2	0	0	1	1	0	0	0	0	0	0	0	0	0	0	0	0	0	0	0	0	0	0	0	0	0	0	0	0	0	0	0	0	0	0
GCA_019370195.1	China	CN	Asia	Swine	Ban	1081	-	2019	Plasmid	Plasmid	IncI2	SNP22	Other	Low	IncI2	0	0	1	1	0	0	0	0	0	0	0	0	0	0	0	0	0	0	0	0	0	0	0	0	0	0	0	0	0	0	0	0	0	0
GCA_019370185.1	China	CN	Asia	Swine	Ban	58	ST 155 Cplx	2019	Plasmid	Plasmid	Other	Consensus	Consensus	High	p0111	0	0	1	1	0	0	0	0	0	0	0	0	0	0	0	0	0	0	0	0	0	0	0	0	0	0	0	0	0	0	0	0	0	0
GCA_019370165.1	China	CN	Asia	Swine	Ban	48	ST10 Cplx	2019	Plasmid	Plasmid	IncI2	SDV1	SDV1	Low	IncI2	0	0	1	1	0	0	0	0	0	0	0	0	0	0	0	0	0	0	0	0	0	0	0	0	0	0	0	0	0	0	0	0	0	0
GCA_019370105.1	China	CN	Asia	Swine	Ban	156	ST 156 Cplx	2019	Chromosome	Chromosome	NA	NA	NA		NA	NA	NA	NA	NA	NA	NA	NA	NA	NA	NA	NA	NA	NA	NA	NA	NA	NA	NA	NA	NA	NA	NA	NA	NA	NA	NA	NA	NA	NA	NA	NA	NA	NA	NA
GCA_019370065.1	China	CN	Asia	Swine	Ban	2705	-	2019	Plasmid	Plasmid	Other	Consensus	Consensus	High	p0111	0	0	1	1	0	0	0	0	0	0	0	0	0	0	0	0	0	0	0	0	0	0	0	0	0	0	0	0	0	0	0	0	0	0
GCA_019370025.1	China	CN	Asia	Swine	Ban	48	ST10 Cplx	2019	Plasmid	Plasmid	Other	Consensus	Consensus	High	p0111	1	1	1	1	0	0	0	0	0	0	0	0	0	0	0	0	0	0	0	0	0	0	0	0	0	0	0	0	0	0	0	0	0	0
GCA_019370005.1	China	CN	Asia	Swine	Ban	4985	-	2019	Plasmid	Plasmid	IncHI2	Consensus	Consensus	High	IncHI2	0	0	10	1	0	0	0	1	0	0	1	0	0	0	0	0	0	0	0	0	0	0	0	0	0	0	1	0	0	0	1	1	1	0
GCA_019369825.1	China	CN	Asia	Swine	Ban	10	ST10 Cplx	2019	Plasmid	Plasmid	IncHI2	Consensus	Consensus	High	IncHI2	0	0	10	1	0	0	0	1	0	0	1	0	0	0	0	0	0	0	0	0	0	0	0	0	0	0	1	0	0	0	1	1	1	0
GCA_019369795.1	China	CN	Asia	Swine	Ban	4014	ST 101 Cplx	2019	Plasmid	Plasmid	IncI2	SDV1	SDV1	Low	IncI2	0	0	1	1	0	0	0	0	0	0	0	0	0	0	0	0	0	0	0	0	0	0	0	0	0	0	0	0	0	0	0	0	0	0
GCA_019369585.1	China	CN	Asia	Swine	Ban	2599	-	2019	Plasmid	Plasmid	IncI2	PV1	PV1	Low	IncI2	0	0	5	1	0	0	0	1	0	0	0	0	0	0	0	0	0	0	0	0	0	0	1	0	1	0	0	0	0	0	0	0	0	0
GCA_019369565.1	China	CN	Asia	Swine	Ban	877	ST 86 Cplx	2019	Plasmid	Plasmid	IncI2	PV1	PV1	Low	IncI2	0	0	2	1	0	0	0	0	0	0	0	0	0	0	0	0	0	0	0	0	0	0	0	0	0	0	0	0	0	0	0	0	0	0
GCA_019369545.1	China	CN	Asia	Swine	Ban	90	ST 23 Cplx	2019	Plasmid	Plasmid	IncI2	PV1	PV1	Low	IncI2	0	0	1	1	0	0	0	0	0	0	0	0	0	0	0	0	0	0	0	0	0	0	0	0	0	0	0	0	0	0	0	0	0	0
GCA_019369515.1	China	CN	Asia	Swine	Ban	117	-	2019	Plasmid	Plasmid	IncHI2	SNP1	SNP1	Low	IncHI2	1	1	16	1	0	1	0	1	0	0	1	0	0	0	0	0	1	0	0	1	0	0	1	0	1	0	0	0	0	0	0	0	0	0
GCA_019369505.1	China	CN	Asia	Swine	Ban	453	ST 86 Cplx	2019	Plasmid	Plasmid	IncI2	PV1	PV1	Low	IncI2	0	0	1	1	0	0	0	0	0	0	0	0	0	0	0	0	0	0	0	0	0	0	0	0	0	0	0	0	0	0	0	0	0	0
GCA_019369485.1	China	CN	Asia	Swine	Ban	1244	-	2019	Plasmid	Plasmid	IncI2	PV1	PV1	Low	IncI2	0	0	1	1	0	0	0	0	0	0	0	0	0	0	0	0	0	0	0	0	0	0	0	0	0	0	0	0	0	0	0	0	0	0
GCA_019369465.1	China	CN	Asia	Swine	Ban	167	ST10 Cplx	2019	Plasmid	Plasmid	IncI2	PV1	PV1	Low	IncI2	0	0	1	1	0	0	0	0	0	0	0	0	0	0	0	0	0	0	0	0	0	0	0	0	0	0	0	0	0	0	0	0	0	0
GCA_019369445.1	China	CN	Asia	Swine	Ban	10	ST10 Cplx	2019	Plasmid	Plasmid	IncHI2	SNP1	SNP1	Low	IncHI2	0	0	15	1	0	1	0	1	0	0	1	0	0	0	0	0	1	0	0	0	0	0	1	0	1	0	0	0	0	0	0	0	0	0
GCA_019369415.1	China	CN	Asia	Swine	Ban	58	ST 155 Cplx	2019	Plasmid	Plasmid	IncI2	Consensus	Consensus	High	IncI2	0	0	1	1	0	0	0	0	0	0	0	0	0	0	0	0	0	0	0	0	0	0	0	0	0	0	0	0	0	0	0	0	0	0
GCA_019369265.1	China	CN	Asia	Swine	Ban	6404	-	2019	Plasmid	Plasmid	IncI2	PV1	PV1	Low	IncI2	0	0	1	1	0	0	0	0	0	0	0	0	0	0	0	0	0	0	0	0	0	0	0	0	0	0	0	0	0	0	0	0	0	0
GCA_019369085.1	China	CN	Asia	Swine	Ban	46	ST46 Cplx	2019	Plasmid	Plasmid	IncI2	Consensus	Consensus	High	IncI2	0	0	1	1	0	0	0	0	0	0	0	0	0	0	0	0	0	0	0	0	0	0	0	0	0	0	0	0	0	0	0	0	0	0
GCA_019369015.1	China	CN	Asia	Swine	Ban	131	ST 131 Cplx	2019	Plasmid	Plasmid	Other	Consensus	Consensus	High	p0111	0	0	5	1	0	0	0	0	0	0	0	0	0	0	0	0	0	0	0	0	0	0	0	0	0	0	1	0	0	0	1	1	0	0
GCA_019368945.1	China	CN	Asia	Swine	Ban	5702	-	2019	Plasmid	Plasmid	IncX4	Consensus	Consensus	High	IncX4	1	1	2	1	0	0	0	0	0	0	1	0	0	0	0	0	0	0	0	0	0	0	0	0	0	0	0	0	0	0	0	0	0	0
GCA_019368925.1	China	CN	Asia	Swine	Ban	216	-	2019	Plasmid	Plasmid	IncI2	SNP22	Other	Low	IncI2	0	0	1	1	0	0	0	0	0	0	0	0	0	0	0	0	0	0	0	0	0	0	0	0	0	0	0	0	0	0	0	0	0	0
GCA_019368905.1	China	CN	Asia	Swine	Ban	295	-	2019	Plasmid	Plasmid	IncX4	PV3	PV3	Low	IncX4	0	0	1	1	0	0	0	0	0	0	0	0	0	0	0	0	0	0	0	0	0	0	0	0	0	0	0	0	0	0	0	0	0	0
GCA_019368885.1	China	CN	Asia	Swine	Ban	10	ST10 Cplx	2019	Plasmid	Plasmid	IncX4	Consensus	Consensus	High	IncX4	0	0	1	1	0	0	0	0	0	0	0	0	0	0	0	0	0	0	0	0	0	0	0	0	0	0	0	0	0	0	0	0	0	0
GCA_019368865.1	China	CN	Asia	Swine	Ban	4014	ST 101 Cplx	2019	Plasmid	Plasmid	IncI2	PV1	PV1	Low	IncI2	0	0	1	1	0	0	0	0	0	0	0	0	0	0	0	0	0	0	0	0	0	0	0	0	0	0	0	0	0	0	0	0	0	0
GCA_019368845.1	China	CN	Asia	Swine	Ban	155	ST 155 Cplx	2019	Plasmid	Plasmid	IncX4	PV3	PV3	Low	IncX4	0	0	1	1	0	0	0	0	0	0	0	0	0	0	0	0	0	0	0	0	0	0	0	0	0	0	0	0	0	0	0	0	0	0
GCA_019368805.1	China	CN	Asia	Swine	Ban	48	ST10 Cplx	2019	Plasmid	Plasmid	IncI2	PV1	PV1	Low	IncI2	0	0	1	1	0	0	0	0	0	0	0	0	0	0	0	0	0	0	0	0	0	0	0	0	0	0	0	0	0	0	0	0	0	0
GCA_019368795.1	China	CN	Asia	Swine	Ban	10	ST10 Cplx	2019	Plasmid	Plasmid	IncI2	PV1	PV1	Low	IncI2	0	0	1	1	0	0	0	0	0	0	0	0	0	0	0	0	0	0	0	0	0	0	0	0	0	0	0	0	0	0	0	0	0	0
GCA_019368765.1	China	CN	Asia	Swine	Ban	48	ST10 Cplx	2019	Plasmid	Plasmid	IncX4	PV3	PV3	Low	IncX4	0	0	1	1	0	0	0	0	0	0	0	0	0	0	0	0	0	0	0	0	0	0	0	0	0	0	0	0	0	0	0	0	0	0
GCA_019368745.1	China	CN	Asia	Swine	Ban	2345	-	2019	Plasmid	Plasmid	IncX4	PV3	PV3	Low	IncX4	0	0	3	1	0	0	0	0	0	0	1	0	0	0	0	0	0	0	0	0	0	0	0	0	0	0	1	0	0	0	0	0	0	0
GCA_019368725.1	China	CN	Asia	Swine	Ban	744	-	2019	Plasmid	Plasmid	IncI2	Other	Other	High	IncI2	0	0	1	1	0	0	0	0	0	0	0	0	0	0	0	0	0	0	0	0	0	0	0	0	0	0	0	0	0	0	0	0	0	0
GCA_019368695.1	China	CN	Asia	Swine	Ban	189	ST 165 Cplx	2019	Plasmid	Plasmid	IncX4	PV3	PV3	Low	IncX4	0	0	1	1	0	0	0	0	0	0	0	0	0	0	0	0	0	0	0	0	0	0	0	0	0	0	0	0	0	0	0	0	0	0
GCA_019368685.1	China	CN	Asia	Swine	Ban	189	ST 165 Cplx	2019	Plasmid	Plasmid	IncI2	Consensus	Consensus	High	IncI2	0	0	1	1	0	0	0	0	0	0	0	0	0	0	0	0	0	0	0	0	0	0	0	0	0	0	0	0	0	0	0	0	0	0
GCA_019368665.1	China	CN	Asia	Swine	Ban	2207	-	2019	Plasmid	Plasmid	Other	Consensus	Consensus	High	p0111	1	1	4	1	0	0	0	1	0	0	1	0	0	0	0	0	0	0	0	0	0	0	0	0	1	0	0	0	0	0	0	0	0	0
GCA_019368345.1	China	CN	Asia	Swine	Ban	48	ST10 Cplx	2019	Chromosome	Chromosome	NA	NA	NA		NA	NA	NA	NA	NA	NA	NA	NA	NA	NA	NA	NA	NA	NA	NA	NA	NA	NA	NA	NA	NA	NA	NA	NA	NA	NA	NA	NA	NA	NA	NA	NA	NA	NA	NA
GCA_019368275.1	China	CN	Asia	Swine	Ban	69	ST 69 Cplx	2019	Chromosome	Chromosome	NA	NA	NA		NA	NA	NA	NA	NA	NA	NA	NA	NA	NA	NA	NA	NA	NA	NA	NA	NA	NA	NA	NA	NA	NA	NA	NA	NA	NA	NA	NA	NA	NA	NA	NA	NA	NA	NA
GCA_019368115.1	China	CN	Asia	Swine	Ban	12741	-	2019	Plasmid	Plasmid	IncI2	Consensus	Consensus	High	IncI2	0	0	1	1	0	0	0	0	0	0	0	0	0	0	0	0	0	0	0	0	0	0	0	0	0	0	0	0	0	0	0	0	0	0
GCA_019368075.1	China	CN	Asia	Swine	Ban	155	ST 155 Cplx	2019	Plasmid	Plasmid	IncHI2	Consensus	Consensus	High	IncHI2	0	0	14	1	0	0	1	1	0	0	1	0	1	0	0	0	0	0	0	0	0	0	1	0	1	0	1	0	0	0	0	0	0	0
GCA_019368025.1	China	CN	Asia	Swine	Ban	48	ST10 Cplx	2019	Plasmid	Plasmid	IncHI2	Consensus	Consensus	High	IncHI2	0	0	19	1	0	1	1	1	0	1	1	1	1	0	0	0	1	0	0	0	0	0	1	0	1	0	0	0	0	0	1	1	1	0
GCA_019367985.1	China	CN	Asia	Swine	Ban	602	ST 446 Cplx	2019	Plasmid	Plasmid	IncI2	Consensus	Consensus	High	IncI2	0	0	1	1	0	0	0	0	0	0	0	0	0	0	0	0	0	0	0	0	0	0	0	0	0	0	0	0	0	0	0	0	0	0
GCA_019367975.1	China	CN	Asia	Swine	Ban	1011	-	2019	Plasmid	Plasmid	IncHI2	SDV2	SDV2	High	IncHI2	0	0	13	1	0	0	1	0	0	0	1	0	1	0	0	0	1	0	0	0	0	0	0	0	0	0	0	0	1	0	1	1	0	0
GCA_019367965.1	China	CN	Asia	Swine	Ban	156	ST 156 Cplx	2019	Plasmid	Plasmid	IncHI2	SDV2	SDV2	High	IncHI2	0	0	15	1	0	0	1	0	0	1	1	1	1	1	0	0	1	0	0	0	0	0	0	0	0	0	0	0	1	0	1	1	0	0
GCA_019367895.1	China	CN	Asia	Swine	Ban	602	ST 446 Cplx	2019	Plasmid	Plasmid	IncHI2	Consensus	Consensus	High	IncHI2	0	0	19	1	0	1	1	1	0	1	1	1	1	0	0	0	1	0	0	0	0	0	1	0	1	0	0	0	0	0	1	1	1	0
GCA_019367805.1	China	CN	Asia	Swine	Ban	46	ST46 Cplx	2019	Plasmid	Plasmid	IncHI2	SDV2	SDV2	High	IncHI2	0	0	14	1	0	0	1	0	0	1	1	0	1	1	0	0	1	0	0	0	0	0	0	0	0	0	0	0	1	0	1	1	0	0
GCA_019367125.1	China	CN	Asia	Swine	Ban	46	ST46 Cplx	2019	Plasmid	Plasmid	IncHI2	SDV2	SDV2	High	IncHI2	0	0	14	1	0	0	1	1	0	1	1	0	1	0	0	0	0	0	0	0	0	0	1	0	1	0	0	0	0	0	0	0	1	1
GCA_019366805.1	China	CN	Asia	Swine	Ban	46	ST46 Cplx	2019	Chromosome	Chromosome	NA	NA	NA		NA	NA	NA	NA	NA	NA	NA	NA	NA	NA	NA	NA	NA	NA	NA	NA	NA	NA	NA	NA	NA	NA	NA	NA	NA	NA	NA	NA	NA	NA	NA	NA	NA	NA	NA
GCA_019366335.1	China	CN	Asia	Swine	Ban	46	ST46 Cplx	2019	Plasmid	Plasmid	IncHI2	SDV2	SDV2	High	IncHI2	0	0	12	1	0	1	0	0	0	1	1	0	0	0	0	0	0	0	0	1	0	0	0	0	0	0	1	0	0	0	1	1	0	1
GCA_019366265.1	China	CN	Asia	Swine	Ban	46	ST46 Cplx	2019	Plasmid	Plasmid	IncHI2	SDV2	SDV2	High	IncHI2	0	0	9	1	0	1	0	0	0	0	1	0	0	0	0	0	0	0	0	1	0	0	0	0	0	0	1	0	0	0	0	0	0	1
GCA_019366205.1	China	CN	Asia	Swine	Ban	46	ST46 Cplx	2019	Plasmid	Plasmid	IncHI2	Consensus	Consensus	High	IncHI2	1	1	2	1	0	0	0	0	0	0	0	0	0	0	0	0	0	0	0	0	0	0	0	0	0	0	0	0	0	0	0	0	0	0
GCA_019366105.1	China	CN	Asia	Swine	Ban	46	ST46 Cplx	2019	Chromosome	Chromosome	NA	NA	NA		NA	NA	NA	NA	NA	NA	NA	NA	NA	NA	NA	NA	NA	NA	NA	NA	NA	NA	NA	NA	NA	NA	NA	NA	NA	NA	NA	NA	NA	NA	NA	NA	NA	NA	NA
GCA_019357435.1	China	CN	Asia	Chicken	Ban	46	ST46 Cplx	2020	Plasmid	Plasmid	IncI2	SDV1	SDV1	Low	IncI2	0	0	1	1	0	0	0	0	0	0	0	0	0	0	0	0	0	0	0	0	0	0	0	0	0	0	0	0	0	0	0	0	0	0
GCA_019351875.1	USA	US	North America	Human	Use	46	ST46 Cplx	2016	Plasmid	Plasmid	IncI2	Consensus	Consensus	High	IncI2	0	0	1	1	0	0	0	0	0	0	0	0	0	0	0	0	0	0	0	0	0	0	0	0	0	0	0	0	0	0	0	0	0	0
GCA_019351395.1	China	CN	Asia	Swine	Use	877	ST 86 Cplx	2010	Plasmid	Plasmid	IncHI2	Consensus	Consensus	High	IncHI2	0	0	19	1	0	0	1	1	0	1	1	0	1	0	0	0	0	1	0	0	0	0	0	0	1	0	1	0	0	0	1	1	1	1
GCA_019351295.1	China	CN	Asia	Swine	Use	101	ST 101 Cplx	2012	Plasmid	Plasmid	IncHI2	Consensus	Consensus	High	IncHI2	0	0	14	1	0	0	0	1	0	0	1	0	0	0	0	0	0	0	0	0	0	0	0	0	1	0	1	0	0	0	1	1	0	0
GCA_019351255.1	China	CN	Asia	Swine	Use	877	ST 86 Cplx	2010	Plasmid	Plasmid	Other	Consensus	Consensus	High	p0111	1	1	7	1	0	0	1	0	0	0	0	1	1	1	0	0	0	0	0	0	0	0	0	0	1	0	0	0	0	0	0	0	1	0
GCA_019351215.1	China	CN	Asia	Swine	Use	5702	-	2013	Plasmid	Plasmid	Other	PV1	PV1	Low	p0111	1	1	1	1	0	0	0	0	0	0	0	0	0	0	0	0	0	0	0	0	0	0	0	0	0	0	0	0	0	0	0	0	0	0
GCA_019351155.1	China	CN	Asia	Swine	Use	101	ST 101 Cplx	2016	Plasmid	Plasmid	Other	Consensus	Consensus	High	IncHI1	0	0	5	1	0	0	1	0	0	0	0	0	1	0	0	0	0	0	0	0	0	0	0	0	0	0	0	0	0	0	0	0	0	0
GCA_019351115.1	China	CN	Asia	Swine	Use	101	ST 101 Cplx	2012	Plasmid	Plasmid	IncI2	Consensus	Consensus	High	IncI2	1	1	1	1	0	0	0	0	0	0	0	0	0	0	0	0	0	0	0	0	0	0	0	0	0	0	0	0	0	0	0	0	0	0
GCA_019351095.1	China	CN	Asia	Swine	Use	58	ST 155 Cplx	2012	Plasmid	Plasmid	IncHI2	Consensus	Consensus	High	IncHI2	1	1	21	1	0	1	1	1	0	1	1	0	1	0	0	0	0	1	0	0	0	0	1	0	1	0	1	0	1	0	1	0	1	1
GCA_019350995.1	Kuwait	KW	Asia	Human	Use	101	ST 101 Cplx	2016	Plasmid	Plasmid	IncI2	SDV1	SDV1	Low	IncI2	0	0	1	1	0	0	0	0	0	0	0	0	0	0	0	0	0	0	0	0	0	0	0	0	0	0	0	0	0	0	0	0	0	0
GCA_019328065.2	Netherlands	NL	Europe	Human	Ban	29	ST29 Cplx	2018		Plasmid	IncX4	SNP4	SNP4	Low	IncX4	0	0	1	1	0	0	0	0	0	0	0	0	0	0	0	0	0	0	0	0	0	0	0	0	0	0	0	0	0	0	0	0	0	0
GCA_019328065.1	Netherlands	NL	Europe	Human	Ban	1494	-	2018	Two plasmids	Plasmid	Other	SNP4	SNP4	Low	ND	0	0	1	1	0	0	0	0	0	0	0	0	0	0	0	0	0	0	0	0	0	0	0	0	0	0	0	0	0	0	0	0	0	0
GCA_019327625.1	Netherlands	NL	Europe	Human	Ban	29	ST29 Cplx	2017	Plasmid	Plasmid	IncX4	SNP4	SNP4	Low	IncX4	0	0	1	1	0	0	0	0	0	0	0	0	0	0	0	0	0	0	0	0	0	0	0	0	0	0	0	0	0	0	0	0	0	0
GCA_019327565.1	Netherlands	NL	Europe	Human	Ban	29	ST29 Cplx	2017	Plasmid	Plasmid	IncX4	PV3	PV3	Low	IncX4	0	0	1	1	0	0	0	0	0	0	0	0	0	0	0	0	0	0	0	0	0	0	0	0	0	0	0	0	0	0	0	0	0	0
GCA_019327505.1	Netherlands	NL	Europe	Human	Ban	29	ST29 Cplx	2017	Plasmid	Plasmid	IncI2	SDV1	SDV1	Low	IncI2	0	0	5	1	0	0	0	0	0	0	0	1	0	1	0	0	0	0	0	0	0	0	0	0	0	0	0	0	0	0	0	0	0	1
GCA_019297555.1	China	CN	Asia	Human	Use	29	ST29 Cplx	2015	Plasmid	Plasmid	IncI2	SNP1	SNP1	Low	IncI2	0	0	1	1	0	0	0	0	0	0	0	0	0	0	0	0	0	0	0	0	0	0	0	0	0	0	0	0	0	0	0	0	0	0
GCA_019297545.1	China	CN	Asia	Human	Use	5229	ST 101 Cplx	2015	Plasmid	Plasmid	Other	Consensus	Consensus	High	p0111	2	1	1	1	0	0	0	0	0	0	0	0	0	0	0	0	0	0	0	0	0	0	0	0	0	0	0	0	0	0	0	0	0	0
GCA_019297525.1	China	CN	Asia	Human	Use	533	-	2015	Plasmid	Plasmid	IncX4	Consensus	Consensus	High	IncX4	0	0	1	1	0	0	0	0	0	0	0	0	0	0	0	0	0	0	0	0	0	0	0	0	0	0	0	0	0	0	0	0	0	0
GCA_019297505.1	China	CN	Asia	Human	Use	9159	-	2015	Chromosome	Chromosome	NA	NA	NA		NA	NA	NA	NA	NA	NA	NA	NA	NA	NA	NA	NA	NA	NA	NA	NA	NA	NA	NA	NA	NA	NA	NA	NA	NA	NA	NA	NA	NA	NA	NA	NA	NA	NA	NA
GCA_019297485.1	China	CN	Asia	Human	Use	10	ST10 Cplx	2015	Plasmid	Plasmid	IncHI2	PV1	PV1	Low	IncHI2	0	0	15	1	0	1	0	1	0	1	1	0	0	0	0	0	0	0	0	1	0	0	1	0	1	0	1	0	0	0	0	0	0	1
GCA_019297465.1	China	CN	Asia	Human	Use	542	-	2014	Plasmid	Plasmid	Other	Consensus	Consensus	High	p0111	2	1	1	1	0	0	0	0	0	0	0	0	0	0	0	0	0	0	0	0	0	0	0	0	0	0	0	0	0	0	0	0	0	0
GCA_019297445.1	China	CN	Asia	Human	Use	10	ST10 Cplx	2015	Plasmid	Plasmid	IncI2	Consensus	Consensus	High	IncI2	2	1	2	1	0	0	0	0	0	0	0	0	0	0	0	0	1	0	0	0	0	0	0	0	0	0	0	0	0	0	0	0	0	0
GCA_019297415.1	China	CN	Asia	Human	Use	542	-	2015	Chromosome	Chromosome	NA	NA	NA		NA	NA	NA	NA	NA	NA	NA	NA	NA	NA	NA	NA	NA	NA	NA	NA	NA	NA	NA	NA	NA	NA	NA	NA	NA	NA	NA	NA	NA	NA	NA	NA	NA	NA	NA
GCA_019297395.1	China	CN	Asia	Human	Use	10	ST10 Cplx	2014	Plasmid	Plasmid	Other	Consensus	Consensus	High	p0111	2	1	1	1	0	0	0	0	0	0	0	0	0	0	0	0	0	0	0	0	0	0	0	0	0	0	0	0	0	0	0	0	0	0
GCA_019297385.1	China	CN	Asia	Human	Use	10	ST10 Cplx	2015	Chromosome	Chromosome	NA	NA	NA		NA	NA	NA	NA	NA	NA	NA	NA	NA	NA	NA	NA	NA	NA	NA	NA	NA	NA	NA	NA	NA	NA	NA	NA	NA	NA	NA	NA	NA	NA	NA	NA	NA	NA	NA
GCA_019297365.1	China	CN	Asia	Human	Use	10	ST10 Cplx	2015	Chromosome	Chromosome	NA	NA	NA		NA	NA	NA	NA	NA	NA	NA	NA	NA	NA	NA	NA	NA	NA	NA	NA	NA	NA	NA	NA	NA	NA	NA	NA	NA	NA	NA	NA	NA	NA	NA	NA	NA	NA	NA
GCA_019297335.1	China	CN	Asia	Human	Use	10	ST10 Cplx	2015	Chromosome	Chromosome	NA	NA	NA		NA	NA	NA	NA	NA	NA	NA	NA	NA	NA	NA	NA	NA	NA	NA	NA	NA	NA	NA	NA	NA	NA	NA	NA	NA	NA	NA	NA	NA	NA	NA	NA	NA	NA	NA
GCA_019297305.2	China	CN	Asia	Human	Use	10	ST10 Cplx	2015	Two plasmids	Plasmid	IncI2	SDV3	Other	High	IncI2	1	1	1	1	0	0	0	0	0	0	0	0	0	0	0	0	0	0	0	0	0	0	0	0	0	0	0	0	0	0	0	0	0	0
GCA_019297305.1	China	CN	Asia	Human	Use	10	ST10 Cplx	2015		Plasmid	Other	Consensus	Consensus	High	IncFIB(AP001918)	1	1	3	1	0	0	0	0	0	0	0	0	0	0	0	0	0	0	0	1	0	0	0	0	0	0	0	0	0	0	0	0	0	0
GCA_019297265.1	China	CN	Asia	Human	Use	10	ST10 Cplx	2015	Chromosome	Chromosome	NA	NA	NA		NA	NA	NA	NA	NA	NA	NA	NA	NA	NA	NA	NA	NA	NA	NA	NA	NA	NA	NA	NA	NA	NA	NA	NA	NA	NA	NA	NA	NA	NA	NA	NA	NA	NA	NA
GCA_019295095.1	Turkey	TR	Europe	Chicken	Ban	10	ST10 Cplx	2018	Chromosome	Chromosome	NA	NA	NA		NA	NA	NA	NA	NA	NA	NA	NA	NA	NA	NA	NA	NA	NA	NA	NA	NA	NA	NA	NA	NA	NA	NA	NA	NA	NA	NA	NA	NA	NA	NA	NA	NA	NA	NA
GCA_019295035.1	Turkey	TR	Europe	Chicken	Ban	10	ST10 Cplx	2018	Plasmid	Plasmid	IncHI2	Consensus	Consensus	High	IncHI2	1	1	9	1	0	0	0	1	1	0	1	0	0	0	0	0	0	0	0	0	0	0	1	0	0	1	0	0	0	0	0	0	0	0
GCA_019295025.1	Turkey	TR	Europe	Chicken	Ban	10	ST10 Cplx	2018	Plasmid	Plasmid	IncHI2	Consensus	Consensus	High	IncHI2	0	0	5	1	0	0	0	0	0	0	1	0	0	0	0	0	0	0	0	1	0	0	0	0	0	0	0	0	0	0	0	0	1	0
GCA_019217125.1	Australia	AU	Oceania	Human	Ban	716	-	2019	Plasmid	Plasmid	Other	Consensus	Consensus	High	ND	0	0	21	1	1	0	0	1	1	1	1	1	0	1	0	0	0	0	0	1	0	0	1	0	1	1	1	0	1	0	0	0	1	1
GCA_019202675.1	Brazil	BR	South America	Human	Ban	744	-	2017	Plasmid	Plasmid	IncX4	Consensus	Consensus	High	IncX4	0	0	1	1	0	0	0	0	0	0	0	0	0	0	0	0	0	0	0	0	0	0	0	0	0	0	0	0	0	0	0	0	0	0
GCA_019202655.1	Brazil	BR	South America	Human	Ban	218	ST10 Cplx	2017	Plasmid	Plasmid	IncX4	Consensus	Consensus	High	IncX4	0	0	4	1	0	0	0	0	0	0	0	0	0	0	0	0	0	0	0	1	0	0	0	0	0	0	1	0	0	0	0	0	0	0
GCA_019202235.1	Brazil	BR	South America	Human	Ban	218	ST10 Cplx	2017	Plasmid	Plasmid	IncX4	SDV4	Other	Low	IncX4	0	0	1	1	0	0	0	0	0	0	0	0	0	0	0	0	0	0	0	0	0	0	0	0	0	0	0	0	0	0	0	0	0	0
GCA_019201785.1	Brazil	BR	South America	Human	Ban	10	ST10 Cplx	2017	Plasmid	Plasmid	IncX4	Consensus	Consensus	High	IncX4	0	0	1	1	0	0	0	0	0	0	0	0	0	0	0	0	0	0	0	0	0	0	0	0	0	0	0	0	0	0	0	0	0	0
GCA_019201765.1	Brazil	BR	South America	Human	Ban	3628	-	2017	Plasmid	Plasmid	IncX4	SNP7	Other	High	IncX4	0	0	1	1	0	0	0	0	0	0	0	0	0	0	0	0	0	0	0	0	0	0	0	0	0	0	0	0	0	0	0	0	0	0
GCA_019180155.1	France	FR	Europe	Swine	Use	3628	-	2015	Plasmid	Plasmid	IncHI2	Consensus	Consensus	High	IncHI2	0	0	10	1	0	0	0	1	0	0	0	1	0	1	0	0	0	0	0	1	0	1	1	0	0	0	0	0	0	0	0	0	1	0
GCA_019180115.1	France	FR	Europe	Swine	Use	165	ST 165 Cplx	2014	Plasmid	Plasmid	IncHI2	Other	Other	High	IncHI2	0	0	12	1	0	0	1	1	0	0	0	1	1	1	0	0	0	0	0	0	0	1	1	0	0	0	1	0	0	0	0	0	1	0
GCA_019180055.1	France	FR	Europe	Swine	Use	218	ST10 Cplx	2015	Chromosome	Chromosome	NA	NA	NA		NA	NA	NA	NA	NA	NA	NA	NA	NA	NA	NA	NA	NA	NA	NA	NA	NA	NA	NA	NA	NA	NA	NA	NA	NA	NA	NA	NA	NA	NA	NA	NA	NA	NA	NA
GCA_019164915.1	France	FR	Europe	Swine	Use	34	ST10 Cplx	2015	Plasmid	Plasmid	IncHI2	Consensus	Consensus	High	IncHI2	0	0	11	1	0	0	1	0	0	0	1	1	1	1	0	0	0	0	1	0	0	0	0	1	0	0	0	0	0	0	0	0	1	0
GCA_019164315.1	France	FR	Europe	Swine	Use	34	ST10 Cplx	2013	Plasmid	Plasmid	IncX4	Consensus	Consensus	High	IncX4	0	0	1	1	0	0	0	0	0	0	0	0	0	0	0	0	0	0	0	0	0	0	0	0	0	0	0	0	0	0	0	0	0	0
GCA_019054135.1	China	CN	Asia	Human	Ban	34	ST10 Cplx	2019	Plasmid	Plasmid	IncI2	PV1	PV1	Low	IncI2	0	0	2	1	0	0	0	0	0	0	0	0	0	0	0	0	0	0	0	0	0	0	0	0	0	0	0	0	0	0	0	0	0	0
GCA_019054115.1	China	CN	Asia	Human	Ban	10	ST10 Cplx	2019	Plasmid	Plasmid	IncX4	PV3	PV3	Low	IncX4	0	0	1	1	0	0	0	0	0	0	0	0	0	0	0	0	0	0	0	0	0	0	0	0	0	0	0	0	0	0	0	0	0	0
GCA_019054085.1	China	CN	Asia	Human	Ban	3057	-	2019	Plasmid	Plasmid	IncX4	PV3	PV3	Low	IncX4	0	0	1	1	0	0	0	0	0	0	0	0	0	0	0	0	0	0	0	0	0	0	0	0	0	0	0	0	0	0	0	0	0	0
GCA_019019515.1	Netherlands	NL	Europe	Chicken	Use	38	ST38 Cplx	2015	Plasmid	Plasmid	IncHI2	Consensus	Consensus	High	IncHI2	0	0	8	1	0	0	0	0	0	1	1	0	0	0	0	0	0	0	0	1	0	0	0	1	0	0	0	0	0	1	0	0	1	0
GCA_019019505.1	Netherlands	NL	Europe	Chicken	Use	29	ST29 Cplx	2015	Plasmid	Plasmid	IncX4	Consensus	Consensus	High	IncX4	0	0	2	1	0	0	0	0	0	0	0	0	0	0	0	0	0	0	0	0	0	0	0	1	0	0	0	0	0	0	0	0	0	0
GCA_019013405.1	Netherlands	NL	Europe	Chicken	Use	29	ST29 Cplx	2015	Plasmid	Plasmid	IncX4	Consensus	Consensus	High	IncX4	0	0	2	1	0	0	0	0	0	0	0	0	0	0	0	0	0	0	0	0	0	0	0	0	0	0	0	0	0	0	0	0	0	0
GCA_019012725.2	Netherlands	NL	Europe	Chicken	Use	10	ST10 Cplx	2015		Plasmid	Other	Consensus	Consensus	High	ND	0	0	8	1	0	0	0	0	0	1	0	0	0	0	0	0	0	0	0	1	0	1	0	1	0	0	0	0	0	1	0	0	1	0
GCA_019012725.1	Netherlands	NL	Europe	Chicken	Use	10	ST10 Cplx	2015	Two plasmids	Plasmid	Other	Consensus	Consensus	High	p0111	0	0	1	1	0	0	0	0	0	1	0	0	0	0	0	0	0	0	0	1	0	1	0	1	0	0	0	0	0	1	0	0	1	0
GCA_019012405.1	Netherlands	NL	Europe	Chicken	Use	10	ST10 Cplx	2015	Plasmid	Plasmid	IncHI2	Consensus	Consensus	High	IncHI2	0	0	8	1	0	0	0	0	0	1	0	1	0	1	0	0	0	0	0	1	0	0	0	1	0	0	0	0	0	0	0	0	1	0
GCA_019012365.1	Netherlands	NL	Europe	Chicken	Use	10	ST10 Cplx	2015	Plasmid	Plasmid	IncX4	Consensus	Consensus	High	IncX4	0	0	1	1	0	0	0	0	0	0	0	0	0	0	0	0	0	0	0	0	0	0	0	0	0	0	0	0	0	0	0	0	0	0
GCA_019012345.1	Netherlands	NL	Europe	Chicken	Use	10	ST10 Cplx	2015	Plasmid	Plasmid	IncHI2	Consensus	Consensus	High	IncHI2	0	0	6	1	0	0	0	1	0	0	0	0	0	0	0	0	0	0	0	1	0	0	1	1	0	0	0	0	0	0	0	0	0	0
GCA_019012325.2	Netherlands	NL	Europe	Chicken	Use	10	ST10 Cplx	2015	Two plasmids	Plasmid	IncHI2	Consensus	Consensus	High	IncHI2	1	1	7	1	0	0	0	0	0	0	2	0	0	0	0	0	0	0	0	1	0	0	0	0	0	0	0	0	0	0	0	0	1	0
GCA_019012325.1	Netherlands	NL	Europe	Chicken	Use	10	ST10 Cplx	2015		Plasmid	Other	Consensus	Consensus	High	p0111	0	0	1	1	0	0	0	0	0	0	2	0	0	0	0	0	0	0	0	1	0	0	0	0	0	0	0	0	0	0	0	0	1	0
GCA_019012305.1	Netherlands	NL	Europe	Chicken	Use	410	ST 23 Cplx	2015	Plasmid	Plasmid	IncX4	Consensus	Consensus	High	IncX4	0	0	2	1	0	0	0	0	0	0	0	0	0	0	0	0	0	0	0	1	0	0	0	0	0	0	0	0	0	0	0	0	0	0
GCA_019012285.1	Netherlands	NL	Europe	Chicken	Use	410	ST 23 Cplx	2015	Plasmid	Plasmid	IncX4	Consensus	Consensus	High	IncX4	0	0	1	1	0	0	0	0	0	0	0	0	0	0	0	0	0	0	0	0	0	0	0	0	0	0	0	0	0	0	0	0	0	0
GCA_019012245.1	Netherlands	NL	Europe	Chicken	Use	354	ST 354 Cplx	2015	Plasmid	Plasmid	IncHI2	Consensus	Consensus	High	IncHI2	0	0	11	1	0	0	0	1	0	0	1	1	0	1	1	0	0	0	0	0	0	1	1	0	0	0	0	0	0	0	0	0	1	0
GCA_019012145.1	Netherlands	NL	Europe	Chicken	Use	101	ST 101 Cplx	2015	Plasmid	Plasmid	IncX4	Consensus	Consensus	High	IncX4	0	0	2	1	0	0	0	0	0	0	0	0	0	0	0	0	0	0	0	1	0	0	0	0	0	0	0	0	0	0	0	0	0	0
GCA_019012125.1	Netherlands	NL	Europe	Chicken	Use	7973	-	2015	Plasmid	Plasmid	IncX4	Consensus	Consensus	High	IncX4	0	0	1	1	0	0	0	0	0	0	0	0	0	0	0	0	0	0	0	0	0	0	0	0	0	0	0	0	0	0	0	0	0	0
GCA_019012105.1	Netherlands	NL	Europe	Chicken	Use	3941	-	2015	Plasmid	Plasmid	IncX4	Consensus	Consensus	High	IncX4	0	0	2	1	0	0	0	0	0	0	0	0	0	0	0	0	0	0	0	0	0	0	0	0	0	0	0	0	0	0	0	0	0	0
GCA_019012085.1	Netherlands	NL	Europe	Chicken	Use	34	ST10 Cplx	2015	Plasmid	Plasmid	IncHI2	Consensus	Consensus	High	IncHI2	0	0	10	1	0	0	1	1	0	0	1	0	0	0	0	0	0	0	0	0	0	0	1	0	0	0	0	0	0	0	0	0	0	0
GCA_019012065.1	Netherlands	NL	Europe	Chicken	Use	165	ST 165 Cplx	2015	Plasmid	Plasmid	IncHI2	Consensus	Consensus	High	IncHI2	0	0	9	1	0	0	0	1	0	0	1	0	0	0	0	0	0	0	0	0	0	0	1	0	0	0	0	0	0	0	0	0	0	0
GCA_019012045.1	Netherlands	NL	Europe	Chicken	Use	7111	-	2015	Plasmid/Chromosome	Plasmid/Chromosome	Other	Consensus	Consensus	High	IncB/O/K/Z	1	1	1	1	0	0	0	0	0	0	0	0	0	0	0	0	0	0	0	0	0	0	0	0	0	0	0	0	0	0	0	0	0	0
GCA_019012025.1	Netherlands	NL	Europe	Chicken	Use	10	ST10 Cplx	2015	Plasmid	Plasmid	IncHI2	Consensus	Consensus	High	IncHI2	0	0	9	1	0	0	0	1	0	0	1	0	0	0	0	0	0	0	0	0	0	0	1	0	0	0	0	0	0	0	0	0	0	0
GCA_019012005.1	Netherlands	NL	Europe	Chicken	Use	1716	-	2015	Plasmid	Plasmid	IncX4	Consensus	Consensus	High	IncX4	0	0	1	1	0	0	0	0	0	0	0	0	0	0	0	0	0	0	0	0	0	0	0	0	0	0	0	0	0	0	0	0	0	0
GCA_019011985.1	Netherlands	NL	Europe	Chicken	Use	165	ST 165 Cplx	2015	Plasmid	Plasmid	IncX4	Consensus	Consensus	High	IncX4	0	0	3	1	0	0	0	0	0	0	1	0	0	0	0	0	0	0	0	1	0	0	0	0	0	0	0	0	0	0	0	0	0	0
GCA_019011965.1	Netherlands	NL	Europe	Chicken	Use	165	ST 165 Cplx	2015	Plasmid	Plasmid	IncX4	Consensus	Consensus	High	IncX4	0	0	1	1	0	0	0	0	0	0	0	0	0	0	0	0	0	0	0	0	0	0	0	0	0	0	0	0	0	0	0	0	0	0
GCA_019011945.1	Netherlands	NL	Europe	Chicken	Use	10	ST10 Cplx	2015	Plasmid	Plasmid	IncHI2	Consensus	Consensus	High	IncHI2	1	1	12	1	0	0	0	1	0	0	0	2	0	1	0	0	0	0	0	1	0	0	1	0	0	0	0	0	0	0	0	0	1	1
GCA_019011925.1	Netherlands	NL	Europe	Chicken	Use	3014	-	2015	Plasmid	Plasmid	IncHI2	Consensus	Consensus	High	IncHI2	0	0	9	1	0	0	0	1	0	0	1	0	0	0	0	0	0	0	0	0	0	0	1	0	0	0	0	0	0	0	0	0	0	0
GCA_019011865.1	Netherlands	NL	Europe	Chicken	Use	34	ST10 Cplx	2015	Plasmid	Plasmid	IncX4	Consensus	Consensus	High	IncX4	0	0	1	1	0	0	0	0	0	0	0	0	0	0	0	0	0	0	0	0	0	0	0	0	0	0	0	0	0	0	0	0	0	0
GCA_019011845.1	Netherlands	NL	Europe	Chicken	Use	405	ST 405 Cplx	2015	Plasmid	Plasmid	Other	Consensus	Consensus	High	IncB/O/K/Z	1	1	4	1	0	0	0	0	0	0	0	0	0	0	0	0	0	0	0	1	0	0	0	0	0	0	0	0	0	0	0	0	0	1
GCA_019011825.1	Netherlands	NL	Europe	Chicken	Use	156	ST 156 Cplx	2015	Plasmid	Plasmid	IncX4	Consensus	Consensus	High	IncX4	0	0	1	1	0	0	0	0	0	0	0	0	0	0	0	0	0	0	0	0	0	0	0	0	0	0	0	0	0	0	0	0	0	0
GCA_019011805.1	Netherlands	NL	Europe	Chicken	Use	5259	-	2015	Plasmid/Chromosome	Plasmid/Chromosome	IncHI2	Consensus	Consensus	High	IncHI2	0	0	11	1	0	0	0	0	0	1	1	2	0	1	0	0	0	0	0	0	0	0	0	1	0	0	0	0	0	0	0	0	1	1
GCA_019011785.1	Netherlands	NL	Europe	Chicken	Use	46	ST46 Cplx	2015	Plasmid	Plasmid	IncX4	Consensus	Consensus	High	IncX4	0	0	1	1	0	0	0	0	0	0	0	0	0	0	0	0	0	0	0	0	0	0	0	0	0	0	0	0	0	0	0	0	0	0
GCA_019011725.1	Netherlands	NL	Europe	Chicken	Use	165	ST 165 Cplx	2015	Plasmid	Plasmid	IncX4	Consensus	Consensus	High	IncX4	0	0	1	1	0	0	0	0	0	0	0	0	0	0	0	0	0	0	0	0	0	0	0	0	0	0	0	0	0	0	0	0	0	0
GCA_019011625.1	Netherlands	NL	Europe	Chicken	Use	405	ST 405 Cplx	2015	Plasmid	Plasmid	IncX4	Consensus	Consensus	High	IncX4	0	0	1	1	0	0	0	0	0	0	0	0	0	0	0	0	0	0	0	0	0	0	0	0	0	0	0	0	0	0	0	0	0	0
GCA_019011605.1	Netherlands	NL	Europe	Chicken	Use	165	ST 165 Cplx	2015	Plasmid	Plasmid	IncX4	Consensus	Consensus	High	IncX4	0	0	1	1	0	0	0	0	0	0	0	0	0	0	0	0	0	0	0	0	0	0	0	0	0	0	0	0	0	0	0	0	0	0
GCA_019011585.1	Netherlands	NL	Europe	Chicken	Use	165	ST 165 Cplx	2015	Plasmid	Plasmid	IncX4	Consensus	Consensus	High	IncX4	0	0	3	1	0	0	0	0	0	0	0	0	0	0	0	0	0	0	0	1	0	0	0	0	0	0	0	0	0	0	0	0	0	0
GCA_019003245.1	Romania	RO	Europe	Chicken	Use	405	ST 405 Cplx	2016	Plasmid/Chromosome	Plasmid/Chromosome	IncHI2	Consensus	Consensus	High	IncHI2	0	0	7	1	0	0	0	0	0	0	0	1	0	1	0	0	0	0	0	1	0	0	0	0	0	0	1	0	0	0	0	0	0	1
GCA_019002925.1	Germany	DE	Europe	Chicken	Use	405	ST 405 Cplx	2016	Plasmid	Plasmid	IncX4	Consensus	Consensus	High	IncX4	0	0	1	1	0	0	0	0	0	0	0	0	0	0	0	0	0	0	0	0	0	0	0	0	0	0	0	0	0	0	0	0	0	0
GCA_019002585.1	Italy	IT	Europe	Chicken	Use	746	-	2016	Plasmid	Plasmid	IncX4	Consensus	Consensus	High	IncX4	0	0	1	1	0	0	0	0	0	0	0	0	0	0	0	0	0	0	0	0	0	0	0	0	0	0	0	0	0	0	0	0	0	0
GCA_019002545.1	Portugal	PT	Europe	Chicken	Use	4981	-	2016	Plasmid	Plasmid	IncX4	SNP25	Other	Low	IncX4	0	0	1	1	0	0	0	0	0	0	0	0	0	0	0	0	0	0	0	0	0	0	0	0	0	0	0	0	0	0	0	0	0	0
GCA_019002285.1	Austria	AT	Europe	Chicken	Use	10	ST10 Cplx	2016	Plasmid	Plasmid	IncHI2	Consensus	Consensus	High	IncHI2	0	0	9	1	0	0	0	1	0	0	0	0	0	0	1	0	0	0	0	0	0	0	1	0	0	0	0	0	0	0	0	0	1	0
GCA_019001865.1	Romania	RO	Europe	Chicken	Use	224	-	2016	Plasmid	Plasmid	IncI2	Consensus	Consensus	High	IncI2	0	0	2	1	0	0	0	0	0	0	0	0	0	0	0	0	0	0	0	1	0	0	0	0	0	0	0	0	0	0	0	0	0	0
GCA_019001845.1	Romania	RO	Europe	Chicken	Use	10	ST10 Cplx	2016	Plasmid	Plasmid	IncX4	Consensus	Consensus	High	IncX4	0	0	1	1	0	0	0	0	0	0	0	0	0	0	0	0	0	0	0	0	0	0	0	0	0	0	0	0	0	0	0	0	0	0
GCA_019001185.1	Italy	IT	Europe	Chicken	Use	10	ST10 Cplx	2016	Plasmid	Plasmid	IncHI2	Consensus	Consensus	High	IncHI2	0	0	14	1	0	0	0	1	0	0	0	1	0	1	1	0	0	0	0	1	0	1	1	0	0	0	0	0	0	0	0	0	1	1
GCA_019001005.1	Romania	RO	Europe	Chicken	Use	191	-	2016	Plasmid	Plasmid	IncX4	Consensus	Consensus	High	IncX4	0	0	1	1	0	0	0	0	0	0	0	0	0	0	0	0	0	0	0	0	0	0	0	0	0	0	0	0	0	0	0	0	0	0
GCA_018590415.2	Australia	AU	Oceania	Human	Ban	191	-	2018		Plasmid	IncHI2	Consensus	Consensus	High	IncHI2	0	0	10	1	0	0	0	0	0	1	0	0	0	0	0	0	0	0	0	1	0	0	0	0	0	0	1	0	1	0	0	0	1	0
GCA_018590415.1	Australia	AU	Oceania	Human	Ban	155	ST 155 Cplx	2018	Two plasmids	Plasmid	IncI2	Consensus	Consensus	High	IncI2	0	0	1	1	0	0	0	0	0	0	0	0	0	0	0	0	0	0	0	0	0	0	0	0	0	0	0	0	0	0	0	0	0	0
GCA_018589725.1	Australia	AU	Oceania	Human	Ban	354	ST 354 Cplx	2018	Plasmid	Plasmid	IncI2	SDV1	SDV1	Low	IncI2	0	0	1	1	0	0	0	0	0	0	0	0	0	0	0	0	0	0	0	0	0	0	0	0	0	0	0	0	0	0	0	0	0	0
GCA_018588525.1	Australia	AU	Oceania	Human	Ban	354	ST 354 Cplx	2018	Plasmid	Plasmid	IncX4	PV3	PV3	Low	IncX4	0	0	1	1	0	0	0	0	0	0	0	0	0	0	0	0	0	0	0	0	0	0	0	0	0	0	0	0	0	0	0	0	0	0
GCA_018567265.1	Spain	ES	Europe	Swine	Use	354	ST 354 Cplx	2015	Plasmid	Plasmid	IncX4	Consensus	Consensus	High	IncX4	0	0	3	1	0	0	0	0	0	0	1	0	0	0	0	0	0	0	0	0	0	0	0	1	0	0	0	0	0	0	0	0	0	0
GCA_018565465.1	Spain	ES	Europe	Swine	Use	354	ST 354 Cplx	2015	Plasmid	Plasmid	IncX4	SNP13	Other	Low	IncX4	0	0	1	1	0	0	0	0	0	0	0	0	0	0	0	0	0	0	0	0	0	0	0	0	0	0	0	0	0	0	0	0	0	0
GCA_018558015.1	Australia	AU	Oceania	Human	Use	354	ST 354 Cplx	2015	Plasmid	Plasmid	IncI2	SDV1	SDV1	Low	IncI2	0	0	2	1	0	0	0	0	0	0	0	0	0	0	0	0	0	0	0	1	0	0	0	0	0	0	0	0	0	0	0	0	0	0
GCA_018415995.1	China	CN	Asia	Swine	Use	354	ST 354 Cplx	2016	Plasmid	Plasmid	IncI2	SNP22	Other	Low	IncI2	0	0	1	1	0	0	0	0	0	0	0	0	0	0	0	0	0	0	0	0	0	0	0	0	0	0	0	0	0	0	0	0	0	0
GCA_018415975.1	China	CN	Asia	Swine	Use	354	ST 354 Cplx	2014	Plasmid	Plasmid	IncHI2	SDV2	SDV2	High	IncHI2	1	1	4	1	0	0	0	0	0	0	1	0	0	0	0	0	0	0	0	0	0	0	0	0	0	0	0	0	0	0	0	0	0	0
GCA_018344015.1	Belgium	BE	Europe	Bovine	Ban	354	ST 354 Cplx	2018	Chromosome	Chromosome	NA	NA	NA		NA	NA	NA	NA	NA	NA	NA	NA	NA	NA	NA	NA	NA	NA	NA	NA	NA	NA	NA	NA	NA	NA	NA	NA	NA	NA	NA	NA	NA	NA	NA	NA	NA	NA	NA
GCA_018337895.1	China	CN	Asia	Swine	Use	354	ST 354 Cplx	2016	Plasmid	Plasmid	IncX4	PV3	PV3	Low	IncX4	0	0	1	1	0	0	0	0	0	0	0	0	0	0	0	0	0	0	0	0	0	0	0	0	0	0	0	0	0	0	0	0	0	0
GCA_018337835.1	China	CN	Asia	Human	Use	354	ST 354 Cplx	2016	Chromosome	Chromosome	NA	NA	NA		NA	NA	NA	NA	NA	NA	NA	NA	NA	NA	NA	NA	NA	NA	NA	NA	NA	NA	NA	NA	NA	NA	NA	NA	NA	NA	NA	NA	NA	NA	NA	NA	NA	NA	NA
GCA_018337795.1	China	CN	Asia	Human	Use	5229	ST 101 Cplx	2016	Plasmid/Chromosome	Plasmid/Chromosome	IncHI2	Consensus	Consensus	High	IncHI2	1	1	14	1	0	1	0	1	0	0	1	0	0	1	0	0	0	0	0	1	0	0	0	0	1	0	1	0	1	0	1	1	0	0
GCA_018337755.1	China	CN	Asia	Human	Use	5229	ST 101 Cplx	2016	Chromosome	Chromosome	NA	NA	NA		NA	NA	NA	NA	NA	NA	NA	NA	NA	NA	NA	NA	NA	NA	NA	NA	NA	NA	NA	NA	NA	NA	NA	NA	NA	NA	NA	NA	NA	NA	NA	NA	NA	NA	NA
GCA_018337455.1	China	CN	Asia	Human	Use	5229	ST 101 Cplx	2016	Chromosome	Chromosome	NA	NA	NA		NA	NA	NA	NA	NA	NA	NA	NA	NA	NA	NA	NA	NA	NA	NA	NA	NA	NA	NA	NA	NA	NA	NA	NA	NA	NA	NA	NA	NA	NA	NA	NA	NA	NA	NA
GCA_018337435.1	China	CN	Asia	Human	Use	354	ST 354 Cplx	2016	Chromosome	Chromosome	NA	NA	NA		NA	NA	NA	NA	NA	NA	NA	NA	NA	NA	NA	NA	NA	NA	NA	NA	NA	NA	NA	NA	NA	NA	NA	NA	NA	NA	NA	NA	NA	NA	NA	NA	NA	NA	NA
GCA_018337355.1	China	CN	Asia	Human	Use	101	ST 101 Cplx	2016	Chromosome	Chromosome	NA	NA	NA		NA	NA	NA	NA	NA	NA	NA	NA	NA	NA	NA	NA	NA	NA	NA	NA	NA	NA	NA	NA	NA	NA	NA	NA	NA	NA	NA	NA	NA	NA	NA	NA	NA	NA	NA
GCA_018337335.1	China	CN	Asia	Human	Ban	101	ST 101 Cplx	2017	Chromosome	Chromosome	NA	NA	NA		NA	NA	NA	NA	NA	NA	NA	NA	NA	NA	NA	NA	NA	NA	NA	NA	NA	NA	NA	NA	NA	NA	NA	NA	NA	NA	NA	NA	NA	NA	NA	NA	NA	NA	NA
GCA_018337275.1	China	CN	Asia	Human	Ban	101	ST 101 Cplx	2017	Plasmid	Plasmid	Other	SDV2	SDV2	High	p0111	2	1	1	1	0	0	0	0	0	0	0	0	0	0	0	0	0	0	0	0	0	0	0	0	0	0	0	0	0	0	0	0	0	0
GCA_018321645.1	Japan	JP	Asia	Human	Use	5229	ST 101 Cplx	2015	Plasmid	Plasmid	IncI2	SDV1	SDV1	Low	IncI2	0	0	1	1	0	0	0	0	0	0	0	0	0	0	0	0	0	0	0	0	0	0	0	0	0	0	0	0	0	0	0	0	0	0
GCA_018295485.1	China	CN	Asia	Human	Use	354	ST 354 Cplx	2012	Plasmid	Plasmid	IncI2	Consensus	Consensus	High	IncI2	0	0	1	1	0	0	0	0	0	0	0	0	0	0	0	0	0	0	0	0	0	0	0	0	0	0	0	0	0	0	0	0	0	0
GCA_018295345.1	China	CN	Asia	Human	Use	155	ST 155 Cplx	2012	Plasmid	Plasmid	Other	SDV1	SDV1	Low	p0111	1	1	7	1	0	0	0	0	0	1	0	0	0	0	0	0	0	0	0	0	0	0	0	1	0	0	1	0	1	0	1	1	0	0
GCA_018295305.1	China	CN	Asia	Human	Use	354	ST 354 Cplx	2012	Plasmid	Plasmid	IncI2	PV1	PV1	Low	IncI2	0	0	3	1	0	0	0	0	0	0	0	0	0	0	0	0	0	0	0	1	0	0	0	0	0	0	0	0	0	0	0	0	0	0
GCA_018295285.1	China	CN	Asia	Human	Use	354	ST 354 Cplx	2012	Plasmid	Plasmid	IncI2	PV1	PV1	Low	IncI2	0	0	2	1	0	0	0	0	0	0	0	0	0	0	0	0	0	0	0	0	0	0	0	0	0	0	0	0	0	0	0	0	0	0
GCA_018295265.1	China	CN	Asia	Human	Use	354	ST 354 Cplx	2012	Plasmid	Plasmid	IncI2	PV1	PV1	Low	IncI2	0	0	2	1	0	0	0	0	0	0	0	0	0	0	0	1	0	0	0	0	0	0	0	0	0	0	0	0	0	0	0	0	0	0
GCA_018295245.1	China	CN	Asia	Human	Use	354	ST 354 Cplx	2012	Plasmid	Plasmid	IncI2	SNP2	SNP2	High	IncI2	1	1	2	1	0	0	0	0	0	0	0	0	0	0	0	0	1	0	0	0	0	0	0	0	0	0	0	0	0	0	0	0	0	0
GCA_018295225.1	China	CN	Asia	Human	Use	354	ST 354 Cplx	2012	Plasmid/Chromosome	Plasmid/Chromosome	IncHI2	Consensus	Consensus	High	IncHI2	0	0	13	1	0	0	0	1	0	0	1	0	0	0	0	0	0	0	0	0	0	0	1	0	1	0	1	0	0	0	1	1	1	0
GCA_018295195.1	China	CN	Asia	Human	Use	354	ST 354 Cplx	2012	Plasmid	Plasmid	IncHI2	Consensus	Consensus	High	IncHI2	2	1	23	1	0	0	0	1	0	1	1	0	1	0	0	0	0	1	0	0	0	0	1	0	1	0	1	0	0	0	1	1	1	1
GCA_018295185.1	China	CN	Asia	Human	Use	354	ST 354 Cplx	2012	Plasmid	Plasmid	IncHI2	Consensus	Consensus	High	IncHI2	0	0	21	1	0	0	0	1	0	1	1	0	0	0	0	0	0	1	0	0	0	0	1	0	1	0	1	0	0	0	1	1	1	0
GCA_018295165.1	China	CN	Asia	Human	Use	354	ST 354 Cplx	2012	Plasmid	Plasmid	IncHI2	Consensus	Consensus	High	IncHI2	0	0	21	1	0	0	0	1	0	1	0	1	0	1	0	0	0	0	0	1	0	0	1	0	1	0	1	0	1	0	1	1	0	1
GCA_018295145.1	China	CN	Asia	Human	Use	354	ST 354 Cplx	2012	Plasmid	Plasmid	IncX4	PV3	PV3	Low	IncX4	0	0	3	1	0	0	0	0	0	0	1	0	0	0	0	0	0	0	0	0	0	0	0	0	0	0	1	0	0	0	0	0	0	0
GCA_018295125.1	China	CN	Asia	Human	Use	354	ST 354 Cplx	2012	Plasmid	Plasmid	IncI2	SNP1	SNP1	Low	IncI2	0	0	4	1	0	0	0	0	0	1	0	0	0	0	0	0	1	0	0	1	0	0	0	0	0	0	0	0	0	0	0	0	0	0
GCA_018295105.1	China	CN	Asia	Human	Use	5229	ST 101 Cplx	2012	Plasmid	Plasmid	IncX4	Consensus	Consensus	High	IncX4	0	0	1	1	0	0	0	0	0	0	0	0	0	0	0	0	0	0	0	0	0	0	0	0	0	0	0	0	0	0	0	0	0	0
GCA_018295085.1	China	CN	Asia	Human	Use	101	ST 101 Cplx	2012	Plasmid	Plasmid	IncI2	PV1	PV1	Low	IncI2	0	0	2	1	0	0	0	0	0	0	0	0	0	0	0	0	0	0	0	1	0	0	0	0	0	0	0	0	0	0	0	0	0	0
GCA_018295065.1	China	CN	Asia	Human	Use	5229	ST 101 Cplx	2012	Plasmid	Plasmid	IncI2	Other	Other	High	IncI2	0	0	3	1	0	0	0	0	0	0	0	0	0	0	0	0	1	0	0	1	0	0	0	0	0	0	0	0	0	0	0	0	0	0
GCA_018295045.1	China	CN	Asia	Human	Use	5229	ST 101 Cplx	2012	Plasmid	Plasmid	IncI2	SNP1	SNP1	Low	IncI2	0	0	1	1	0	0	0	0	0	0	0	0	0	0	0	0	0	0	0	0	0	0	0	0	0	0	0	0	0	0	0	0	0	0
GCA_018295025.1	China	CN	Asia	Human	Use	354	ST 354 Cplx	2012	Plasmid	Plasmid	IncHI2	Consensus	Consensus	High	IncHI2	1	1	17	1	0	0	0	1	0	1	1	0	1	0	0	0	0	0	0	0	0	0	1	0	1	0	1	0	0	0	0	1	1	1
GCA_018295005.1	China	CN	Asia	Human	Use	5229	ST 101 Cplx	2012	Plasmid	Plasmid	IncI2	SNP1	SNP1	Low	IncI2	0	0	2	1	0	0	0	0	0	0	0	0	0	0	0	0	1	0	0	0	0	0	0	0	0	0	0	0	0	0	0	0	0	0
GCA_018294985.2	China	CN	Asia	Human	Use	101	ST 101 Cplx	2012	Two plasmids	Plasmid	Other	SNP1	SNP1	Low	ND	0	0	1	1	0	0	0	0	0	0	0	0	0	0	0	0	0	0	0	0	0	0	0	0	0	0	0	0	0	0	0	0	0	0
GCA_018294985.1	China	CN	Asia	Human	Use	101	ST 101 Cplx	2012		Plasmid	IncHI2	SNP1	SNP1	Low	IncHI2	0	0	23	1	0	0	0	0	0	1	0	1	1	1	0	0	0	1	0	1	0	0	0	1	0	0	1	0	1	0	1	1	1	1
GCA_018294965.2	China	CN	Asia	Human	Use	1196	-	2012		Plasmid	IncHI2	Consensus	Consensus	High	IncHI2	0	0	23	1	0	0	0	1	0	1	1	1	0	1	0	0	0	0	0	1	0	0	1	0	1	0	1	0	1	0	1	1	1	0
GCA_018294965.1	China	CN	Asia	Human	Use	648	ST 648 Cplx	2012	Two plasmids	Plasmid	Other	Consensus	Consensus	High	p0111	0	0	4	1	0	0	0	0	0	0	1	1	0	1	0	0	0	0	0	0	0	0	0	0	0	0	0	0	0	0	0	0	0	0
GCA_018294945.1	China	CN	Asia	Human	Use	10	ST10 Cplx	2012	Plasmid	Plasmid	Other	Consensus	Consensus	High	ND	0	0	11	1	0	0	0	1	0	1	1	0	0	0	0	0	0	0	0	0	0	0	1	0	1	0	0	0	0	0	0	0	1	0
GCA_018294925.1	China	CN	Asia	Human	Use	359	ST 101 Cplx	2012	Plasmid	Plasmid	IncHI2	Consensus	Consensus	High	IncHI2	0	0	12	1	0	0	0	0	0	0	1	0	0	0	0	0	0	0	0	1	0	0	0	0	1	0	0	0	0	0	1	1	1	1
GCA_018294905.1	China	CN	Asia	Human	Use	1193	ST 14 Cplx	2012	Plasmid	Plasmid	IncHI2	Consensus	Consensus	High	IncHI2	0	0	12	1	0	0	0	0	0	0	1	0	0	0	0	0	0	0	0	1	0	0	0	0	1	0	0	0	0	0	1	1	1	1
GCA_018283835.1	China	CN	Asia	Human	Use	399	ST 399 Cplx	2012	Plasmid	Plasmid	IncI2	PV1	PV1	Low	IncI2	0	0	3	1	0	0	0	0	0	0	0	0	0	0	0	0	1	0	0	1	0	0	0	0	0	0	0	0	0	0	0	0	0	0
GCA_018283795.1	China	CN	Asia	Human	Use	210	-	2012	Plasmid	Plasmid	IncI2	PV1	PV1	Low	IncI2	0	0	3	1	0	0	0	0	0	0	0	0	0	0	0	0	0	0	0	0	0	0	0	0	0	0	0	0	0	0	0	0	0	0
GCA_018279225.1	China	CN	Asia	Swine	Use	156	ST 156 Cplx	2016	Plasmid	Plasmid	IncHI2	SDV2	SDV2	High	IncHI2	0	0	24	1	0	0	0	1	0	1	1	1	0	1	0	0	0	1	0	0	0	0	1	0	1	0	0	0	1	0	1	1	1	0
GCA_018279125.1	China	CN	Asia	Swine	Ban	3288	-	2019	Plasmid	Plasmid	IncI2	PV1	PV1	Low	IncI2	0	0	1	1	0	0	0	0	0	0	0	0	0	0	0	0	0	0	0	0	0	0	0	0	0	0	0	0	0	0	0	0	0	0
GCA_018279085.1	China	CN	Asia	Chicken	Ban	1629	-	2017	Chromosome	Chromosome	NA	NA	NA		NA	NA	NA	NA	NA	NA	NA	NA	NA	NA	NA	NA	NA	NA	NA	NA	NA	NA	NA	NA	NA	NA	NA	NA	NA	NA	NA	NA	NA	NA	NA	NA	NA	NA	NA
GCA_018263975.1	Egypt	EG	Africa	Human	Ban	3288	-	2019	Plasmid	Plasmid	IncHI2	Consensus	Consensus	High	IncHI2	1	1	14	1	1	0	0	1	0	0	1	1	0	1	0	0	0	0	0	1	0	1	1	0	0	0	1	0	0	0	0	0	0	0
GCA_018198755.1	Vietnam	VN	Asia	Swine	Use	156	ST 156 Cplx	2015	Plasmid	Plasmid	Other	Consensus	Consensus	High	p0111	1	1	2	1	0	0	0	0	0	0	0	0	0	0	0	0	1	0	0	0	0	0	0	0	0	0	0	0	0	0	0	0	0	0
GCA_018198675.1	Vietnam	VN	Asia	Swine	Use	156	ST 156 Cplx	2015	Plasmid	Plasmid	Other	Consensus	Consensus	High	p0111	1	1	10	1	0	0	1	1	0	0	0	1	1	1	0	0	0	0	0	0	0	0	0	0	0	0	0	0	1	0	0	0	1	0
GCA_018198495.1	Vietnam	VN	Asia	Swine	Use	5295	-	2015	Chromosome	Chromosome	NA	NA	NA		NA	NA	NA	NA	NA	NA	NA	NA	NA	NA	NA	NA	NA	NA	NA	NA	NA	NA	NA	NA	NA	NA	NA	NA	NA	NA	NA	NA	NA	NA	NA	NA	NA	NA	NA
GCA_018193935.1	Italy	IT	Europe	Swine	Use	1571	-	2015	Plasmid	Plasmid	Other	Consensus	Consensus	High	ND	1	1	1	1	0	0	0	0	0	0	0	0	0	0	0	0	0	0	0	0	0	0	0	0	0	0	0	0	0	0	0	0	0	0
GCA_018193835.1	Italy	IT	Europe	Bovine	Use	48	ST10 Cplx	2015	Plasmid	Plasmid	IncHI2	Consensus	Consensus	High	IncHI2	1	1	10	1	1	0	0	0	0	0	1	1	0	1	0	1	0	0	0	0	0	0	0	0	0	0	1	0	0	0	0	0	0	0
GCA_018193775.1	Italy	IT	Europe	Swine	Use	9397	-	2015	Chromosome	Chromosome	NA	NA	NA		NA	NA	NA	NA	NA	NA	NA	NA	NA	NA	NA	NA	NA	NA	NA	NA	NA	NA	NA	NA	NA	NA	NA	NA	NA	NA	NA	NA	NA	NA	NA	NA	NA	NA	NA
GCA_018186355.1	Italy	IT	Europe	Bovine	Use	9397	-	2015	Plasmid	Plasmid	IncX4	Consensus	Consensus	High	IncX4	0	0	2	1	0	0	0	0	0	0	0	0	0	0	0	0	1	0	0	0	0	0	0	0	0	0	0	0	0	0	0	0	0	0
GCA_018186115.1	Italy	IT	Europe	Swine	Use	4663	-	2015	Plasmid	Plasmid	IncX4	Other	Other	High	IncX4	0	0	2	1	0	0	0	0	0	0	0	0	0	0	0	0	0	0	0	1	0	0	0	0	0	0	0	0	0	0	0	0	0	0
GCA_018141265.1	China	CN	Asia	Chicken	Use	3489	-	2014	Plasmid	Plasmid	IncI2	PV1	PV1	Low	IncI2	0	0	1	1	0	0	0	0	0	0	0	0	0	0	0	0	0	0	0	0	0	0	0	0	0	0	0	0	0	0	0	0	0	0
GCA_018141245.1	China	CN	Asia	Chicken	Use	349	ST 349 Cplx	2014	Plasmid	Plasmid	IncX4	PV3	PV3	Low	IncX4	0	0	1	1	0	0	0	0	0	0	0	0	0	0	0	0	0	0	0	0	0	0	0	0	0	0	0	0	0	0	0	0	0	0
GCA_018141225.1	China	CN	Asia	Chicken	Use	90	ST 23 Cplx	2014	Plasmid	Plasmid	IncI2	SNP1	SNP1	Low	IncI2	0	0	2	1	0	0	0	0	0	0	0	0	0	0	0	0	0	0	0	0	0	0	0	0	0	0	0	0	0	0	0	0	0	0
GCA_018095275.1	Malaysia	MY	Asia	Human	Use	744	-	2014	Plasmid	Plasmid	IncI2	SDV1	SDV1	Low	IncI2	0	0	1	1	0	0	0	0	0	0	0	0	0	0	0	0	0	0	0	0	0	0	0	0	0	0	0	0	0	0	0	0	0	0
GCA_018072365.1	Thailand	TH	Asia	Human	Ban	6807	-	2017	Plasmid	Plasmid	IncI2	Consensus	Consensus	High	IncI2	0	0	1	1	0	0	0	0	0	0	0	0	0	0	0	0	0	0	0	0	0	0	0	0	0	0	0	0	0	0	0	0	0	0
GCA_018052305.1	Germany	DE	Europe	Human	Use	6807	-	2014	Plasmid	Plasmid	IncHI2	Consensus	Consensus	High	IncHI2	0	0	18	1	1	1	0	1	0	1	1	1	0	1	0	0	0	1	0	0	0	0	1	0	0	0	0	0	1	0	0	0	1	0
GCA_018036515.1	USA	US	North America	Human	Use	93	ST 168 Cplx	2016	Plasmid	Plasmid	Other	SDV2	SDV2	High	IncN	1	1	14	1	0	0	0	0	0	0	0	1	1	1	0	0	1	0	0	1	0	0	0	0	0	0	1	0	1	0	0	0	0	1
GCA_018035545.1	USA	US	North America	Human	Ban	10	ST10 Cplx	2018	Plasmid	Plasmid	IncX4	Consensus	Consensus	High	IncX4	0	0	1	1	0	0	0	0	0	0	0	0	0	0	0	0	0	0	0	0	0	0	0	0	0	0	0	0	0	0	0	0	0	0
GCA_018016855.1	China	CN	Asia	Swine	Use	453	ST 86 Cplx	2016	Plasmid	Plasmid	Other	Consensus	Consensus	High	p0111	0	0	1	1	0	0	0	0	0	0	0	0	0	0	0	0	0	0	0	0	0	0	0	0	0	0	0	0	0	0	0	0	0	0
GCA_018016835.1	China	CN	Asia	Human	Use	2141	-	2016	Plasmid	Plasmid	IncI2	SNP1	SNP1	Low	IncI2	0	0	2	1	0	0	0	0	0	0	0	0	0	0	0	0	0	0	0	0	0	0	0	0	0	0	0	0	0	0	0	0	0	0
GCA_018016735.1	China	CN	Asia	Swine	Use	48	ST10 Cplx	2016	Plasmid	Plasmid	Other	Consensus	Consensus	High	ND	0	0	1	1	0	0	0	0	0	0	0	0	0	0	0	0	0	0	0	0	0	0	0	0	0	0	0	0	0	0	0	0	0	0
GCA_018016635.1	China	CN	Asia	Human	Use	2141	-	2016	Plasmid	Plasmid	IncI2	SNP2	SNP2	High	IncI2	0	0	4	1	0	0	0	0	0	0	0	0	0	0	0	0	0	0	1	1	0	0	0	0	0	0	0	0	0	0	0	0	0	0
GCA_018015655.1	China	CN	Asia	Chicken	Ban	453	ST 86 Cplx	2018	Plasmid	Plasmid	IncI2	PV1	PV1	Low	IncI2	0	0	1	1	0	0	0	0	0	0	0	0	0	0	0	0	0	0	0	0	0	0	0	0	0	0	0	0	0	0	0	0	0	0
GCA_017910775.1	Vietnam	VN	Asia	Swine	Ban	206	ST 206 Cplx	2018	Plasmid	Plasmid	IncHI2	Consensus	Consensus	High	IncHI2	0	0	14	1	0	0	0	0	0	1	1	0	0	1	0	0	1	0	0	1	0	0	0	0	0	0	1	0	0	0	0	0	0	0
GCA_017910735.1	Vietnam	VN	Asia	Swine	Ban	93	ST 168 Cplx	2018	Plasmid	Plasmid	Other	Consensus	Consensus	High	p0111	1	1	8	1	0	0	0	1	0	0	1	0	0	0	0	0	0	0	0	1	0	0	1	0	1	0	0	1	0	0	0	0	0	0
GCA_017910675.1	Vietnam	VN	Asia	Human	Ban	3941	-	2018	Plasmid	Plasmid	Other	Other	Other	High	p0111	1	1	9	1	0	0	0	1	0	1	0	0	0	0	0	0	0	0	0	0	0	0	1	0	0	0	1	0	0	0	0	0	0	0
GCA_017910655.1	Vietnam	VN	Asia	Swine	Ban	-	-	2018	Plasmid	Plasmid	Other	Consensus	Consensus	High	ND	1	1	16	1	0	1	0	1	0	1	1	0	0	1	0	0	0	0	0	0	0	0	1	0	1	0	1	0	0	0	0	0	1	1
GCA_017910635.1	Vietnam	VN	Asia	Swine	Ban	162	ST 469 Cplx	2018	Plasmid	Plasmid	IncI2	Consensus	Consensus	High	IncI2	0	0	2	1	0	0	0	0	0	0	0	0	0	0	0	0	1	0	0	0	0	0	0	0	0	0	0	0	0	0	0	0	0	0
GCA_017910555.1	Vietnam	VN	Asia	Human	Ban	453	ST 86 Cplx	2018	Plasmid	Plasmid	IncI2	Other	Other	High	IncI2	0	0	1	1	0	0	0	0	0	0	0	0	0	0	0	0	0	0	0	0	0	0	0	0	0	0	0	0	0	0	0	0	0	0
GCA_017910415.1	Vietnam	VN	Asia	Swine	Ban	10	ST10 Cplx	2018	Plasmid	Plasmid	IncX4	PV3	PV3	Low	IncX4	0	0	3	1	1	0	0	0	0	0	0	0	0	0	0	0	0	0	0	0	0	0	0	0	0	0	1	0	0	0	0	0	0	0
GCA_017910395.1	Vietnam	VN	Asia	Swine	Ban	648	ST 648 Cplx	2018	Plasmid	Plasmid	IncX4	PV3	PV3	Low	IncX4	0	0	2	1	0	0	0	0	0	0	0	0	0	0	0	0	0	0	0	0	0	0	0	0	0	0	1	0	0	0	0	0	0	0
GCA_017910215.1	Vietnam	VN	Asia	Swine	Ban	354	ST 354 Cplx	2018	Plasmid	Plasmid	IncI2	SDV4	Other	Low	IncI2	0	0	1	1	0	0	0	0	0	0	0	0	0	0	0	0	0	0	0	0	0	0	0	0	0	0	0	0	0	0	0	0	0	0
GCA_017903455.1	Pakistan	PK	Asia	Human	Ban	10	ST10 Cplx	2019	Plasmid	Plasmid	IncHI2	SDV2	SDV2	High	IncHI2	0	0	14	1	0	0	0	0	0	1	1	1	0	1	0	0	0	0	0	0	0	0	0	0	0	0	1	0	0	0	0	0	0	1
GCA_017896145.1	Vietnam	VN	Asia	Swine	Ban	2139	-	2018	Chromosome	Chromosome	NA	NA	NA		NA	NA	NA	NA	NA	NA	NA	NA	NA	NA	NA	NA	NA	NA	NA	NA	NA	NA	NA	NA	NA	NA	NA	NA	NA	NA	NA	NA	NA	NA	NA	NA	NA	NA	NA
GCA_017896005.1	Vietnam	VN	Asia	Swine	Ban	7435	-	2018	Plasmid	Plasmid	IncX4	PV3	PV3	Low	IncX4	0	0	1	1	0	0	0	0	0	0	0	0	0	0	0	0	0	0	0	0	0	0	0	0	0	0	0	0	0	0	0	0	0	0
GCA_017894785.1	Vietnam	VN	Asia	Swine	Ban	3714	-	2018	Plasmid	Plasmid	Other	Other	Other	High	ND	0	0	17	1	0	1	0	0	0	1	1	1	0	1	0	0	1	0	0	1	0	0	0	0	1	0	1	1	1	0	0	0	1	0
GCA_017894605.1	Vietnam	VN	Asia	Swine	Ban	1286	-	2018	Plasmid	Plasmid	IncX4	Consensus	Consensus	High	IncX4	0	0	1	1	0	0	0	0	0	0	0	0	0	0	0	0	0	0	0	0	0	0	0	0	0	0	0	0	0	0	0	0	0	0
GCA_017894525.1	Vietnam	VN	Asia	Swine	Ban	10	ST10 Cplx	2018	Plasmid	Plasmid	IncX4	PV3	PV3	Low	IncX4	0	0	2	1	0	0	0	0	0	0	1	0	0	0	0	0	0	0	0	0	0	0	0	0	0	0	0	0	0	0	0	0	0	0
GCA_017890665.1	Pakistan	PK	Asia	Chicken	Ban	10	ST10 Cplx	2017	Plasmid	Plasmid	IncI2	SDV1	SDV1	Low	IncI2	0	0	2	1	0	0	0	0	0	0	0	0	0	0	0	0	0	0	0	1	0	0	0	0	0	0	0	0	0	0	0	0	0	0
GCA_017864995.1	China	CN	Asia	Swine	Use	1308	-	2016	Plasmid/Chromosome	Plasmid/Chromosome	Other	Consensus	Consensus	High	ND	0	0	10	1	0	0	0	0	0	1	1	0	0	0	0	0	0	0	0	0	0	0	1	0	0	0	0	0	0	0	1	1	0	0
GCA_017807315.1	China	CN	Asia	Chicken	Ban	58	ST 155 Cplx	2018	Plasmid	Plasmid	IncI2	PV2	PV2	Low	IncI2	0	0	1	1	0	0	0	0	0	0	0	0	0	0	0	0	0	0	0	0	0	0	0	0	0	0	0	0	0	0	0	0	0	0
GCA_017789505.1	China	CN	Asia	Chicken	Ban	1771	-	2018	Plasmid	Plasmid	IncI2	PV1	PV1	Low	IncI2	0	0	1	1	0	0	0	0	0	0	0	0	0	0	0	0	0	0	0	0	0	0	0	0	0	0	0	0	0	0	0	0	0	0
GCA_017789485.1	China	CN	Asia	Chicken	Ban	2852	-	2018	Plasmid	Plasmid	IncI2	SDV1	SDV1	Low	IncI2	0	0	1	1	0	0	0	0	0	0	0	0	0	0	0	0	0	0	0	0	0	0	0	0	0	0	0	0	0	0	0	0	0	0
[truncated: 1,223 more rows]
[truncated: 111 more columns]

## Sheet: Table S2 Promoter variant
Promoter variant	n	Percentage (%)
Consensus	1165	38.1967
Other	79	2.59016
PV1	397	13.0164
PV2	59	1.93443
PV3	296	9.70492
PV4	32	1.04918
SDV1	237	7.77049
SDV2	275	9.01639
SDV3	32	1.04918
SDV4	16	0.52459
SNP1	246	8.06557
SNP10	1	0.0327869
SNP11	1	0.0327869
SNP12	3	0.0983607
SNP13	1	0.0327869
SNP14	1	0.0327869
SNP15	1	0.0327869
SNP16	1	0.0327869
SNP17	2	0.0655738
SNP19	11	0.360656
SNP2	60	1.96721
SNP20	1	0.0327869
SNP21	5	0.163934
SNP22	5	0.163934
SNP23	2	0.0655738
SNP24	2	0.0655738
SNP25	12	0.393443
SNP26	6	0.196721
SNP27	7	0.229508
SNP3	1	0.0327869
SNP4	69	2.2623
SNP6	8	0.262295
SNP7	15	0.491803
SNP9	1	0.0327869

## Sheet: Table S3 ST
ST	n	Percentage (%)
-	38	1.20139
1	23	0.727158
10	285	9.01043
100	9	0.28454
10009	1	0.0316156
10010	1	0.0316156
10011	3	0.0948467
10064	1	0.0316156
101	104	3.28802
1011	71	2.2447
10292	2	0.0632311
10338	1	0.0316156
10339	1	0.0316156
10340	1	0.0316156
1040	1	0.0316156
10460	1	0.0316156
1049	1	0.0316156
1056	2	0.0632311
10562	4	0.126462
10597	1	0.0316156
106	1	0.0316156
10649	2	0.0632311
10698	1	0.0316156
10711	1	0.0316156
1081	4	0.126462
11	1	0.0316156
11087	1	0.0316156
11090	1	0.0316156
111	1	0.0316156
1112	7	0.221309
11124	1	0.0316156
1114	8	0.252924
11145	1	0.0316156
1121	2	0.0632311
11279	1	0.0316156
11283	1	0.0316156
11284	1	0.0316156
11286	1	0.0316156
11299	1	0.0316156
1137	1	0.0316156
1140	10	0.316156
1141	1	0.0316156
11410	1	0.0316156
11418	2	0.0632311
115	4	0.126462
11546	1	0.0316156
1163	1	0.0316156
11630	1	0.0316156
11635	2	0.0632311
11657	1	0.0316156
117	63	1.99178
1177	1	0.0316156
11921	1	0.0316156
1193	10	0.316156
11934	1	0.0316156
11938	1	0.0316156
1196	29	0.916851
11968	1	0.0316156
11969	1	0.0316156
11972	1	0.0316156
12	2	0.0632311
1202	2	0.0632311
12220	2	0.0632311
12233	3	0.0948467
12240	1	0.0316156
1244	2	0.0632311
12468	1	0.0316156
12479	1	0.0316156
1249	3	0.0948467
1258	6	0.189693
1263	1	0.0316156
12657	1	0.0316156
1266	3	0.0948467
12741	1	0.0316156
1286	18	0.56908
1287	1	0.0316156
1288	1	0.0316156
1290	1	0.0316156
1291	4	0.126462
12945	1	0.0316156
13	1	0.0316156
13027	1	0.0316156
1303	3	0.0948467
13042	1	0.0316156
1308	4	0.126462
131	26	0.822004
1324	5	0.158078
13462	1	0.0316156
13602	1	0.0316156
13828	1	0.0316156
13885	1	0.0316156
140	2	0.0632311
1403	1	0.0316156
1406	1	0.0316156
1415	3	0.0948467
1421	6	0.189693
1431	3	0.0948467
1485	12	0.379387
1494	1	0.0316156
1518	1	0.0316156
154	1	0.0316156
155	54	1.70724
156	93	2.94025
1564	4	0.126462
1571	1	0.0316156
1585	2	0.0632311
1589	6	0.189693
16	1	0.0316156
1610	1	0.0316156
162	31	0.980082
1626	1	0.0316156
1629	2	0.0632311
1630	2	0.0632311
1638	6	0.189693
1642	1	0.0316156
165	31	0.980082
167	48	1.51755
1684	8	0.252924
1695	1	0.0316156
17	1	0.0316156
170	1	0.0316156
1706	2	0.0632311
1716	10	0.316156
1721	2	0.0632311
1723	1	0.0316156
1730	3	0.0948467
175	1	0.0316156
1771	1	0.0316156
178	1	0.0316156
1788	6	0.189693
1800	2	0.0632311
1818	1	0.0316156
1842	2	0.0632311
185	1	0.0316156
1851	1	0.0316156
189	23	0.727158
190	1	0.0316156
191	3	0.0948467
192	1	0.0316156
193	2	0.0632311
195	1	0.0316156
196	2	0.0632311
20	14	0.442618
200	1	0.0316156
2003	4	0.126462
2006	1	0.0316156
201	6	0.189693
2016	3	0.0948467
202	1	0.0316156
2040	2	0.0632311
205	1	0.0316156
206	69	2.18147
2063	1	0.0316156
2064	3	0.0948467
2067	1	0.0316156
2079	1	0.0316156
2085	2	0.0632311
209	1	0.0316156
21	4	0.126462
210	1	0.0316156
212	4	0.126462
2139	1	0.0316156
2141	2	0.0632311
215	4	0.126462
216	8	0.252924
2161	1	0.0316156
2169	1	0.0316156
2170	1	0.0316156
2178	1	0.0316156
2179	9	0.28454
218	6	0.189693
219	4	0.126462
2197	3	0.0948467
2207	2	0.0632311
224	37	1.16978
2253	9	0.28454
226	8	0.252924
23	13	0.411002
2309	1	0.0316156
2325	1	0.0316156
2329	1	0.0316156
2345	3	0.0948467
2465	1	0.0316156
2485	2	0.0632311
2491	2	0.0632311
2505	2	0.0632311
2509	2	0.0632311
2539	1	0.0316156
2562	1	0.0316156
2599	24	0.758773
2628	1	0.0316156
2659	6	0.189693
2690	2	0.0632311
2705	34	1.07493
2722	1	0.0316156
2732	7	0.221309
2736	2	0.0632311
2739	1	0.0316156
2825	1	0.0316156
2847	16	0.505849
2852	1	0.0316156
2854	1	0.0316156
29	10	0.316156
2913	2	0.0632311
2935	5	0.158078
2936	3	0.0948467
295	2	0.0632311
2954	1	0.0316156
297	4	0.126462
2973	9	0.28454
301	1	0.0316156
3014	5	0.158078
3024	1	0.0316156
3045	2	0.0632311
3052	2	0.0632311
3054	3	0.0948467
3056	2	0.0632311
3057	1	0.0316156
3076	1	0.0316156
31	3	0.0948467
3107	5	0.158078
3203	1	0.0316156
3268	2	0.0632311
3270	3	0.0948467
3288	3	0.0948467
3298	1	0.0316156
3346	2	0.0632311
34	28	0.885236
345	3	0.0948467
3489	4	0.126462
349	2	0.0632311
351	7	0.221309
354	80	2.52924
355	1	0.0316156
3586	1	0.0316156
359	37	1.16978
361	13	0.411002
362	12	0.379387
3628	4	0.126462
3695	1	0.0316156
3714	9	0.28454
3776	5	0.158078
38	10	0.316156
3871	1	0.0316156
388	1	0.0316156
3892	1	0.0316156
3902	1	0.0316156
393	5	0.158078
3933	1	0.0316156
394	2	0.0632311
3941	7	0.221309
3944	8	0.252924
398	9	0.28454
399	1	0.0316156
3997	3	0.0948467
40	2	0.0632311
4012	1	0.0316156
4014	14	0.442618
4015	4	0.126462
405	11	0.347771
4088	1	0.0316156
4096	1	0.0316156
410	76	2.40278
4143	1	0.0316156
42	2	0.0632311
4204	15	0.474233
4214	8	0.252924
424	2	0.0632311
428	2	0.0632311
43	7	0.221309
4379	1	0.0316156
4380	2	0.0632311
4381	1	0.0316156
4383	1	0.0316156
44	3	0.0948467
442	1	0.0316156
4429	6	0.189693
446	1	0.0316156
4479	1	0.0316156
448	4	0.126462
449	1	0.0316156
4516	1	0.0316156
453	28	0.885236
4535	1	0.0316156
4538	1	0.0316156
4542	1	0.0316156
4566	1	0.0316156
457	48	1.51755
4578	5	0.158078
4598	2	0.0632311
46	33	1.04331
4656	1	0.0316156
4663	4	0.126462
4682	1	0.0316156
469	1	0.0316156
4733	1	0.0316156
4741	1	0.0316156
48	114	3.60417
4980	2	0.0632311
4981	1	0.0316156
4985	2	0.0632311
501	1	0.0316156
515	8	0.252924
5150	1	0.0316156
517	1	0.0316156
5171	2	0.0632311
5215	2	0.0632311
522	6	0.189693
5222	1	0.0316156
5228	1	0.0316156
5229	22	0.695542
5259	2	0.0632311
5295	1	0.0316156
533	11	0.347771
538	1	0.0316156
540	2	0.0632311
542	17	0.537464
5455	2	0.0632311
5471	1	0.0316156
5487	1	0.0316156
5492	1	0.0316156
5498	1	0.0316156
5503	1	0.0316156
5542	4	0.126462
5552	1	0.0316156
56	1	0.0316156
57	18	0.56908
5702	2	0.0632311
5708	2	0.0632311
5709	1	0.0316156
5748	1	0.0316156
5764	1	0.0316156
5766	1	0.0316156
5786	3	0.0948467
58	32	1.0117
583	1	0.0316156
5859	1	0.0316156
5870	1	0.0316156
5871	3	0.0948467
5907	1	0.0316156
5945	1	0.0316156
5951	1	0.0316156
6018	1	0.0316156
602	35	1.10654
603	3	0.0948467
609	3	0.0948467
6115	1	0.0316156
6118	1	0.0316156
616	4	0.126462
617	58	1.8337
6215	1	0.0316156
624	15	0.474233
6285	1	0.0316156
6335	4	0.126462
636	2	0.0632311
6387	1	0.0316156
6388	9	0.28454
6395	1	0.0316156
6397	1	0.0316156
6399	1	0.0316156
6404	1	0.0316156
6405	2	0.0632311
6406	1	0.0316156
641	12	0.379387
642	3	0.0948467
648	35	1.10654
654	1	0.0316156
6625	1	0.0316156
6627	1	0.0316156
666	1	0.0316156
6706	5	0.158078
6711	2	0.0632311
6717	1	0.0316156
6725	3	0.0948467
6726	2	0.0632311
6736	1	0.0316156
6747	1	0.0316156
6751	6	0.189693
6756	8	0.252924
6761	1	0.0316156
6762	1	0.0316156
6764	1	0.0316156
6775	3	0.0948467
6778	1	0.0316156
6781	1	0.0316156
68	3	0.0948467
6807	4	0.126462
6817	2	0.0632311
6823	1	0.0316156
683	4	0.126462
6831	3	0.0948467
6844	2	0.0632311
685	2	0.0632311
6856	2	0.0632311
69	34	1.07493
6907	1	0.0316156
6913	1	0.0316156
695	1	0.0316156
701	3	0.0948467
7034	1	0.0316156
7050	1	0.0316156
7056	1	0.0316156
707	1	0.0316156
7070	2	0.0632311
7087	1	0.0316156
709	4	0.126462
710	3	0.0948467
7108	2	0.0632311
711	1	0.0316156
7111	2	0.0632311
7122	8	0.252924
7125	1	0.0316156
7126	1	0.0316156
7131	1	0.0316156
7140	1	0.0316156
7153	4	0.126462
7154	1	0.0316156
716	1	0.0316156
7163	1	0.0316156
7171	1	0.0316156
7285	1	0.0316156
7290	1	0.0316156
73	1	0.0316156
7314	1	0.0316156
7323	1	0.0316156
7338	3	0.0948467
7352	1	0.0316156
7358	1	0.0316156
7366	2	0.0632311
7435	1	0.0316156
744	78	2.46601
7447	1	0.0316156
7448	1	0.0316156
7449	1	0.0316156
7450	2	0.0632311
7451	1	0.0316156
7452	3	0.0948467
7453	1	0.0316156
7454	2	0.0632311
746	32	1.0117
752	2	0.0632311
7570	1	0.0316156
7571	1	0.0316156
7593	1	0.0316156
7601	1	0.0316156
7611	4	0.126462
7618	1	0.0316156
7626	1	0.0316156
770	1	0.0316156
773	2	0.0632311
7848	1	0.0316156
7850	1	0.0316156
7851	1	0.0316156
7852	2	0.0632311
7853	1	0.0316156
7854	1	0.0316156
7871	1	0.0316156
793	1	0.0316156
7936	1	0.0316156
7937	1	0.0316156
7939	1	0.0316156
794	1	0.0316156
7940	1	0.0316156
7941	4	0.126462
795	2	0.0632311
7973	1	0.0316156
7986	1	0.0316156
8059	1	0.0316156
8128	2	0.0632311
8153	1	0.0316156
8165	1	0.0316156
8262	5	0.158078
8330	5	0.158078
8335	1	0.0316156
8377	1	0.0316156
8540	1	0.0316156
8622	1	0.0316156
8640	1	0.0316156
8641	1	0.0316156
8677	1	0.0316156
8705	1	0.0316156
871	4	0.126462
8739	1	0.0316156
877	5	0.158078
88	16	0.505849
8901	1	0.0316156
8909	1	0.0316156
8914	2	0.0632311
8916	3	0.0948467
8917	1	0.0316156
8932	2	0.0632311
898	1	0.0316156
90	6	0.189693
9159	3	0.0948467
93	57	1.80209
937	1	0.0316156
9378	1	0.0316156
9397	2	0.0632311
9399	4	0.126462
9406	2	0.0632311
942	1	0.0316156
9440	1	0.0316156
95	21	0.663927
950	7	0.221309
9555	1	0.0316156
971	3	0.0948467
973	2	0.0632311
993	2	0.0632311
994	1	0.0316156
9940	1	0.0316156
997	5	0.158078
9992	1	0.0316156

## Sheet: Table S4 CC
CC	n	Percentage (%)
ST46 Cplx	36	1.13816
ST40 Cplx	3	0.0948467
ST38 Cplx	29	0.916851
ST31 Cplx	9	0.28454
ST29 Cplx	16	0.505849
ST23 Cplx	113	3.57256
ST205 Cplx	6	0.189693
ST20 Cplx	15	0.474233
ST155 Cplx	1	0.0316156
ST13 Cplx	1	0.0316156
ST12 Cplx	2	0.0632311
ST11 Cplx	1	0.0316156
ST10 Cplx	575	18.1789
ST 95 Cplx	23	0.727158
ST 86 Cplx	46	1.45432
ST 73 Cplx	2	0.0632311
ST 69 Cplx	35	1.10654
ST 648 Cplx	62	1.96016
ST 538 Cplx	1	0.0316156
ST 522 Cplx	6	0.189693
ST 469 Cplx	40	1.26462
ST 448 Cplx	4	0.126462
ST 446 Cplx	35	1.10654
ST 405 Cplx	12	0.379387
ST 399 Cplx	1	0.0316156
ST 398 Cplx	9	0.28454
ST 394 Cplx	2	0.0632311
ST 354 Cplx	82	2.59248
ST 350 Cplx	18	0.56908
ST 349 Cplx	2	0.0632311
ST 278 Cplx	5	0.158078
ST 226 Cplx	8	0.252924
ST 206 Cplx	82	2.59248
ST 168 Cplx	57	1.80209
ST 165 Cplx	68	2.14986
ST 156 Cplx	93	2.94025
ST 155 Cplx	91	2.87702
ST 14 Cplx	10	0.316156
ST 131 Cplx	26	0.822004
ST 122 Cplx	1	0.0316156
ST 101 Cplx	187	5.91211
-	1348	42.6178
